# Supplementary material for: Identification of Pancreatic Ductal Adenocarcinoma Extracellular Matrix Signatures from In-Depth Proteomic Profiling that Correlate with Lymphocyte Infiltration
Source: Cancer Res Commun. 2026 Jun 5;6(6):1319–35. doi: 10.1158/2767-9764.CRC-25-0460 (PMC13236633; doi:10.1158/2767-9764.CRC-25-0460)
Supplement: Supplementary Table 2 — Complete proteomic dataset [file crc-25-0460_supplementary_table_2_suppst2.xlsx]

## Sheet: Legend
Supplementary Table 2: Proteomic dataset
Supplementary Table 2A: Complete proteomic dataset
Supplementary Table 2B: Matrisome subset of complete proteomic dataset
Column D: Matrisome division classification
Column E: Matrisome category classification
Columns F-Y: Normalized total precursor ion intensities used to infer protein abundance
Columns Z-AS: Total spectrum counts, alternative metrics to evaluate protein abundance
Supplementary Table 2C: Normalized total precursor ion intensities for the top 50 matrisome proteins quantified
Supplementary Table 2D: Matrisome profiles of TC3, TC4, TH2, TH3 tumors
Column A: Matrisome of TH2 KPCY PDAC
Column C: Matrisome of TC4 KPCY PDAC
Column E: Matrisome of TH3 KPCY PDAC
Column G: Matrisome of TC3 KPCY PDAC

## Sheet: 2A. Complete MS dataset
Protein group	Protein name	UniProt Accession Number	Gene Symbol	Molecular Weight	Total Spectrum Count_TH2_H1	Total Spectrum Count_TH2_H2	Total Spectrum Count_TH2_H3	Total Spectrum Count_TH2_H4	Total Spectrum Count_TH2_H5	Total Spectrum Count_TC4_C6	Total Spectrum Count_TC4_C7	Total Spectrum Count_TC4_C8	Total Spectrum Count_TC4_C9	Total Spectrum Count_TC4_C10	Total Spectrum Count_TH3_H1	Total Spectrum Count_TH3_H2	Total Spectrum Count_TH3_H3	Total Spectrum Count_TH3_H4	Total Spectrum Count_TH3_H5	Total Spectrum Count_TC3_C6	Total Spectrum Count_TC3_C7	Total Spectrum Count_TC3_C8	Total Spectrum Count_TC3_C9	Total Spectrum Count_TC3_C10	Percentage of Total Spectra_TH2_H1	Percentage of Total Spectra_TH2_H2	Percentage of Total Spectra_TH2_H3	Percentage of Total Spectra_TH2_H4	Percentage of Total Spectra_TH2_H5	Percentage of Total Spectra_TC4_C6	Percentage of Total Spectra_TC4_C7	Percentage of Total Spectra_TC4_C8	Percentage of Total Spectra_TC4_C9	Percentage of Total Spectra_TC4_C10	Percentage of Total Spectra_TH3_H1	Percentage of Total Spectra_TH3_H2	Percentage of Total Spectra_TH3_H3	Percentage of Total Spectra_TH3_H4	Percentage of Total Spectra_TH3_H5	Percentage of Total Spectra_TC3_C6	Percentage of Total Spectra_TC3_C7	Percentage of Total Spectra_TC3_C8	Percentage of Total Spectra_TC3_C9	Percentage of Total Spectra_TC3_C10	Exclusive Spectrum Count_TH2_H1	Exclusive Spectrum Count_TH2_H2	Exclusive Spectrum Count_TH2_H3	Exclusive Spectrum Count_TH2_H4	Exclusive Spectrum Count_TH2_H5
1	Collagen alpha-1(I) chain OS=Mus musculus OX=10090 GN=Col1a1 PE=1 SV=4	P11087	Col1a1	138 kDa	7809	3822	4272	4854	3734	3271	4078	8347	5577	4768	1899	4720	4944	4755	3644	3484	3082	4617	4086	2510	0.13	0.054	0.067	0.069	0.11	0.053	0.086	0.18	0.095	0.065	0.056	0.087	0.09	0.095	0.072	0.061	0.04	0.08	0.074	0.049	7809	3822	4272	4854	3734
2	Collagen alpha-2(I) chain OS=Mus musculus OX=10090 GN=Col1a2 PE=1 SV=2	Q01149	Col1a2	130 kDa	4949	2841	2883	3418	2031	2374	2897	3652	3277	3813	1243	2777	3035	2978	2683	2321	1907	2487	2568	1681	0.082	0.04	0.046	0.049	0.062	0.039	0.061	0.08	0.056	0.052	0.037	0.051	0.055	0.059	0.053	0.041	0.025	0.043	0.047	0.033	4949	2841	2883	3418	2031
3	Collagen alpha-1(III) chain OS=Mus musculus OX=10090 GN=Col3a1 PE=1 SV=4	P08121	Col3a1	139 kDa	3263	2082	1615	1974	1670	1367	1906	2748	2546	2448	920	2346	2261	2106	1697	1735	1383	2282	2046	1206	0.054	0.029	0.025	0.028	0.051	0.022	0.04	0.06	0.043	0.034	0.027	0.043	0.041	0.042	0.034	0.03	0.018	0.04	0.037	0.024	3263	2082	1615	1974	1670
4	Titin OS=Mus musculus OX=10090 GN=Ttn PE=1 SV=1	A2ASS6	Ttn	3906 kDa	222	910	1	1	0	568	303	350	399	1092	1271	788	410	1339	542	3	5519	759	2	3953	0.0037	0.013	0	0	0	0.0093	0.0064	0.0077	0.0068	0.015	0.037	0.015	0.0075	0.027	0.011	0.0001	0.072	0.013	0	0.077	222	910	1	1	0
5	Fibronectin OS=Mus musculus OX=10090 GN=Fn1 PE=1 SV=4	P11276	Fn1	273 kDa	417	812	1118	976	523	1070	689	291	633	1469	434	655	355	618	457	611	549	519	816	337	0.0069	0.011	0.018	0.014	0.016	0.017	0.015	0.0064	0.011	0.02	0.013	0.012	0.0065	0.012	0.0091	0.011	0.0072	0.009	0.015	0.0066	417	812	1118	976	523
6	Tenascin OS=Mus musculus OX=10090 GN=Tnc PE=1 SV=1	Q80YX1	Tnc	232 kDa	524	670	755	674	422	670	524	415	388	950	340	625	432	583	406	388	320	320	392	249	0.0087	0.0094	0.012	0.0096	0.013	0.011	0.011	0.0091	0.0066	0.013	0.01	0.012	0.0079	0.012	0.0081	0.0068	0.0042	0.0056	0.0071	0.0049	524	670	755	674	422
7	Myosin-4 OS=Mus musculus OX=10090 GN=Myh4 PE=1 SV=1	Q5SX39	Myh4	223 kDa	240	846	3	1	0	197	166	111	207	383	601	343	186	379	190	7	3262	486	34	1680	0.004	0.012	0	0	0	0.0032	0.0035	0.0024	0.0035	0.0052	0.018	0.0064	0.0034	0.0075	0.0038	0.0001	0.043	0.0085	0.0006	0.033	240	846	3	1	0
8	Fibrillin-1 OS=Mus musculus OX=10090 GN=Fbn1 PE=1 SV=2	Q61554	Fbn1	312 kDa	982	1046	685	153	308	612	505	131	180	813	131	863	607	156	439	177	94	100	324	70	0.016	0.015	0.011	0.0022	0.0095	0.01	0.011	0.0029	0.0031	0.011	0.0039	0.016	0.011	0.0031	0.0087	0.0031	0.0012	0.0017	0.0059	0.0014	982	1046	685	153	308
9	Periostin OS=Mus musculus OX=10090 GN=Postn PE=1 SV=2	Q62009	Postn	93 kDa	381	643	739	566	250	436	376	338	300	792	198	395	329	463	324	273	221	159	281	179	0.0063	0.009	0.012	0.0081	0.0077	0.0071	0.008	0.0074	0.0051	0.011	0.0058	0.0073	0.006	0.0092	0.0064	0.0048	0.0029	0.0028	0.0051	0.0035	381	643	739	566	250
10	Collagen alpha-1(XII) chain OS=Mus musculus OX=10090 GN=Col12a1 PE=2 SV=3	Q60847	Col12a1	340 kDa	491	599	675	670	219	679	339	305	437	642	256	369	223	361	292	275	256	188	281	151	0.0081	0.0084	0.011	0.0096	0.0067	0.011	0.0072	0.0067	0.0074	0.0088	0.0075	0.0068	0.0041	0.0072	0.0058	0.0048	0.0033	0.0033	0.0051	0.003	491	599	675	670	219
11	Collagen alpha-1(II) chain OS=Mus musculus OX=10090 GN=Col2a1 PE=1 SV=2	P28481	Col2a1	142 kDa	648	284	288	409	376	290	396	984	551	413	85	333	295	325	226	224	178	332	315	124	0.0002	0.0001	0.0002	0.0006	0.0007	0.0002	0.0006	0.0036	0.0006	0.0003	0.0003	0.0004	0.0003	0.0003	0.0004	0.0006	0.0002	0.0004	0.001	0.0002	12	7	13	45	23
12	CON__P04258	CON__P04258		?	613	475	315	344	297	213	332	512	544	481	137	335	367	287	292	278	163	362	358	145	0.0002	0.0002	0.0001	0.0003	0.0003	0.0002	0.0003	0.0004	0.0003	0.0002	0	0	0	0.0001	0.0001	0.0001	0	0.0001	0.0001	0.0002	9	12	6	20	10
13	Myosin-9 OS=Mus musculus OX=10090 GN=Myh9 PE=1 SV=4	Q8VDD5	Myh9	226 kDa	256	378	317	577	128	307	382	133	376	406	300	490	259	279	307	351	481	435	345	307	0.0042	0.0052	0.005	0.0082	0.0039	0.005	0.0081	0.0029	0.0064	0.0055	0.0088	0.009	0.0047	0.0055	0.0061	0.0061	0.0062	0.0075	0.0063	0.0059	252	374	317	576	128
14	Myosin-1 OS=Mus musculus OX=10090 GN=Myh1 PE=1 SV=1	Q5SX40	Myh1	223 kDa	204	688	0	1	0	147	121	88	151	335	444	242	134	290	138	0	2284	337	13	1151	0.0006	0.002	0	0	0	0.0004	0.0004	0.0006	0.0004	0.0007	0.003	0.0009	0.0004	0.0012	0.0005	0	0.0059	0.0011	0	0.0047	37	145	0	0	0
15	Collagen alpha-2(VI) chain OS=Mus musculus OX=10090 GN=Col6a2 PE=1 SV=3	Q02788	Col6a2	110 kDa	195	378	424	450	201	406	382	191	269	647	99	256	312	275	199	209	234	198	246	167	0.0032	0.0053	0.0067	0.0064	0.0062	0.0066	0.0081	0.0042	0.0046	0.0089	0.0029	0.0047	0.0057	0.0055	0.004	0.0037	0.0031	0.0035	0.0045	0.0033	195	378	424	450	201
16	Collagen alpha-1(VI) chain OS=Mus musculus OX=10090 GN=Col6a1 PE=1 SV=1	Q04857	Col6a1	108 kDa	491	383	445	449	143	302	264	172	201	479	112	208	229	211	172	176	189	146	200	119	0.0081	0.0054	0.007	0.0064	0.0044	0.0049	0.0056	0.0038	0.0034	0.0066	0.0033	0.0039	0.0042	0.0042	0.0034	0.0031	0.0025	0.0025	0.0036	0.0023	491	383	445	449	143
17	Myosin-8 OS=Mus musculus OX=10090 GN=Myh8 PE=2 SV=2	P13542	Myh8	223 kDa	84	499	0	1	0	104	75	43	90	219	334	184	101	194	95	0	1880	226	14	963	0.0001	0.0005	0	0	0	0	0	0	0	0.0001	0.0009	0.0001	0	0.0001	0.0001	0	0.0019	0.0001	0	0.0018	3	36	0	0	0
18	Plectin OS=Mus musculus OX=10090 GN=Plec PE=1 SV=3	Q9QXS1	Plec	534 kDa	119	181	170	339	88	245	248	182	313	293	213	286	168	275	233	273	381	287	244	260	0.002	0.0025	0.0027	0.0048	0.0027	0.004	0.0052	0.004	0.0053	0.004	0.0063	0.0053	0.0031	0.0055	0.0046	0.0048	0.005	0.005	0.0044	0.0051	119	181	170	339	88
19	Collagen alpha-2(V) chain OS=Mus musculus OX=10090 GN=Col5a2 PE=1 SV=1	Q3U962	Col5a2	145 kDa	525	312	399	285	154	210	235	270	238	282	141	270	263	234	228	213	137	197	195	163	0.0087	0.0043	0.0063	0.0041	0.0047	0.0034	0.0049	0.0059	0.004	0.0038	0.0041	0.005	0.0048	0.0046	0.0045	0.0037	0.0018	0.0034	0.0036	0.0032	523	310	397	284	153
20	Filamin-A OS=Mus musculus OX=10090 GN=Flna PE=1 SV=5	Q8BTM8	Flna	281 kDa	178	244	263	321	103	311	293	135	423	449	156	201	168	177	197	181	268	189	194	172	0.0029	0.0034	0.0042	0.0046	0.0032	0.0051	0.0062	0.003	0.0072	0.0062	0.0046	0.0037	0.0031	0.0035	0.0039	0.0032	0.0035	0.0033	0.0035	0.0034	178	244	263	321	103
21	Actin, cytoplasmic 1 OS=Mus musculus OX=10090 GN=Actb PE=1 SV=1	P60710 (+1)	Actb	42 kDa	160	292	148	299	37	249	164	181	294	337	137	140	131	138	162	190	436	269	197	204	0.0027	0.0041	0.0023	0.0043	0.0011	0.0041	0.0035	0.004	0.005	0.0046	0.004	0.0026	0.0024	0.0027	0.0032	0.0033	0.0057	0.0047	0.0036	0.004	160	292	148	299	37
22	Protein-glutamine gamma-glutamyltransferase 2 OS=Mus musculus OX=10090 GN=Tgm2 PE=1 SV=4	P21981	Tgm2	77 kDa	286	328	369	433	128	144	117	48	106	209	65	163	86	125	84	145	137	143	241	99	0.0047	0.0046	0.0058	0.0062	0.0039	0.0023	0.0025	0.0011	0.0018	0.0029	0.0019	0.003	0.0016	0.0025	0.0017	0.0025	0.0018	0.0025	0.0044	0.0019	286	328	369	433	128
23	Actin, alpha skeletal muscle OS=Mus musculus OX=10090 GN=Acta1 PE=1 SV=1	P68134	Acta1	42 kDa	134	265	80	150	23	132	98	69	159	191	142	81	73	102	88	85	624	158	84	282	0.0006	0.0018	0.0002	0.0006	0.0001	0.0008	0.0007	0.0002	0.0005	0.0007	0.0021	0.0005	0.0005	0.001	0.0006	0.0003	0.0047	0.0009	0.0003	0.0034	38	126	12	45	3
24	Basement membrane-specific heparan sulfate proteoglycan core protein OS=Mus musculus OX=10090 GN=Hspg2 PE=1 SV=1	Q05793	Hspg2	398 kDa	232	374	327	273	116	232	104	49	84	275	72	119	80	97	79	119	109	106	139	82	0.0038	0.0052	0.0052	0.0039	0.0036	0.0038	0.0022	0.0011	0.0014	0.0038	0.0021	0.0022	0.0015	0.0019	0.0016	0.0021	0.0014	0.0018	0.0025	0.0016	232	374	327	273	116
25	Collagen alpha-1(VII) chain OS=Mus musculus OX=10090 GN=Col7a1 PE=1 SV=3	Q63870	Col7a1	295 kDa	93	45	73	30	3	318	174	148	205	233	118	234	191	279	197	135	68	95	143	49	0.0015	0.0006	0.0012	0.0004	0.0001	0.0052	0.0037	0.0033	0.0035	0.0032	0.0035	0.0043	0.0035	0.0055	0.0039	0.0024	0.0009	0.0017	0.0026	0.001	93	45	73	30	3
26	CON__Q61726	CON__Q61726		?	23	51	46	9	17	8	60	103	178	39	62	296	706	231	358	123	96	40	251	263	0.0004	0.0007	0.0007	0.0001	0.0005	0.0001	0.0013	0.0023	0.003	0.0005	0.0018	0.0055	0.013	0.0046	0.0071	0.0022	0.0013	0.0007	0.0046	0.0052	23	51	46	9	17
27	Cytoplasmic dynein 1 heavy chain 1 OS=Mus musculus OX=10090 GN=Dync1h1 PE=1 SV=2	Q9JHU4	Dync1h1	532 kDa	122	149	123	198	21	200	124	59	147	256	92	116	120	106	139	160	173	151	140	120	0.002	0.0021	0.0019	0.0028	0.0007	0.0033	0.0026	0.0013	0.0025	0.0035	0.0027	0.0021	0.0022	0.0021	0.0028	0.0028	0.0023	0.0026	0.0026	0.0024	122	149	123	198	21
28	Collagen alpha-1(V) chain OS=Mus musculus OX=10090 GN=Col5a1 PE=1 SV=2	O88207	Col5a1	184 kDa	215	168	269	187	144	110	103	120	229	159	76	133	122	147	111	116	85	114	128	87	0.0031	0.0023	0.0042	0.0027	0.0044	0.0018	0.0022	0.0026	0.0038	0.0022	0.0022	0.0025	0.0022	0.0029	0.0022	0.002	0.0011	0.002	0.0023	0.0017	185	167	268	186	144
29	Myosin-7 OS=Mus musculus OX=10090 GN=Myh7 PE=2 SV=1	Q91Z83	Myh7	223 kDa	45	206	4	4	0	58	33	28	81	134	220	113	38	129	47	3	979	158	11	552	0.0001	0.0006	0.0001	0	0	0.0001	0.0001	0	0.0007	0.0005	0.0029	0.0008	0.0002	0.0011	0.0002	0	0.0046	0.0013	0.0001	0.0042	3	41	4	3	0
30	Collagen alpha-2(IV) chain OS=Mus musculus OX=10090 GN=Col4a2 PE=1 SV=4	P08122	Col4a2	167 kDa	149	248	247	217	103	167	132	84	143	219	62	118	88	128	75	106	65	107	130	77	0.0025	0.0035	0.0039	0.0031	0.0032	0.0027	0.0028	0.0018	0.0024	0.003	0.0018	0.0022	0.0016	0.0025	0.0015	0.0019	0.0009	0.0019	0.0024	0.0015	149	248	247	217	103
31	Filamin-B OS=Mus musculus OX=10090 GN=Flnb PE=1 SV=3	Q80X90	Flnb	278 kDa	92	128	104	142	35	158	130	78	167	245	102	134	77	130	130	138	146	118	148	115	0.0012	0.0017	0.0015	0.0019	0.0011	0.0025	0.0027	0.0016	0.0027	0.0032	0.0029	0.0024	0.0013	0.0025	0.0024	0.0024	0.0018	0.002	0.0026	0.0022	70	118	95	134	35
32	Myosin-3 OS=Mus musculus OX=10090 GN=Myh3 PE=2 SV=2	P13541	Myh3	224 kDa	67	279	0	1	0	62	53	32	65	151	136	90	0	112	47	0	742	118	10	421	0	0.0002	0	0	0	0	0	0	0	0	0.0001	0	0	0	0	0	0.0001	0	0	0.0002	1	15	0	0	0
33	Talin-1 OS=Mus musculus OX=10090 GN=Tln1 PE=1 SV=2	P26039	Tln1	270 kDa	63	158	123	181	39	167	129	38	196	194	83	119	134	114	140	127	184	153	114	139	0.001	0.0022	0.0019	0.0026	0.0012	0.0027	0.0027	0.0008	0.0033	0.0027	0.0024	0.0022	0.0024	0.0023	0.0028	0.0022	0.0024	0.0027	0.0021	0.0027	63	158	123	181	39
34	Laminin subunit alpha-5 OS=Mus musculus OX=10090 GN=Lama5 PE=1 SV=4	Q61001	Lama5	404 kDa	123	236	183	153	60	240	146	56	91	265	74	122	84	131	78	121	68	114	126	56	0.002	0.0033	0.0029	0.0022	0.0018	0.0039	0.0031	0.0012	0.0015	0.0036	0.0022	0.0023	0.0015	0.0026	0.0016	0.0021	0.0009	0.002	0.0023	0.0011	123	236	183	153	60
35	CON__P02769	CON__P02769		?	54	322	156	120	203	157	93	62	131	31	55	121	26	275	88	31	105	40	28	100	0.0009	0.0045	0.0025	0.0017	0.0062	0.0026	0.002	0.0014	0.0022	0.0004	0.0016	0.0022	0.0005	0.0055	0.0017	0.0005	0.0014	0.0007	0.0005	0.002	54	322	156	120	203
36	Vimentin OS=Mus musculus OX=10090 GN=Vim PE=1 SV=3	P20152	Vim	54 kDa	128	147	104	341	39	89	86	36	68	96	107	112	45	73	54	127	268	142	82	142	0.0021	0.0021	0.0016	0.0049	0.0012	0.0014	0.0018	0.0008	0.0012	0.0013	0.0032	0.0021	0.0008	0.0015	0.0011	0.0022	0.0035	0.0025	0.0015	0.0028	128	147	104	341	39
37	Laminin subunit gamma-1 OS=Mus musculus OX=10090 GN=Lamc1 PE=1 SV=2	P02468	Lamc1	177 kDa	106	189	151	159	103	178	132	90	124	204	63	102	84	101	74	84	102	102	108	75	0.0018	0.0026	0.0024	0.0023	0.0032	0.0029	0.0028	0.002	0.0021	0.0028	0.0019	0.0019	0.0015	0.002	0.0015	0.0015	0.0013	0.0018	0.002	0.0015	106	189	151	159	103
38	Tubulin beta-5 chain OS=Mus musculus OX=10090 GN=Tubb5 PE=1 SV=1	P99024	Tubb5	50 kDa	79	130	160	215	24	82	89	41	157	201	59	99	117	90	126	113	109	83	76	74	0.0004	0.0004	0.0009	0.0008	0.0003	0.0003	0.0004	0.0002	0.0008	0.0005	0.0004	0.0004	0.0005	0.0005	0.0006	0.0005	0.0004	0.0004	0.0004	0.0004	21	26	58	55	10
39	Fibrinogen beta chain OS=Mus musculus OX=10090 GN=Fgb PE=1 SV=1	Q8K0E8	Fgb	55 kDa	32	104	105	130	62	68	100	138	59	136	89	163	93	175	140	122	102	108	147	122	0.0005	0.0015	0.0017	0.0019	0.0019	0.0011	0.0021	0.003	0.001	0.0019	0.0026	0.003	0.0017	0.0035	0.0028	0.0021	0.0013	0.0019	0.0027	0.0024	32	104	105	130	62
40	Tubulin beta-4B chain OS=Mus musculus OX=10090 GN=Tubb4b PE=1 SV=1	P68372	Tubb4b	50 kDa	64	127	130	197	18	74	89	37	130	182	57	98	121	82	110	106	104	82	73	70	0.0011	0.0018	0.0021	0.0028	0.0006	0.0012	0.0019	0.0008	0.0022	0.0025	0.0017	0.0018	0.0022	0.0016	0.0022	0.0019	0.0014	0.0014	0.0013	0.0014	64	127	130	197	18
41	Elongation factor 1-alpha 1 OS=Mus musculus OX=10090 GN=Eef1a1 PE=1 SV=3	P10126	Eef1a1	50 kDa	83	85	114	175	27	121	118	40	104	155	45	71	100	67	90	86	130	79	58	72	0.0014	0.0012	0.0018	0.0025	0.0008	0.002	0.0025	0.0009	0.0018	0.0021	0.0013	0.0013	0.0018	0.0013	0.0018	0.0015	0.0017	0.0014	0.0011	0.0014	83	85	114	175	27
42	Histone H4 OS=Mus musculus OX=10090 GN=H4c16 PE=1 SV=2	P62806	H4c16	11 kDa	89	58	224	145	15	70	58	29	189	135	39	117	62	93	63	66	127	52	62	51	0.0015	0.0008	0.0035	0.0021	0.0005	0.0011	0.0012	0.0006	0.0032	0.0018	0.0011	0.0022	0.0011	0.0018	0.0013	0.0012	0.0017	0.0009	0.0011	0.001	89	58	224	145	15
43	Tubulin alpha-1B chain OS=Mus musculus OX=10090 GN=Tuba1b PE=1 SV=2	P05213	Tuba1b	50 kDa	0	125	135	151	0	85	0	0	116	96	46	57	65	58	80	77	100	65	62	63	0	0	0	0	0	0	0	0	0	0	0	0	0	0	0	0	0	0	0	0	0	1	2	3	0
44	Tubulin alpha-1A chain OS=Mus musculus OX=10090 GN=Tuba1a PE=1 SV=1	P68369	Tuba1a	50 kDa	34	124	134	151	29	85	75	39	116	96	46	56	65	58	80	77	99	65	62	62	0.0006	0.0017	0.0021	0.0022	0.0009	0.0014	0.0016	0.0009	0.002	0.0013	0.0014	0.001	0.0012	0.0012	0.0016	0.0013	0.0013	0.0011	0.0011	0.0012	34	124	134	151	29
45	Fibrillin-2 OS=Mus musculus OX=10090 GN=Fbn2 PE=1 SV=2	Q61555	Fbn2	314 kDa	184	306	148	22	43	142	67	9	16	146	36	216	128	29	82	21	9	13	57	5	0.0028	0.0035	0.0021	0.0003	0.0011	0.0021	0.0012	0.0002	0.0003	0.0017	0.0009	0.0032	0.0019	0.0005	0.0014	0.0003	0.0001	0.0002	0.0009	0.0001	171	252	136	19	36
46	Heat shock protein HSP 90-beta OS=Mus musculus OX=10090 GN=Hsp90ab1 PE=1 SV=3	P11499	Hsp90ab1	83 kDa	77	95	67	141	10	103	64	30	128	137	56	43	51	56	57	108	123	92	70	75	0.0013	0.0013	0.0011	0.002	0.0003	0.0017	0.0014	0.0007	0.0022	0.0019	0.0016	0.0008	0.0009	0.0011	0.0011	0.0019	0.0016	0.0016	0.0013	0.0015	77	95	67	141	10
47	Clathrin heavy chain 1 OS=Mus musculus OX=10090 GN=Cltc PE=1 SV=3	Q68FD5	Cltc	192 kDa	54	99	86	129	4	112	70	11	71	150	37	57	67	58	85	82	107	78	71	103	0.0009	0.0014	0.0014	0.0018	0.0001	0.0018	0.0015	0.0002	0.0012	0.0021	0.0011	0.0011	0.0012	0.0012	0.0017	0.0014	0.0014	0.0014	0.0013	0.002	54	99	86	129	4
48	Tubulin beta-2B chain OS=Mus musculus OX=10090 GN=Tubb2b PE=1 SV=1	Q9CWF2	Tubb2b	50 kDa	63	95	100	162	12	65	65	26	85	155	45	71	99	63	93	78	78	62	50	57	0	0	0	0.0001	0	0	0.0001	0	0.0001	0	0	0	0	0	0	0	0	0	0	0	1	3	2	4	0
49	Laminin subunit beta-1 OS=Mus musculus OX=10090 GN=Lamb1 PE=1 SV=3	P02469	Lamb1	197 kDa	45	89	88	85	58	120	109	67	68	139	37	83	62	80	54	62	68	58	65	46	0.0008	0.0012	0.0014	0.0012	0.0018	0.002	0.0023	0.0015	0.0012	0.0019	0.0011	0.0015	0.0011	0.0016	0.0011	0.0011	0.0009	0.001	0.0012	0.0009	45	89	88	85	58
50	Ras GTPase-activating-like protein IQGAP1 OS=Mus musculus OX=10090 GN=Iqgap1 PE=1 SV=2	Q9JKF1	Iqgap1	189 kDa	42	111	67	101	11	98	64	22	89	120	54	57	80	58	83	88	99	96	84	75	0.0007	0.0016	0.0011	0.0014	0.0003	0.0016	0.0014	0.0005	0.0015	0.0016	0.0016	0.0011	0.0015	0.0012	0.0016	0.0015	0.0013	0.0017	0.0015	0.0015	42	111	67	101	11
51	Transforming growth factor-beta-induced protein ig-h3 OS=Mus musculus OX=10090 GN=Tgfbi PE=1 SV=1	P82198	Tgfbi	75 kDa	66	139	158	148	29	52	38	15	18	66	19	68	67	44	59	35	34	26	42	35	0.0011	0.0019	0.0025	0.0021	0.0009	0.0009	0.0008	0.0003	0.0003	0.0009	0.0006	0.0013	0.0012	0.0009	0.0012	0.0006	0.0004	0.0005	0.0008	0.0007	66	139	158	148	29
52	Tubulin beta-3 chain OS=Mus musculus OX=10090 GN=Tubb3 PE=1 SV=1	Q9ERD7	Tubb3	50 kDa	0	83	98	161	0	0	61	17	88	147	0	0	107	0	80	76	73	0	55	56	0	0	0	0	0	0	0	0	0	0	0	0	0	0	0	0	0	0	0	0	0	1	2	3	0
53	Tubulin alpha-4A chain OS=Mus musculus OX=10090 GN=Tuba4a PE=1 SV=1	P68368	Tuba4a	50 kDa	28	98	77	108	14	55	49	16	89	74	37	44	47	44	60	58	80	37	42	55	0.0001	0.0001	0.0002	0.0002	0	0.0001	0.0001	0.0002	0.0002	0.0001	0.0001	0	0.0001	0.0001	0.0001	0.0002	0.0001	0.0001	0.0001	0.0001	7	8	10	13	1
54	Filamin-C OS=Mus musculus OX=10090 GN=Flnc PE=1 SV=3	Q8VHX6	Flnc	291 kDa	39	82	23	28	7	71	61	29	78	96	70	65	45	61	49	34	255	50	29	159	0.0002	0.0009	0.0001	0.0002	0.0002	0.0009	0.0011	0.0004	0.001	0.001	0.0018	0.001	0.0007	0.0011	0.0007	0.0005	0.0031	0.0007	0.0004	0.0029	14	66	7	16	6
55	CON__Q15323	CON__Q15323 (+1)		?	17	13	32	0	19	5	38	49	45	23	32	123	363	65	137	33	38	22	90	84	0	0	0	0	0.0001	0	0.0001	0.0001	0.0001	0	0.0001	0.0001	0.0003	0.0001	0.0001	0	0	0.0001	0.0002	0.0001	2	1	2	0	2
56	Heat shock cognate 71 kDa protein OS=Mus musculus OX=10090 GN=Hspa8 PE=1 SV=1	P63017	Hspa8	71 kDa	54	95	47	93	17	82	75	40	70	79	37	47	51	56	51	88	101	80	63	65	0.0009	0.0013	0.0007	0.0013	0.0005	0.0013	0.0016	0.0009	0.0012	0.0011	0.0011	0.0009	0.0009	0.0011	0.001	0.0015	0.0013	0.0014	0.0011	0.0013	54	95	47	93	17
57	Fibrinogen alpha chain OS=Mus musculus OX=10090 GN=Fga PE=1 SV=1	E9PV24	Fga	87 kDa	25	70	82	97	52	41	63	61	53	69	36	100	62	92	75	60	44	60	79	54	0.0004	0.001	0.0013	0.0014	0.0016	0.0007	0.0013	0.0013	0.0009	0.001	0.0011	0.0019	0.0011	0.0018	0.0015	0.001	0.0006	0.001	0.0014	0.0011	25	70	82	97	52
58	Glyceraldehyde-3-phosphate dehydrogenase OS=Mus musculus OX=10090 GN=Gapdh PE=1 SV=2	P16858	Gapdh	36 kDa	66	146	129	95	18	32	57	62	36	134	10	20	11	13	38	84	35	44	107	20	0.0011	0.002	0.002	0.0014	0.0006	0.0005	0.0012	0.0014	0.0006	0.0018	0.0003	0.0004	0.0002	0.0003	0.0008	0.0015	0.0005	0.0008	0.0019	0.0004	66	146	129	95	18
59	Histone H2B type 1-M OS=Mus musculus OX=10090 GN=H2bc14 PE=1 SV=2	P10854 (+3)	H2bc14	14 kDa	129	78	78	116	16	43	65	50	162	139	17	47	39	38	31	37	53	19	36	37	0.0021	0.0011	0.0012	0.0017	0.0005	0.0007	0.0014	0.0011	0.0028	0.0019	0.0005	0.0009	0.0007	0.0008	0.0006	0.0007	0.0007	0.0003	0.0007	0.0007	129	78	78	116	16
60	Collagen alpha-1(XIV) chain OS=Mus musculus OX=10090 GN=Col14a1 PE=1 SV=2	Q80X19	Col14a1	193 kDa	51	172	73	110	39	59	38	15	45	48	24	63	62	55	49	44	65	62	51	41	0.0008	0.0024	0.0012	0.0016	0.0012	0.001	0.0008	0.0003	0.0008	0.0007	0.0007	0.0012	0.0011	0.0011	0.001	0.0008	0.0009	0.0011	0.0009	0.0008	51	172	73	110	39
61	Desmoplakin OS=Mus musculus OX=10090 GN=Dsp PE=1 SV=1	E9Q557	Dsp	333 kDa	29	45	32	39	32	22	34	55	71	38	23	60	198	63	53	54	38	50	90	50	0.0005	0.0006	0.0005	0.0006	0.001	0.0004	0.0007	0.0012	0.0012	0.0005	0.0007	0.0011	0.0036	0.0013	0.0011	0.0009	0.0005	0.0009	0.0016	0.001	29	45	32	39	32
62	Peroxiredoxin-1 OS=Mus musculus OX=10090 GN=Prdx1 PE=1 SV=1	P35700	Prdx1	22 kDa	32	42	85	78	16	41	63	34	68	54	30	55	48	47	52	57	62	53	65	44	0.0005	0.0006	0.0013	0.0011	0.0005	0.0007	0.0013	0.0008	0.0012	0.0007	0.0009	0.001	0.0009	0.0009	0.001	0.001	0.0008	0.0009	0.0012	0.0009	32	42	85	78	16
63	Biglycan OS=Mus musculus OX=10090 GN=Bgn PE=1 SV=1	P28653	Bgn	42 kDa	17	97	50	109	22	50	36	9	75	67	63	67	40	50	43	71	140	46	52	82	0.0003	0.0014	0.0008	0.0016	0.0007	0.0008	0.0008	0.0002	0.0013	0.0009	0.0018	0.0012	0.0007	0.001	0.0009	0.0012	0.0018	0.0008	0.001	0.0016	17	97	50	109	22
64	Annexin A2 OS=Mus musculus OX=10090 GN=Anxa2 PE=1 SV=2	P07356	Anxa2	39 kDa	22	58	90	121	13	47	88	31	76	60	43	55	45	56	66	48	72	72	67	49	0.0004	0.0008	0.0014	0.0017	0.0004	0.0008	0.0019	0.0007	0.0013	0.0008	0.0013	0.001	0.0008	0.0011	0.0013	0.0008	0.0009	0.0013	0.0012	0.001	22	58	90	121	13
65	Tubulin beta-6 chain OS=Mus musculus OX=10090 GN=Tubb6 PE=1 SV=1	Q922F4	Tubb6	50 kDa	32	66	83	127	8	50	57	8	49	129	27	55	86	54	71	68	67	51	44	50	0.0001	0.0001	0.0002	0.0002	0.0001	0.0001	0.0004	0.0001	0.0002	0.0002	0.0002	0.0001	0.0002	0.0001	0.0002	0.0003	0.0002	0.0001	0.0001	0.0001	6	6	12	14	2
66	Myosin-10 OS=Mus musculus OX=10090 GN=Myh10 PE=1 SV=2	Q61879	Myh10	229 kDa	34	74	44	94	20	65	43	15	48	66	85	87	36	78	70	69	73	60	60	46	0.0004	0.0006	0.0004	0.0006	0.0004	0.0006	0.0005	0.0001	0.0005	0.0004	0.0016	0.001	0.0004	0.0011	0.0009	0.0007	0.0004	0.0005	0.0005	0.0004	23	46	23	44	12
67	Prelamin-A/C OS=Mus musculus OX=10090 GN=Lmna PE=1 SV=2	P48678	Lmna	74 kDa	63	60	54	127	62	33	52	49	46	50	46	48	38	42	21	61	52	92	68	47	0.001	0.0008	0.0009	0.0018	0.0019	0.0005	0.0011	0.0011	0.0008	0.0007	0.0014	0.0009	0.0007	0.0008	0.0004	0.0011	0.0007	0.0016	0.0012	0.0009	63	60	54	127	62
68	Collagen alpha-1(IV) chain OS=Mus musculus OX=10090 GN=Col4a1 PE=1 SV=4	P02463	Col4a1	161 kDa	70	105	106	96	77	54	43	29	84	70	27	50	35	43	34	44	22	37	40	25	0.0012	0.0015	0.0017	0.0014	0.0024	0.0009	0.0009	0.0006	0.0014	0.001	0.0008	0.0009	0.0006	0.0009	0.0007	0.0008	0.0003	0.0006	0.0007	0.0005	70	105	106	96	77
69	Spectrin beta chain, non-erythrocytic 1 OS=Mus musculus OX=10090 GN=Sptbn1 PE=1 SV=2	Q62261	Sptbn1	274 kDa	30	55	25	59	14	57	42	22	49	74	49	46	66	50	67	57	99	86	57	70	0.0005	0.0008	0.0004	0.0008	0.0004	0.0009	0.0009	0.0005	0.0008	0.001	0.0014	0.0009	0.0012	0.001	0.0013	0.001	0.0013	0.0015	0.001	0.0014	30	55	25	59	14
70	Laminin subunit beta-2 OS=Mus musculus OX=10090 GN=Lamb2 PE=1 SV=2	Q61292	Lamb2	197 kDa	62	136	93	77	32	60	35	18	46	62	30	44	29	43	35	38	50	44	52	54	0.001	0.0019	0.0015	0.0011	0.001	0.001	0.0007	0.0004	0.0008	0.0009	0.0009	0.0008	0.0005	0.0009	0.0007	0.0007	0.0007	0.0008	0.001	0.0011	62	136	93	77	32
71	Tubulin alpha-8 chain OS=Mus musculus OX=10090 GN=Tuba8 PE=1 SV=1	Q9JJZ2	Tuba8	50 kDa	0	0	0	62	0	0	0	0	0	0	0	0	0	0	0	32	51	0	0	30	0	0	0	0	0	0	0	0	0	0	0	0	0	0	0	0	0.0001	0	0	0	0	0	0	0	0
72	Elongation factor 2 OS=Mus musculus OX=10090 GN=Eef2 PE=1 SV=2	P58252	Eef2	95 kDa	51	44	53	87	13	33	62	21	53	51	31	42	48	45	50	49	78	43	58	63	0.0008	0.0006	0.0008	0.0012	0.0004	0.0005	0.0013	0.0005	0.0009	0.0007	0.0009	0.0008	0.0009	0.0009	0.001	0.0009	0.001	0.0008	0.0011	0.0012	51	44	53	87	13
73	Alpha-actinin-1 OS=Mus musculus OX=10090 GN=Actn1 PE=1 SV=1	Q7TPR4	Actn1	103 kDa	34	82	25	83	12	108	50	16	58	98	41	27	42	32	41	50	65	67	41	47	0.0004	0.0008	0.0003	0.0009	0.0003	0.0012	0.0009	0.0002	0.0007	0.001	0.0009	0.0004	0.0005	0.0005	0.0006	0.0006	0.0005	0.0008	0.0005	0.0007	22	56	18	65	8
74	Elongation factor 1-alpha 2 OS=Mus musculus OX=10090 GN=Eef1a2 PE=1 SV=1	P62631	Eef1a2	50 kDa	70	0	0	0	0	50	0	0	0	0	0	0	0	0	35	42	66	0	0	32	0	0	0	0	0	0	0	0	0	0	0	0	0	0	0	0	0.0003	0	0	0.0001	1	0	0	0	0
75	Histone H2A type 1-B OS=Mus musculus OX=10090 GN=H2ac4 PE=1 SV=1	C0HKE1 (+12)	H2ac4	14 kDa	10	60	68	87	9	53	24	5	18	88	21	43	31	34	30	47	93	23	39	30	0.0002	0.0008	0.0011	0.0012	0.0003	0.0009	0.0005	0.0001	0.0003	0.0012	0.0006	0.0008	0.0006	0.0007	0.0006	0.0008	0.0012	0.0004	0.0007	0.0006	10	60	68	87	9
76	Nidogen-1 OS=Mus musculus OX=10090 GN=Nid1 PE=1 SV=2	P10493	Nid1	137 kDa	49	83	80	73	27	82	43	27	38	79	33	37	31	32	26	39	46	36	45	38	0.0008	0.0012	0.0013	0.001	0.0008	0.0013	0.0009	0.0006	0.0007	0.0011	0.001	0.0007	0.0006	0.0006	0.0005	0.0007	0.0006	0.0006	0.0008	0.0007	49	83	80	73	27
77	Albumin OS=Mus musculus OX=10090 GN=Alb PE=1 SV=3	P07724	Alb	69 kDa	30	51	48	39	30	23	36	37	59	15	22	69	30	57	59	27	62	61	41	63	0.0005	0.0005	0.0007	0.0006	0.0008	0.0003	0.0008	0.0008	0.0009	0.0002	0.0005	0.0011	0.0006	0.001	0.0011	0.0005	0.0007	0.001	0.0007	0.001	30	36	45	39	27
78	CON__P02533	CON__P02533		?	18	9	20	5	2	10	33	111	95	41	0	29	117	21	25	14	19	7	0	0	0.0001	0	0.0001	0	0	0	0	0.0003	0	0.0001	0	0	0.0001	0	0	0	0	0	0	0	3	3	8	1	0
79	EMILIN-1 OS=Mus musculus OX=10090 GN=Emilin1 PE=1 SV=1	Q99K41	Emilin1	108 kDa	56	48	85	62	17	59	28	20	24	64	39	63	36	55	47	56	30	42	48	30	0.0009	0.0007	0.0013	0.0009	0.0005	0.001	0.0006	0.0004	0.0004	0.0009	0.0011	0.0012	0.0007	0.0011	0.0009	0.001	0.0004	0.0007	0.0009	0.0006	56	48	85	62	17
80	Hemoglobin subunit beta-1 OS=Mus musculus OX=10090 GN=Hbb-b1 PE=1 SV=2	P02088	Hbb-b1	16 kDa	3	46	28	88	6	44	33	19	38	52	31	55	28	58	68	55	95	45	47	55	0.0001	0.0006	0.0004	0.0013	0.0002	0.0007	0.0007	0.0004	0.0007	0.0007	0.0009	0.001	0.0005	0.0012	0.0014	0.001	0.0012	0.0008	0.0009	0.0011	3	46	28	88	6
81	Myosin-11 OS=Mus musculus OX=10090 GN=Myh11 PE=1 SV=1	O08638	Myh11	227 kDa	38	79	48	65	13	44	40	15	39	58	30	49	34	29	38	32	65	47	42	40	0.0002	0.0002	0.0001	0.0002	0.0002	0.0002	0.0002	0	0.0001	0.0002	0.0002	0.0003	0.0001	0.0002	0.0001	0.0001	0.0003	0.0003	0.0002	0.0002	14	16	4	13	6
82	Heat shock protein HSP 90-alpha OS=Mus musculus OX=10090 GN=Hsp90aa1 PE=1 SV=4	P07901	Hsp90aa1	85 kDa	40	44	31	73	0	58	34	26	56	72	29	22	30	22	35	62	65	49	45	34	0.0001	0.0002	0.0001	0.0002	0	0.0002	0.0002	0.0001	0.0003	0.0003	0.0002	0.0001	0.0002	0	0.0002	0.0003	0.0003	0.0002	0.0002	0.0002	7	14	5	14	0
83	Eukaryotic initiation factor 4A-I OS=Mus musculus OX=10090 GN=Eif4a1 PE=1 SV=1	P60843	Eif4a1	46 kDa	63	33	29	59	5	45	34	12	42	60	27	26	32	24	34	39	60	40	30	37	0.001	0.0005	0.0005	0.0008	0.0002	0.0007	0.0007	0.0003	0.0007	0.0008	0.0008	0.0005	0.0006	0.0005	0.0007	0.0007	0.0008	0.0007	0.0006	0.0007	63	33	29	59	5
84	eIF-2-alpha kinase activator GCN1 OS=Mus musculus OX=10090 GN=Gcn1 PE=1 SV=1	E9PVA8	Gcn1	293 kDa	23	26	31	42	2	54	30	7	38	78	20	25	40	20	41	47	46	38	34	24	0.0004	0.0004	0.0005	0.0006	0.0001	0.0009	0.0006	0.0002	0.0007	0.0011	0.0006	0.0005	0.0007	0.0004	0.0008	0.0008	0.0006	0.0007	0.0006	0.0005	23	26	31	42	2
85	Spectrin alpha chain, non-erythrocytic 1 OS=Mus musculus OX=10090 GN=Sptan1 PE=1 SV=4	P16546	Sptan1	285 kDa	23	40	21	54	18	43	30	11	37	35	26	41	63	40	40	44	65	68	48	44	0.0004	0.0006	0.0003	0.0008	0.0006	0.0007	0.0006	0.0002	0.0006	0.0005	0.0008	0.0008	0.0012	0.0008	0.0008	0.0008	0.0009	0.0012	0.0009	0.0009	23	40	21	54	18
86	Fibrinogen gamma chain OS=Mus musculus OX=10090 GN=Fgg PE=1 SV=1	Q8VCM7	Fgg	49 kDa	18	36	48	53	22	26	47	32	38	45	28	48	33	57	60	45	32	32	49	36	0.0003	0.0005	0.0008	0.0008	0.0007	0.0004	0.001	0.0007	0.0007	0.0006	0.0008	0.0009	0.0006	0.0011	0.0012	0.0008	0.0004	0.0006	0.0009	0.0007	18	36	48	53	22
87	Myosin-14 OS=Mus musculus OX=10090 GN=Myh14 PE=1 SV=1	Q6URW6	Myh14	229 kDa	11	49	44	72	6	32	43	13	43	76	21	37	38	25	30	31	47	45	41	29	0	0.0001	0.0002	0.0004	0.0001	0.0001	0.0004	0.0002	0.0003	0.0006	0.0002	0.0001	0.0003	0.0002	0.0002	0.0002	0.0001	0.0004	0.0003	0.0002	0	9	10	31	4
88	Complement C3 OS=Mus musculus OX=10090 GN=C3 PE=1 SV=3	P01027	C3	186 kDa	16	21	35	46	8	23	27	17	52	34	20	46	30	34	45	46	63	60	38	65	0.0003	0.0003	0.0006	0.0007	0.0003	0.0004	0.0006	0.0004	0.0009	0.0005	0.0006	0.0009	0.0006	0.0007	0.0009	0.0008	0.0008	0.001	0.0007	0.0013	16	21	35	46	8
89	Fatty acid synthase OS=Mus musculus OX=10090 GN=Fasn PE=1 SV=2	P19096	Fasn	272 kDa	48	35	33	68	4	47	25	10	31	56	25	30	55	28	32	55	37	25	20	26	0.0008	0.0005	0.0005	0.001	0.0001	0.0008	0.0005	0.0002	0.0005	0.0008	0.0007	0.0006	0.001	0.0006	0.0006	0.001	0.0005	0.0004	0.0004	0.0005	48	35	33	68	4
90	Alpha-actinin-4 OS=Mus musculus OX=10090 GN=Actn4 PE=1 SV=1	P57780	Actn4	105 kDa	28	63	16	46	9	87	34	16	61	77	27	19	36	24	28	40	54	60	30	36	0.0003	0.0007	0.0002	0.0005	0.0002	0.0011	0.0006	0.0003	0.0009	0.001	0.0006	0.0003	0.0005	0.0004	0.0005	0.0006	0.0006	0.0009	0.0004	0.0006	20	48	11	38	7
91	Collagen alpha-1(XI) chain OS=Mus musculus OX=10090 GN=Col11a1 PE=1 SV=2	Q61245	Col11a1	181 kDa	36	56	63	63	16	24	24	32	39	43	13	23	27	35	28	22	14	22	24	19	0.0001	0.0001	0.0001	0.0001	0.0001	0.0001	0	0.0001	0.0001	0.0001	0.0001	0	0.0001	0	0.0001	0	0	0	0.0001	0	6	5	4	7	4
92	Decorin OS=Mus musculus OX=10090 GN=Dcn PE=1 SV=1	P28654	Dcn	40 kDa	17	89	9	48	4	24	19	4	17	41	15	39	39	44	26	43	86	58	32	60	0.0003	0.0012	0.0001	0.0007	0.0001	0.0004	0.0004	0.0001	0.0003	0.0006	0.0004	0.0007	0.0007	0.0009	0.0005	0.0008	0.0011	0.001	0.0006	0.0012	17	89	9	48	4
93	CON__P04264	CON__P04264		?	52	44	111	44	27	27	17	35	50	60	18	25	116	26	24	26	12	26	19	14	0.0008	0.0005	0.0015	0.0005	0.0007	0.0003	0.0003	0.0006	0.0006	0.0007	0.0004	0.0004	0.0018	0.0005	0.0004	0.0004	0.0001	0.0004	0.0003	0.0002	45	34	92	36	24
94	Serpin H1 OS=Mus musculus OX=10090 GN=Serpinh1 PE=1 SV=3	P19324	Serpinh1	47 kDa	30	30	31	40	5	36	19	8	17	77	31	32	26	35	28	34	71	33	22	35	0.0005	0.0004	0.0005	0.0006	0.0002	0.0006	0.0004	0.0002	0.0003	0.0011	0.0009	0.0006	0.0005	0.0007	0.0006	0.0006	0.0009	0.0006	0.0004	0.0007	30	30	31	40	5
95	Annexin A1 OS=Mus musculus OX=10090 GN=Anxa1 PE=1 SV=2	P10107	Anxa1	39 kDa	20	41	21	49	4	50	30	20	57	63	17	20	29	15	27	32	38	29	23	34	0.0003	0.0006	0.0003	0.0007	0.0001	0.0008	0.0006	0.0004	0.001	0.0009	0.0005	0.0004	0.0005	0.0003	0.0005	0.0006	0.0005	0.0005	0.0004	0.0007	20	41	21	49	4
96	Ubiquitin-like modifier-activating enzyme 1 OS=Mus musculus OX=10090 GN=Uba1 PE=1 SV=1	Q02053	Uba1	118 kDa	31	46	30	59	5	56	38	21	74	73	21	16	20	20	29	41	46	31	30	22	0.0005	0.0006	0.0005	0.0008	0.0002	0.0009	0.0008	0.0005	0.0013	0.001	0.0006	0.0003	0.0004	0.0004	0.0006	0.0007	0.0006	0.0005	0.0006	0.0004	31	46	30	59	5
97	CON__P15636	CON__P15636		?	43	99	84	74	8	29	12	4	12	42	34	20	33	16	29	34	11	20	37	16	0.0007	0.0014	0.0013	0.0011	0.0003	0.0005	0.0003	0.0001	0.0002	0.0006	0.001	0.0004	0.0006	0.0003	0.0006	0.0006	0.0001	0.0004	0.0007	0.0003	43	99	84	74	8
98	Endoplasmic reticulum chaperone BiP OS=Mus musculus OX=10090 GN=Hspa5 PE=1 SV=3	P20029	Hspa5	72 kDa	27	44	25	43	4	30	28	13	61	32	19	27	23	18	25	46	73	47	31	33	0.0003	0.0003	0.0003	0.0005	0.0001	0.0003	0.0005	0.0002	0.0009	0.0003	0.0004	0.0004	0.0003	0.0002	0.0003	0.0005	0.0007	0.0006	0.0004	0.0006	19	21	19	33	2
99	Fibulin-2 OS=Mus musculus OX=10090 GN=Fbln2 PE=1 SV=2	P37889	Fbln2	132 kDa	27	53	56	32	16	66	34	17	54	74	20	41	18	20	35	23	17	13	31	14	0.0005	0.0007	0.0009	0.0005	0.0005	0.0011	0.0007	0.0004	0.0009	0.001	0.0006	0.0008	0.0003	0.0004	0.0007	0.0004	0.0002	0.0002	0.0006	0.0003	27	53	56	32	16
100	CON__P00761	CON__P00761		?	53	41	29	73	24	44	34	57	27	59	7	18	33	15	20	20	5	15	29	9	0.0009	0.0006	0.0005	0.001	0.0007	0.0007	0.0007	0.0013	0.0005	0.0008	0.0002	0.0003	0.0006	0.0003	0.0004	0.0004	0.0001	0.0003	0.0005	0.0002	53	41	29	73	24
101	Eosinophil peroxidase OS=Mus musculus OX=10090 GN=Epx PE=1 SV=2	P49290	Epx	81 kDa	68	29	77	73	17	29	27	4	21	32	3	18	29	18	35	26	16	10	13	15	0.0011	0.0004	0.0012	0.001	0.0005	0.0005	0.0006	0.0001	0.0004	0.0004	0.0001	0.0003	0.0005	0.0004	0.0007	0.0005	0.0002	0.0002	0.0002	0.0003	68	29	77	73	17
102	Coagulation factor XIII A chain OS=Mus musculus OX=10090 GN=F13a1 PE=1 SV=3	Q8BH61	F13a1	83 kDa	22	24	16	34	8	28	24	4	24	40	9	39	20	26	42	37	44	45	34	42	0.0004	0.0003	0.0003	0.0005	0.0003	0.0005	0.0005	0.0001	0.0004	0.0006	0.0003	0.0007	0.0004	0.0005	0.0008	0.0007	0.0006	0.0008	0.0006	0.0008	22	24	16	34	8
103	ADP/ATP translocase 1 OS=Mus musculus OX=10090 GN=Slc25a4 PE=1 SV=4	P48962	Slc25a4	33 kDa	31	40	41	40	1	40	23	13	44	45	17	22	13	16	24	22	40	20	21	26	0.0005	0.0006	0.0007	0.0006	0	0.0007	0.0005	0.0003	0.0008	0.0006	0.0005	0.0004	0.0002	0.0003	0.0005	0.0004	0.0005	0.0004	0.0004	0.0005	31	40	41	40	1
104	Endoplasmin OS=Mus musculus OX=10090 GN=Hsp90b1 PE=1 SV=2	P08113	Hsp90b1	92 kDa	24	24	20	35	2	51	30	11	59	41	24	15	24	18	20	35	49	44	22	31	0.0002	0.0003	0.0002	0.0004	0	0.0007	0.0006	0.0002	0.0005	0.0004	0.0005	0.0002	0.0004	0.0003	0.0004	0.0005	0.0006	0.0006	0.0004	0.0005	14	19	15	28	1
105	Laminin subunit alpha-2 OS=Mus musculus OX=10090 GN=Lama2 PE=1 SV=2	Q60675	Lama2	344 kDa	15	42	18	19	9	36	19	7	26	47	30	46	18	34	22	15	85	28	21	77	0.0003	0.0006	0.0003	0.0003	0.0003	0.0006	0.0004	0.0002	0.0004	0.0006	0.0009	0.0009	0.0003	0.0007	0.0004	0.0003	0.0011	0.0005	0.0004	0.0015	15	42	18	19	9
106	Clusterin OS=Mus musculus OX=10090 GN=Clu PE=1 SV=1	Q06890	Clu	52 kDa	33	57	63	41	17	27	36	19	23	62	13	20	8	17	32	48	15	33	54	10	0.0006	0.0008	0.001	0.0006	0.0005	0.0004	0.0008	0.0004	0.0004	0.0009	0.0004	0.0004	0.0002	0.0003	0.0006	0.0008	0.0002	0.0006	0.001	0.0002	33	57	63	41	17
107	Sarcoplasmic/endoplasmic reticulum calcium ATPase 1 OS=Mus musculus OX=10090 GN=Atp2a1 PE=1 SV=1	Q8R429	Atp2a1	109 kDa	32	132	1	7	1	44	10	5	9	47	16	5	11	11	11	6	161	17	4	62	0.0005	0.0018	0	0.0001	0	0.0007	0.0002	0.0001	0.0002	0.0006	0.0005	0.0001	0.0002	0.0002	0.0002	0.0001	0.0021	0.0003	0.0001	0.0012	32	132	1	7	1
108	Pyruvate kinase PKM OS=Mus musculus OX=10090 GN=Pkm PE=1 SV=4	P52480	Pkm	58 kDa	28	56	38	41	11	38	37	26	52	34	15	18	24	12	24	38	32	25	29	22	0.0005	0.0008	0.0006	0.0006	0.0003	0.0006	0.0008	0.0006	0.0009	0.0005	0.0004	0.0003	0.0004	0.0002	0.0005	0.0007	0.0004	0.0004	0.0005	0.0004	28	56	38	41	11
109	Histone H2A.Z OS=Mus musculus OX=10090 GN=H2az1 PE=1 SV=2	P0C0S6 (+1)	H2az1	14 kDa	16	28	42	77	7	43	19	6	17	76	13	28	18	26	19	24	30	13	30	13	0.0001	0.0001	0	0.0001	0.0001	0.0001	0.0001	0	0.0001	0.0001	0.0001	0.0001	0	0	0.0001	0	0	0	0.0001	0.0001	6	9	3	10	2
110	Histone H1.3 OS=Mus musculus OX=10090 GN=H1-3 PE=1 SV=2	P43277	H1-3	22 kDa	66	8	99	72	21	22	18	46	19	21	8	13	34	18	11	12	8	20	14	9	0.0011	0.0001	0.0016	0.001	0.0007	0.0004	0.0004	0.001	0.0003	0.0003	0.0002	0.0002	0.0006	0.0004	0.0002	0.0002	0.0001	0.0004	0.0003	0.0002	66	8	99	72	21
111	CON__P13645	CON__P13645		?	24	39	40	17	34	26	23	23	49	24	10	16	49	17	20	21	12	21	11	6	0.0004	0.0006	0.0006	0.0002	0.001	0.0004	0.0005	0.0005	0.0008	0.0003	0.0003	0.0003	0.0009	0.0003	0.0004	0.0004	0.0002	0.0004	0.0002	0.0001	24	39	40	17	34
112	Sodium/potassium-transporting ATPase subunit alpha-1 OS=Mus musculus OX=10090 GN=Atp1a1 PE=1 SV=1	Q8VDN2	Atp1a1	113 kDa	38	34	30	41	6	71	27	12	54	74	15	9	19	10	28	19	24	28	24	25	0.0006	0.0005	0.0005	0.0006	0.0002	0.0012	0.0006	0.0003	0.0009	0.001	0.0004	0.0002	0.0004	0.0002	0.0006	0.0003	0.0003	0.0005	0.0004	0.0005	38	34	30	41	6
113	Cullin-associated NEDD8-dissociated protein 1 OS=Mus musculus OX=10090 GN=Cand1 PE=1 SV=2	Q6ZQ38	Cand1	136 kDa	14	37	25	34	5	40	20	4	41	50	19	22	25	23	30	35	37	28	32	17	0.0002	0.0005	0.0004	0.0005	0.0002	0.0007	0.0004	0.0001	0.0007	0.0007	0.0006	0.0004	0.0005	0.0005	0.0006	0.0006	0.0005	0.0005	0.0006	0.0003	14	37	25	34	5
114	Nidogen-2 OS=Mus musculus OX=10090 GN=Nid2 PE=1 SV=2	O88322	Nid2	154 kDa	34	53	39	25	14	57	29	6	19	72	14	29	15	21	19	26	26	19	25	13	0.0006	0.0007	0.0006	0.0004	0.0004	0.0009	0.0006	0.0001	0.0003	0.001	0.0004	0.0005	0.0003	0.0004	0.0004	0.0005	0.0003	0.0003	0.0004	0.0002	33	51	39	25	14
115	CON__P02538	CON__P02538		?	30	11	21	13	0	12	11	158	33	31	0	22	47	0	11	12	5	12	7	0	0	0	0.0001	0	0	0	0	0.0001	0	0	0	0	0.0001	0	0	0	0	0	0	0	2	2	5	1	0
116	Programmed cell death 6-interacting protein OS=Mus musculus OX=10090 GN=Pdcd6ip PE=1 SV=3	Q9WU78	Pdcd6ip	96 kDa	24	15	27	40	1	38	24	7	41	36	17	26	29	30	23	34	34	28	26	27	0.0004	0.0002	0.0004	0.0006	0	0.0006	0.0005	0.0002	0.0007	0.0005	0.0005	0.0005	0.0005	0.0006	0.0005	0.0006	0.0004	0.0005	0.0005	0.0005	24	15	27	40	1
117	Lumican OS=Mus musculus OX=10090 GN=Lum PE=1 SV=2	P51885	Lum	38 kDa	21	27	29	39	7	24	24	12	30	19	24	21	18	27	22	22	44	30	27	26	0.0004	0.0004	0.0005	0.0006	0.0002	0.0004	0.0005	0.0003	0.0005	0.0003	0.0007	0.0004	0.0003	0.0005	0.0004	0.0004	0.0006	0.0005	0.0005	0.0005	21	27	29	39	7
118	Protein disulfide-isomerase A3 OS=Mus musculus OX=10090 GN=Pdia3 PE=1 SV=2	P27773	Pdia3	57 kDa	26	26	18	52	1	32	39	11	53	30	18	24	18	21	28	32	44	31	28	36	0.0004	0.0004	0.0003	0.0007	0	0.0005	0.0008	0.0002	0.0009	0.0004	0.0005	0.0004	0.0003	0.0004	0.0006	0.0006	0.0006	0.0005	0.0005	0.0007	26	26	18	52	1
119	Microtubule-actin cross-linking factor 1, isoforms 1/2/3/4 OS=Mus musculus OX=10090 GN=Macf1 PE=1 SV=2	Q9QXZ0	Macf1	832 kDa	9	11	3	29	1	28	19	8	30	41	12	24	41	20	38	28	42	33	22	27	0.0002	0.0001	0	0.0004	0	0.0004	0.0004	0.0001	0.0005	0.0005	0.0003	0.0004	0.0007	0.0004	0.0007	0.0005	0.0005	0.0005	0.0004	0.0005	9	9	3	27	0
120	Unconventional myosin-Ic OS=Mus musculus OX=10090 GN=Myo1c PE=1 SV=2	Q9WTI7	Myo1c	122 kDa	10	23	23	37	6	27	32	8	29	29	24	37	24	30	23	29	38	32	33	29	0.0002	0.0003	0.0004	0.0005	0.0002	0.0004	0.0007	0.0002	0.0005	0.0004	0.0007	0.0007	0.0004	0.0006	0.0005	0.0005	0.0005	0.0006	0.0006	0.0006	10	23	23	37	6
121	Latent-transforming growth factor beta-binding protein 1 OS=Mus musculus OX=10090 GN=Ltbp1 PE=1 SV=2	Q8CG19	Ltbp1	187 kDa	32	55	45	24	33	41	36	13	26	57	14	38	17	20	25	18	9	13	30	0	0.0005	0.0008	0.0007	0.0003	0.001	0.0007	0.0008	0.0003	0.0004	0.0008	0.0004	0.0007	0.0003	0.0004	0.0005	0.0003	0.0001	0.0002	0.0006	0	32	55	45	24	33
122	Heterogeneous nuclear ribonucleoprotein U OS=Mus musculus OX=10090 GN=Hnrnpu PE=1 SV=1	Q8VEK3	Hnrnpu	88 kDa	22	33	41	42	12	37	17	18	25	50	10	11	17	13	19	28	15	19	21	11	0.0004	0.0005	0.0007	0.0006	0.0004	0.0006	0.0004	0.0004	0.0004	0.0007	0.0003	0.0002	0.0003	0.0003	0.0004	0.0005	0.0002	0.0003	0.0004	0.0002	22	33	41	42	12
123	Plastin-2 OS=Mus musculus OX=10090 GN=Lcp1 PE=1 SV=4	Q61233	Lcp1	70 kDa	21	29	29	43	4	29	20	4	72	21	17	18	23	17	24	39	48	27	18	26	0.0004	0.0004	0.0005	0.0006	0.0001	0.0005	0.0004	0.0001	0.0012	0.0003	0.0005	0.0003	0.0004	0.0003	0.0005	0.0007	0.0006	0.0005	0.0003	0.0005	21	29	29	43	4
124	40S ribosomal protein S3 OS=Mus musculus OX=10090 GN=Rps3 PE=1 SV=1	P62908	Rps3	27 kDa	48	50	42	47	4	46	13	16	25	51	10	7	9	9	10	19	20	17	23	15	0.0008	0.0007	0.0007	0.0007	0.0001	0.0008	0.0003	0.0004	0.0004	0.0007	0.0003	0.0001	0.0002	0.0002	0.0002	0.0003	0.0003	0.0003	0.0004	0.0003	48	50	42	47	4
125	Poly(rC)-binding protein 1 OS=Mus musculus OX=10090 GN=Pcbp1 PE=1 SV=1	P60335	Pcbp1	37 kDa	16	49	28	21	5	42	27	10	56	35	15	23	21	26	34	33	33	30	26	15	0.0003	0.0007	0.0004	0.0003	0.0002	0.0007	0.0006	0.0002	0.001	0.0005	0.0004	0.0004	0.0004	0.0005	0.0007	0.0006	0.0004	0.0005	0.0005	0.0003	16	49	28	21	5
126	CON__A2A4G1	CON__A2A4G1		?	11	5	0	0	5	7	14	53	28	14	10	23	121	0	11	0	0	0	0	0	0.0001	0	0	0	0	0	0.0002	0.0005	0.0003	0.0001	0	0	0.0015	0	0.0001	0	0	0	0	0	6	0	0	0	0
127	Alpha-enolase OS=Mus musculus OX=10090 GN=Eno1 PE=1 SV=3	P17182	Eno1	47 kDa	41	88	15	30	1	84	20	5	15	30	7	11	21	14	14	14	24	27	17	19	0.0007	0.0012	0.0002	0.0004	0	0.0014	0.0004	0.0001	0.0003	0.0004	0.0002	0.0002	0.0004	0.0003	0.0003	0.0002	0.0003	0.0005	0.0003	0.0004	41	88	15	30	1
128	Myoferlin OS=Mus musculus OX=10090 GN=Myof PE=1 SV=2	Q69ZN7	Myof	233 kDa	41	69	28	43	2	55	19	8	21	51	6	6	12	7	22	21	23	15	24	15	0.0007	0.001	0.0004	0.0006	0.0001	0.0009	0.0004	0.0002	0.0004	0.0007	0.0002	0.0001	0.0002	0.0001	0.0004	0.0004	0.0003	0.0003	0.0004	0.0003	41	69	28	43	2
129	Coatomer subunit beta OS=Mus musculus OX=10090 GN=Copb1 PE=1 SV=1	Q9JIF7	Copb1	107 kDa	17	32	36	35	1	48	18	4	30	47	25	21	17	16	19	34	47	27	21	26	0.0003	0.0005	0.0006	0.0005	0	0.0008	0.0004	0.0001	0.0005	0.0006	0.0007	0.0004	0.0003	0.0003	0.0004	0.0006	0.0006	0.0005	0.0004	0.0005	17	32	36	35	1
130	Desmin OS=Mus musculus OX=10090 GN=Des PE=1 SV=3	P31001	Des	53 kDa	38	22	0	43	0	13	8	0	9	16	33	16	0	11	7	14	124	37	13	58	0	0.0001	0	0	0	0	0	0	0	0	0.0007	0	0	0.0001	0	0	0.0013	0.0002	0	0.0008	1	7	0	2	0
131	CON__P35527	CON__P35527		?	17	27	63	38	27	19	17	18	28	21	7	13	29	22	8	15	6	15	15	6	0.0003	0.0004	0.001	0.0005	0.0008	0.0003	0.0004	0.0004	0.0005	0.0003	0.0002	0.0002	0.0005	0.0004	0.0002	0.0003	0.0001	0.0003	0.0003	0.0001	17	27	63	38	27
132	Coatomer subunit alpha OS=Mus musculus OX=10090 GN=Copa PE=1 SV=2	Q8CIE6	Copa	138 kDa	24	29	35	44	6	27	22	18	28	48	13	14	16	13	29	24	31	22	20	16	0.0004	0.0004	0.0006	0.0006	0.0002	0.0004	0.0005	0.0004	0.0005	0.0007	0.0004	0.0003	0.0003	0.0003	0.0006	0.0004	0.0004	0.0004	0.0004	0.0003	24	29	35	44	6
133	Vinculin OS=Mus musculus OX=10090 GN=Vcl PE=1 SV=4	Q64727	Vcl	117 kDa	31	44	14	45	2	38	18	12	29	34	15	15	18	16	34	23	35	26	19	20	0.0005	0.0006	0.0002	0.0006	0.0001	0.0006	0.0004	0.0003	0.0005	0.0005	0.0004	0.0003	0.0003	0.0003	0.0007	0.0004	0.0005	0.0005	0.0004	0.0004	31	44	14	45	2
134	Nesprin-2 OS=Mus musculus OX=10090 GN=Syne2 PE=1 SV=2	Q6ZWQ0	Syne2	783 kDa	10	10	6	31	2	41	22	12	28	59	9	17	23	25	16	21	26	26	23	21	0.0002	0.0001	0.0001	0.0004	0.0001	0.0007	0.0005	0.0003	0.0005	0.0008	0.0003	0.0003	0.0004	0.0005	0.0003	0.0004	0.0003	0.0005	0.0004	0.0004	10	10	6	31	2
135	Histone H3.1 OS=Mus musculus OX=10090 GN=H3c11 PE=1 SV=2	P68433 (+1)	H3c11	15 kDa	1	4	2	5	0	3	1	0	2	1	1	1	2	1	2	0	3	2	1	2	0	0.0001	0	0.0001	0	0	0	0	0	0	0	0	0	0	0	0	0	0	0	0	1	4	2	5	0
136	CON__O95678	CON__O95678		?	13	13	9	11	0	8	6	85	14	17	18	28	54	28	27	19	14	17	27	19	0.0001	0	0	0	0	0	0	0.0002	0	0	0.0001	0.0002	0.0006	0.0002	0.0003	0.0001	0.0001	0.0001	0.0002	0.0002	4	2	0	1	0
137	E3 ubiquitin-protein ligase UBR4 OS=Mus musculus OX=10090 GN=Ubr4 PE=1 SV=1	A2AN08	Ubr4	572 kDa	24	16	26	25	0	39	14	6	24	48	12	17	14	17	28	38	36	30	34	18	0.0004	0.0002	0.0004	0.0004	0	0.0006	0.0003	0.0001	0.0004	0.0007	0.0004	0.0003	0.0003	0.0003	0.0006	0.0007	0.0005	0.0005	0.0006	0.0004	24	16	26	25	0
138	60 kDa heat shock protein, mitochondrial OS=Mus musculus OX=10090 GN=Hspd1 PE=1 SV=1	P63038	Hspd1	61 kDa	13	29	18	45	3	46	31	8	34	56	20	13	21	14	28	38	17	21	23	10	0.0002	0.0004	0.0003	0.0006	0.0001	0.0008	0.0007	0.0002	0.0006	0.0008	0.0006	0.0002	0.0004	0.0003	0.0006	0.0007	0.0002	0.0004	0.0004	0.0002	13	29	18	45	3
139	CON__P08779	CON__P08779		?	0	0	13	0	0	7	0	104	17	14	0	21	37	14	0	9	0	5	14	0	0	0	0.0001	0	0	0	0	0	0	0	0	0	0	0	0	0	0	0	0	0	0	0	4	0	0
140	60S ribosomal protein L7a OS=Mus musculus OX=10090 GN=Rpl7a PE=1 SV=2	P12970	Rpl7a	30 kDa	45	19	59	53	4	57	18	12	10	72	8	7	8	12	14	28	8	11	19	5	0.0008	0.0003	0.0009	0.0008	0.0001	0.0009	0.0004	0.0003	0.0002	0.001	0.0002	0.0001	0.0002	0.0002	0.0003	0.0005	0.0001	0.0002	0.0004	0.0001	45	19	59	53	4
141	ADP/ATP translocase 2 OS=Mus musculus OX=10090 GN=Slc25a5 PE=1 SV=3	P51881	Slc25a5	33 kDa	19	33	27	30	3	34	15	7	40	36	10	20	15	13	26	21	14	8	16	12	0.0002	0.0003	0.0003	0.0003	0.0001	0.0004	0.0002	0.0001	0.0003	0.0003	0.0002	0.0002	0.0002	0.0002	0.0003	0.0002	0.0001	0.0001	0.0002	0.0001	12	18	16	21	3
142	Heat shock-related 70 kDa protein 2 OS=Mus musculus OX=10090 GN=Hspa2 PE=1 SV=2	P17156	Hspa2	70 kDa	17	42	0	26	0	24	0	0	23	27	14	15	18	19	22	34	38	28	21	0	0	0	0	0	0	0	0	0	0	0	0.0001	0	0.0001	0	0	0	0	0	0	0	2	2	0	1	0
143	Collagen alpha-1(XVIII) chain OS=Mus musculus OX=10090 GN=Col18a1 PE=1 SV=4	P39061	Col18a1	182 kDa	18	27	29	38	12	23	11	8	4	28	27	19	20	29	20	25	18	32	29	18	0.0003	0.0004	0.0005	0.0005	0.0004	0.0004	0.0002	0.0002	0.0001	0.0004	0.0008	0.0004	0.0004	0.0006	0.0004	0.0004	0.0002	0.0006	0.0005	0.0004	18	27	29	38	12
144	Talin-2 OS=Mus musculus OX=10090 GN=Tln2 PE=1 SV=3	Q71LX4	Tln2	254 kDa	10	22	11	23	7	28	24	4	28	35	14	18	26	26	27	20	42	29	19	28	0	0.0001	0.0001	0.0001	0	0.0002	0.0003	0	0.0001	0.0003	0.0002	0.0002	0.0003	0.0003	0.0003	0.0002	0.0004	0.0003	0.0002	0.0003	2	8	4	10	0
145	Alpha-actinin-3 OS=Mus musculus OX=10090 GN=Actn3 PE=2 SV=1	O88990	Actn3	103 kDa	8	32	5	9	3	27	12	2	10	16	31	16	18	20	9	8	125	31	6	95	0.0001	0.0005	0.0001	0.0001	0.0001	0.0004	0.0003	0	0.0002	0.0002	0.0009	0.0003	0.0003	0.0004	0.0002	0.0001	0.0016	0.0005	0.0001	0.0019	8	32	5	9	3
146	Lamin-B1 OS=Mus musculus OX=10090 GN=Lmnb1 PE=1 SV=3	P14733	Lmnb1	67 kDa	18	13	23	41	11	20	21	15	16	20	25	21	13	17	12	23	34	36	23	29	0.0003	0.0002	0.0004	0.0006	0.0003	0.0003	0.0004	0.0003	0.0003	0.0003	0.0007	0.0004	0.0002	0.0003	0.0002	0.0004	0.0004	0.0006	0.0004	0.0006	18	13	23	41	11
147	Hemoglobin subunit alpha OS=Mus musculus OX=10090 GN=Hba PE=1 SV=2	P01942	Hba	15 kDa	6	50	14	28	4	20	12	15	17	22	10	23	13	17	30	18	34	29	16	25	0.0001	0.0007	0.0002	0.0004	0.0001	0.0003	0.0003	0.0003	0.0003	0.0003	0.0003	0.0004	0.0002	0.0003	0.0006	0.0003	0.0004	0.0005	0.0003	0.0005	6	50	14	28	4
148	Transketolase OS=Mus musculus OX=10090 GN=Tkt PE=1 SV=1	P40142	Tkt	68 kDa	15	15	32	54	8	11	31	14	53	14	10	23	33	20	21	21	19	26	22	13	0.0003	0.0002	0.0005	0.0008	0.0003	0.0002	0.0007	0.0003	0.0009	0.0002	0.0003	0.0004	0.0006	0.0004	0.0004	0.0004	0.0003	0.0005	0.0004	0.0003	15	15	32	54	8
149	Coatomer subunit gamma-1 OS=Mus musculus OX=10090 GN=Copg1 PE=1 SV=1	Q9QZE5	Copg1	98 kDa	15	24	25	37	1	38	21	5	27	41	15	13	22	21	22	26	31	24	18	18	0.0003	0.0003	0.0004	0.0005	0	0.0006	0.0004	0.0001	0.0005	0.0006	0.0004	0.0002	0.0004	0.0004	0.0004	0.0005	0.0004	0.0004	0.0003	0.0004	15	24	25	37	1
150	Elastin OS=Mus musculus OX=10090 GN=Eln PE=1 SV=2	P54320	Eln	72 kDa	3	19	9	9	6	23	8	5	19	34	10	14	8	23	18	30	31	30	35	15	0.0001	0.0003	0.0001	0.0001	0.0002	0.0004	0.0002	0.0001	0.0003	0.0005	0.0003	0.0003	0.0002	0.0005	0.0004	0.0005	0.0004	0.0005	0.0006	0.0003	3	19	9	9	6
151	Calreticulin OS=Mus musculus OX=10090 GN=Calr PE=1 SV=1	P14211	Calr	48 kDa	2	70	25	5	2	16	3	2	31	22	2	9	3	11	4	34	8	9	21	7	0	0.001	0.0004	0.0001	0.0001	0.0003	0.0001	0	0.0005	0.0003	0.0001	0.0002	0.0001	0.0002	0.0001	0.0006	0.0001	0.0002	0.0004	0.0001	2	70	25	5	2
152	Probable ATP-dependent RNA helicase DDX5 OS=Mus musculus OX=10090 GN=Ddx5 PE=1 SV=2	Q61656	Ddx5	69 kDa	31	36	27	33	4	44	11	9	16	34	11	21	23	12	15	23	18	17	14	10	0.0005	0.0005	0.0004	0.0005	0.0001	0.0007	0.0002	0.0002	0.0003	0.0005	0.0003	0.0004	0.0004	0.0002	0.0003	0.0004	0.0002	0.0003	0.0003	0.0002	31	36	27	33	4
153	Ras GTPase-activating-like protein IQGAP2 OS=Mus musculus OX=10090 GN=Iqgap2 PE=1 SV=2	Q3UQ44	Iqgap2	181 kDa	11	14	13	21	0	29	4	3	17	35	14	16	21	18	26	26	40	25	24	25	0.0002	0.0001	0.0001	0.0002	0	0.0004	0.0001	0.0001	0.0002	0.0004	0.0004	0.0002	0.0003	0.0003	0.0004	0.0004	0.0005	0.0004	0.0004	0.0004	9	10	9	16	0
154	Protein disulfide-isomerase A4 OS=Mus musculus OX=10090 GN=Pdia4 PE=1 SV=3	P08003	Pdia4	72 kDa	5	9	20	24	1	11	30	5	44	12	13	21	15	22	24	20	41	29	22	29	0.0001	0.0001	0.0003	0.0003	0	0.0002	0.0006	0.0001	0.0008	0.0002	0.0004	0.0004	0.0003	0.0004	0.0005	0.0004	0.0005	0.0005	0.0004	0.0006	5	9	20	24	1
155	40S ribosomal protein S4, X isoform OS=Mus musculus OX=10090 GN=Rps4x PE=1 SV=2	P62702	Rps4x	30 kDa	13	24	29	51	6	47	18	5	33	38	3	8	13	4	17	20	12	13	19	9	0.0002	0.0003	0.0005	0.0007	0.0002	0.0008	0.0004	0.0001	0.0006	0.0005	0.0001	0.0002	0.0002	0.0001	0.0003	0.0004	0.0002	0.0002	0.0004	0.0002	13	24	29	51	6
156	Histone H1.4 OS=Mus musculus OX=10090 GN=H1-4 PE=1 SV=2	P43274	H1-4	22 kDa	63	9	65	33	18	0	13	32	13	20	8	12	31	16	10	11	9	18	13	10	0.0001	0	0.0001	0.0001	0.0001	0	0	0.0003	0	0.0001	0.0001	0	0.0001	0	0	0	0	0.0001	0.0001	0	4	2	6	4	4
157	Vigilin OS=Mus musculus OX=10090 GN=Hdlbp PE=1 SV=1	Q8VDJ3	Hdlbp	142 kDa	25	30	16	42	3	34	24	12	27	48	6	4	8	5	15	20	22	20	14	13	0.0004	0.0004	0.0003	0.0006	0.0001	0.0006	0.0005	0.0003	0.0005	0.0007	0.0002	0.0001	0.0002	0.0001	0.0003	0.0004	0.0003	0.0004	0.0003	0.0003	25	30	16	42	3
158	CON__P35908v2	CON__P35908v2		?	36	22	38	17	5	14	6	15	13	23	5	14	96	17	13	10	4	13	8	5	0.0002	0.0002	0.0003	0.0001	0.0001	0.0001	0.0001	0.0002	0.0001	0.0001	0.0001	0.0001	0.0002	0.0001	0	0.0001	0	0.0001	0.0001	0	11	12	19	10	3
159	E3 ubiquitin-protein ligase RNF213 OS=Mus musculus OX=10090 GN=Rnf213 PE=1 SV=3	E9Q555	Rnf213	584 kDa	17	14	26	32	0	15	8	7	10	24	4	14	20	9	22	26	28	21	30	15	0.0003	0.0002	0.0004	0.0005	0	0.0002	0.0002	0.0002	0.0002	0.0003	0.0001	0.0003	0.0004	0.0002	0.0004	0.0005	0.0004	0.0004	0.0006	0.0003	17	14	26	32	0
160	Thrombospondin-1 OS=Mus musculus OX=10090 GN=Thbs1 PE=1 SV=1	P35441	Thbs1	130 kDa	19	39	41	33	7	19	25	6	14	52	19	13	4	8	23	30	7	30	30	12	0.0003	0.0006	0.0007	0.0005	0.0002	0.0003	0.0005	0.0001	0.0002	0.0007	0.0006	0.0002	0.0001	0.0002	0.0005	0.0005	0.0001	0.0005	0.0006	0.0002	19	39	41	33	7
161	14-3-3 protein theta OS=Mus musculus OX=10090 GN=Ywhaq PE=1 SV=1	P68254	Ywhaq	28 kDa	15	27	14	39	2	28	28	6	41	34	15	13	19	15	18	23	25	19	18	18	0.0001	0.0002	0.0002	0.0003	0.0001	0.0003	0.0005	0.0001	0.0005	0.0003	0.0004	0.0002	0.0002	0.0002	0.0003	0.0003	0.0002	0.0002	0.0002	0.0003	7	12	11	24	2
162	CON__P13647	CON__P13647		?	23	12	17	10	2	6	0	45	80	25	4	7	83	4	12	0	0	2	1	3	0.0001	0.0001	0.0001	0	0.0001	0	0	0	0	0	0	0	0	0	0	0	0	0	0	0	3	4	4	3	2
163	60S ribosomal protein L7 OS=Mus musculus OX=10090 GN=Rpl7 PE=1 SV=2	P14148	Rpl7	31 kDa	55	31	28	46	3	43	12	11	7	44	2	6	5	5	6	11	6	9	10	2	0.0009	0.0004	0.0004	0.0007	0.0001	0.0007	0.0003	0.0002	0.0001	0.0006	0.0001	0.0001	0.0001	0.0001	0.0001	0.0002	0.0001	0.0002	0.0002	0	55	31	28	46	3
164	Stress-70 protein, mitochondrial OS=Mus musculus OX=10090 GN=Hspa9 PE=1 SV=3	P38647	Hspa9	73 kDa	9	25	13	25	7	27	34	23	29	33	10	13	17	13	33	48	17	26	38	10	0.0002	0.0004	0.0002	0.0004	0.0002	0.0004	0.0007	0.0005	0.0005	0.0005	0.0003	0.0002	0.0003	0.0003	0.0007	0.0008	0.0002	0.0005	0.0007	0.0002	9	25	13	25	7
165	14-3-3 protein zeta/delta OS=Mus musculus OX=10090 GN=Ywhaz PE=1 SV=1	P63101	Ywhaz	28 kDa	16	26	11	36	0	21	24	4	38	26	13	12	21	15	13	19	31	24	17	26	0.0003	0.0004	0.0002	0.0005	0	0.0003	0.0005	0.0001	0.0007	0.0004	0.0004	0.0002	0.0004	0.0003	0.0003	0.0003	0.0004	0.0004	0.0003	0.0005	16	26	11	36	0
166	Staphylococcal nuclease domain-containing protein 1 OS=Mus musculus OX=10090 GN=Snd1 PE=1 SV=1	Q78PY7	Snd1	102 kDa	27	28	17	27	0	40	15	6	25	35	4	10	14	13	15	19	23	15	21	19	0.0005	0.0004	0.0003	0.0004	0	0.0007	0.0003	0.0001	0.0004	0.0005	0.0001	0.0002	0.0003	0.0003	0.0003	0.0003	0.0003	0.0003	0.0004	0.0004	27	28	17	27	0
167	Obscurin OS=Mus musculus OX=10090 GN=Obscn PE=1 SV=3	A2AAJ9	Obscn	967 kDa	3	6	0	0	0	3	1	2	0	14	17	3	4	15	1	0	182	7	1	107	0.0001	0.0001	0	0	0	0	0	0	0	0.0002	0.0005	0.0001	0.0001	0.0003	0	0	0.0024	0.0001	0	0.0021	3	6	0	0	0
168	Gelsolin OS=Mus musculus OX=10090 GN=Gsn PE=1 SV=3	P13020	Gsn	86 kDa	18	45	21	22	7	39	24	6	31	28	14	19	10	13	14	24	28	19	14	22	0.0003	0.0006	0.0003	0.0003	0.0002	0.0006	0.0005	0.0001	0.0005	0.0004	0.0004	0.0004	0.0002	0.0003	0.0003	0.0004	0.0004	0.0003	0.0003	0.0004	18	45	21	22	7
169	T-complex protein 1 subunit alpha OS=Mus musculus OX=10090 GN=Tcp1 PE=1 SV=3	P11983	Tcp1	60 kDa	14	22	23	34	7	27	25	10	31	24	13	16	24	8	14	24	27	23	19	16	0.0002	0.0003	0.0004	0.0005	0.0002	0.0004	0.0005	0.0002	0.0005	0.0003	0.0004	0.0003	0.0004	0.0002	0.0003	0.0004	0.0004	0.0004	0.0004	0.0003	14	22	23	34	7
170	Elongation factor Tu, mitochondrial OS=Mus musculus OX=10090 GN=Tufm PE=1 SV=1	Q8BFR5	Tufm	50 kDa	16	20	13	21	5	23	23	14	52	49	7	13	17	12	22	22	29	21	28	19	0.0003	0.0003	0.0002	0.0003	0.0002	0.0004	0.0005	0.0003	0.0009	0.0007	0.0002	0.0002	0.0003	0.0002	0.0004	0.0004	0.0004	0.0004	0.0005	0.0004	16	20	13	21	5
171	Peroxiredoxin-2 OS=Mus musculus OX=10090 GN=Prdx2 PE=1 SV=3	Q61171	Prdx2	22 kDa	12	16	19	24	4	10	36	12	62	14	12	17	14	18	13	10	25	17	13	12	0.0002	0.0002	0.0003	0.0003	0.0001	0.0002	0.0008	0.0003	0.0011	0.0002	0.0004	0.0003	0.0003	0.0004	0.0003	0.0002	0.0003	0.0003	0.0002	0.0002	12	16	19	24	4
172	Protein disulfide-isomerase OS=Mus musculus OX=10090 GN=P4hb PE=1 SV=2	P09103	P4hb	57 kDa	10	8	7	31	0	20	19	4	28	21	9	11	14	8	11	18	31	27	12	17	0.0002	0.0001	0.0001	0.0004	0	0.0003	0.0004	0.0001	0.0005	0.0003	0.0003	0.0002	0.0003	0.0002	0.0002	0.0003	0.0004	0.0005	0.0002	0.0003	10	8	7	31	0
173	E3 SUMO-protein ligase RanBP2 OS=Mus musculus OX=10090 GN=Ranbp2 PE=1 SV=2	Q9ERU9	Ranbp2	341 kDa	18	21	19	26	4	35	18	9	20	39	11	11	8	11	13	29	22	23	27	12	0.0003	0.0003	0.0003	0.0004	0.0001	0.0006	0.0004	0.0002	0.0003	0.0005	0.0003	0.0002	0.0002	0.0002	0.0003	0.0005	0.0003	0.0004	0.0005	0.0002	18	21	19	26	4
174	Sarcoplasmic/endoplasmic reticulum calcium ATPase 2 OS=Mus musculus OX=10090 GN=Atp2a2 PE=1 SV=2	O55143	Atp2a2	115 kDa	32	48	15	24	5	46	15	7	10	33	8	7	8	7	8	11	50	16	16	17	0.0004	0.0003	0.0002	0.0002	0.0001	0.0003	0.0002	0.0001	0.0001	0.0003	0.0001	0.0001	0.0001	0.0001	0.0001	0.0001	0.0002	0.0002	0.0002	0	22	18	14	17	4
175	Protein transport protein Sec31A OS=Mus musculus OX=10090 GN=Sec31a PE=1 SV=2	Q3UPL0	Sec31a	134 kDa	16	22	25	34	0	33	13	9	15	39	15	12	15	11	21	23	21	21	28	15	0.0003	0.0003	0.0004	0.0005	0	0.0005	0.0003	0.0002	0.0003	0.0005	0.0004	0.0002	0.0003	0.0002	0.0004	0.0004	0.0003	0.0004	0.0005	0.0003	16	22	25	34	0
176	Transcription intermediary factor 1-beta OS=Mus musculus OX=10090 GN=Trim28 PE=1 SV=3	Q62318	Trim28	89 kDa	17	39	17	50	7	41	7	3	24	43	7	9	15	10	14	12	17	20	23	12	0.0003	0.0006	0.0003	0.0007	0.0002	0.0007	0.0002	0.0001	0.0004	0.0006	0.0002	0.0002	0.0003	0.0002	0.0003	0.0002	0.0002	0.0004	0.0004	0.0002	17	39	17	50	7
177	Heterogeneous nuclear ribonucleoprotein K OS=Mus musculus OX=10090 GN=Hnrnpk PE=1 SV=1	P61979	Hnrnpk	51 kDa	22	26	23	20	3	28	21	12	28	24	6	14	14	16	17	22	17	15	19	7	0.0004	0.0004	0.0004	0.0003	0.0001	0.0005	0.0004	0.0003	0.0005	0.0003	0.0002	0.0003	0.0003	0.0003	0.0003	0.0004	0.0002	0.0003	0.0004	0.0001	22	26	23	20	3
178	Ribosome-binding protein 1 OS=Mus musculus OX=10090 GN=Rrbp1 PE=1 SV=2	Q99PL5	Rrbp1	173 kDa	34	32	30	38	5	17	16	12	23	37	5	15	12	12	13	15	14	21	21	12	0.0006	0.0005	0.0005	0.0005	0.0002	0.0003	0.0003	0.0003	0.0004	0.0005	0.0002	0.0003	0.0002	0.0002	0.0003	0.0003	0.0002	0.0004	0.0004	0.0002	34	32	30	38	5
179	60S ribosomal protein L4 OS=Mus musculus OX=10090 GN=Rpl4 PE=1 SV=3	Q9D8E6	Rpl4	47 kDa	24	24	31	40	3	46	10	3	7	51	4	3	5	3	8	11	9	8	12	5	0.0004	0.0003	0.0005	0.0006	0.0001	0.0008	0.0002	0.0001	0.0001	0.0007	0.0001	0.0001	0.0001	0.0001	0.0002	0.0002	0.0001	0.0001	0.0002	0.0001	24	24	31	40	3
180	D-3-phosphoglycerate dehydrogenase OS=Mus musculus OX=10090 GN=Phgdh PE=1 SV=3	Q61753	Phgdh	57 kDa	17	30	25	27	3	34	21	17	26	34	15	9	12	10	17	34	27	18	23	20	0.0003	0.0004	0.0004	0.0004	0.0001	0.0006	0.0004	0.0004	0.0004	0.0005	0.0004	0.0002	0.0002	0.0002	0.0003	0.0006	0.0004	0.0003	0.0004	0.0004	17	30	25	27	3
181	CAD protein OS=Mus musculus OX=10090 GN=Cad PE=1 SV=1	B2RQC6	Cad	243 kDa	12	20	19	36	0	20	8	1	13	30	11	16	13	12	20	24	28	19	10	24	0.0002	0.0003	0.0003	0.0005	0	0.0003	0.0002	0	0.0002	0.0004	0.0003	0.0003	0.0002	0.0002	0.0004	0.0004	0.0004	0.0003	0.0002	0.0005	12	20	19	36	0
182	60S acidic ribosomal protein P0 OS=Mus musculus OX=10090 GN=Rplp0 PE=1 SV=3	P14869	Rplp0	34 kDa	28	49	13	24	3	29	18	8	37	24	7	7	11	12	15	20	16	18	14	14	0.0005	0.0007	0.0002	0.0003	0.0001	0.0005	0.0004	0.0002	0.0006	0.0003	0.0002	0.0001	0.0002	0.0002	0.0003	0.0004	0.0002	0.0003	0.0003	0.0003	28	49	13	24	3
183	Collagen alpha-1(VIII) chain OS=Mus musculus OX=10090 GN=Col8a1 PE=1 SV=3	Q00780	Col8a1	74 kDa	18	32	52	46	12	16	5	2	8	14	6	9	4	14	11	7	5	3	11	4	0.0003	0.0005	0.0008	0.0007	0.0004	0.0003	0.0001	0	0.0001	0.0002	0.0002	0.0002	0.0001	0.0003	0.0002	0.0001	0.0001	0.0001	0.0002	0.0001	18	32	52	46	12
184	Myomesin-1 OS=Mus musculus OX=10090 GN=Myom1 PE=1 SV=2	Q62234	Myom1	185 kDa	3	23	0	0	0	6	4	3	1	14	22	9	2	16	3	0	134	11	0	91	0.0001	0.0003	0	0	0	0.0001	0.0001	0.0001	0	0.0002	0.0007	0.0002	0	0.0003	0.0001	0	0.0018	0.0002	0	0.0018	3	23	0	0	0
185	Myb-binding protein 1A OS=Mus musculus OX=10090 GN=Mybbp1a PE=1 SV=2	Q7TPV4	Mybbp1a	152 kDa	20	25	28	27	1	36	11	10	24	60	10	10	10	12	22	24	11	15	17	11	0.0003	0.0004	0.0004	0.0004	0	0.0006	0.0002	0.0002	0.0004	0.0008	0.0003	0.0002	0.0002	0.0002	0.0004	0.0004	0.0001	0.0003	0.0003	0.0002	20	25	28	27	1
186	Exportin-1 OS=Mus musculus OX=10090 GN=Xpo1 PE=1 SV=1	Q6P5F9	Xpo1	123 kDa	32	14	15	30	0	24	13	6	15	39	9	8	9	13	15	19	19	23	10	14	0.0005	0.0002	0.0002	0.0004	0	0.0004	0.0003	0.0001	0.0003	0.0005	0.0003	0.0002	0.0002	0.0003	0.0003	0.0003	0.0003	0.0004	0.0002	0.0003	32	14	15	30	0
187	ATP-dependent RNA helicase DHX15 OS=Mus musculus OX=10090 GN=Dhx15 PE=1 SV=2	O35286	Dhx15	91 kDa	12	11	14	16	0	16	17	13	18	18	10	21	16	18	18	29	25	31	39	12	0.0002	0.0002	0.0002	0.0002	0	0.0003	0.0004	0.0003	0.0003	0.0003	0.0003	0.0004	0.0003	0.0004	0.0004	0.0005	0.0003	0.0005	0.0007	0.0002	12	11	14	16	0
188	40S ribosomal protein S9 OS=Mus musculus OX=10090 GN=Rps9 PE=1 SV=3	Q6ZWN5	Rps9	23 kDa	16	27	34	27	3	24	9	3	11	37	1	7	8	8	9	11	10	7	11	3	0.0003	0.0004	0.0005	0.0004	0.0001	0.0004	0.0002	0.0001	0.0002	0.0005	0	0.0001	0.0002	0.0002	0.0002	0.0002	0.0001	0.0001	0.0002	0.0001	16	27	34	27	3
189	Trifunctional enzyme subunit alpha, mitochondrial OS=Mus musculus OX=10090 GN=Hadha PE=1 SV=1	Q8BMS1	Hadha	83 kDa	19	27	16	19	2	22	11	7	16	28	3	9	11	5	14	17	36	17	20	17	0.0003	0.0004	0.0003	0.0003	0.0001	0.0004	0.0002	0.0002	0.0003	0.0004	0.0001	0.0002	0.0002	0.0001	0.0003	0.0003	0.0005	0.0003	0.0004	0.0003	19	27	16	19	2
190	14-3-3 protein eta OS=Mus musculus OX=10090 GN=Ywhah PE=1 SV=2	P68510	Ywhah	28 kDa	8	31	13	36	0	21	17	12	23	31	6	13	16	10	16	21	25	14	20	17	0	0.0002	0.0002	0.0003	0	0.0002	0.0003	0.0002	0.0002	0.0003	0.0002	0.0002	0.0002	0.0001	0.0002	0.0003	0.0002	0.0002	0.0003	0.0003	0	16	10	21	0
191	Receptor of activated protein C kinase 1 OS=Mus musculus OX=10090 GN=Rack1 PE=1 SV=3	P68040	Rack1	35 kDa	23	45	22	22	4	36	8	10	9	36	4	7	14	4	12	19	11	6	16	6	0.0004	0.0006	0.0004	0.0003	0.0001	0.0006	0.0002	0.0002	0.0002	0.0005	0.0001	0.0001	0.0003	0.0001	0.0002	0.0003	0.0001	0.0001	0.0003	0.0001	23	45	22	22	4
192	Valine--tRNA ligase OS=Mus musculus OX=10090 GN=Vars1 PE=1 SV=1	Q9Z1Q9	Vars1	140 kDa	19	24	32	27	1	25	13	8	18	21	14	13	11	7	22	24	17	20	15	11	0.0003	0.0003	0.0005	0.0004	0	0.0004	0.0003	0.0002	0.0003	0.0003	0.0004	0.0002	0.0002	0.0001	0.0004	0.0004	0.0002	0.0004	0.0003	0.0002	19	24	32	27	1
193	Interferon-induced very large GTPase 1 OS=Mus musculus OX=10090 GN=Gvin1 PE=1 SV=1	Q80SU7	Gvin1	281 kDa	11	19	46	47	1	10	6	0	8	11	7	21	30	7	19	14	15	17	19	7	0.0002	0.0003	0.0007	0.0007	0	0.0002	0.0001	0	0.0001	0.0002	0.0002	0.0004	0.0006	0.0001	0.0004	0.0002	0.0002	0.0003	0.0004	0.0001	11	19	46	47	1
194	Moesin OS=Mus musculus OX=10090 GN=Msn PE=1 SV=3	P26041	Msn	68 kDa	20	20	7	28	5	15	16	5	18	13	6	15	12	9	17	19	23	13	15	16	0.0003	0.0003	0.0001	0.0004	0.0002	0.0002	0.0003	0.0001	0.0003	0.0002	0.0002	0.0003	0.0002	0.0002	0.0003	0.0003	0.0003	0.0002	0.0003	0.0003	20	20	7	28	5
195	60S ribosomal protein L23 OS=Mus musculus OX=10090 GN=Rpl23 PE=1 SV=1	P62830	Rpl23	15 kDa	7	13	28	31	1	23	16	2	20	65	7	15	19	16	16	21	16	14	20	10	0.0001	0.0002	0.0004	0.0004	0	0.0004	0.0003	0	0.0003	0.0009	0.0002	0.0003	0.0004	0.0003	0.0003	0.0004	0.0002	0.0002	0.0004	0.0002	7	13	28	31	1
196	Aldehyde dehydrogenase, mitochondrial OS=Mus musculus OX=10090 GN=Aldh2 PE=1 SV=1	P47738	Aldh2	57 kDa	4	37	14	20	2	14	27	13	19	49	7	10	3	3	28	41	13	15	32	4	0.0001	0.0005	0.0002	0.0003	0.0001	0.0002	0.0006	0.0003	0.0003	0.0007	0.0002	0.0002	0.0001	0.0001	0.0006	0.0007	0.0002	0.0003	0.0006	0.0001	4	37	14	20	2
197	T-complex protein 1 subunit theta OS=Mus musculus OX=10090 GN=Cct8 PE=1 SV=3	P42932	Cct8	60 kDa	17	19	13	25	2	23	19	12	23	23	13	9	16	11	21	36	20	21	19	16	0.0003	0.0003	0.0002	0.0004	0.0001	0.0004	0.0004	0.0003	0.0004	0.0003	0.0004	0.0002	0.0003	0.0002	0.0004	0.0006	0.0003	0.0004	0.0004	0.0003	17	19	13	25	2
198	Poly(rC)-binding protein 2 OS=Mus musculus OX=10090 GN=Pcbp2 PE=1 SV=1	Q61990	Pcbp2	38 kDa	12	28	17	23	1	28	14	6	43	23	12	11	9	14	19	27	22	23	21	10	0.0001	0.0002	0.0002	0.0002	0	0.0003	0.0002	0	0.0003	0.0002	0.0002	0.0001	0.0002	0.0001	0.0003	0.0004	0.0002	0.0002	0.0003	0.0001	6	17	13	15	1
199	Ubiquitin-40S ribosomal protein S27a OS=Mus musculus OX=10090 GN=Rps27a PE=1 SV=2	P62983	Rps27a	18 kDa	10	30	15	32	18	17	23	9	46	26	9	11	11	12	14	18	23	17	12	14	0.0002	0.0004	0.0002	0.0005	0.0006	0.0003	0.0005	0.0002	0.0008	0.0004	0.0003	0.0002	0.0002	0.0002	0.0003	0.0003	0.0003	0.0003	0.0002	0.0003	10	30	15	32	18
200	Rab GDP dissociation inhibitor beta OS=Mus musculus OX=10090 GN=Gdi2 PE=1 SV=1	Q61598	Gdi2	51 kDa	6	39	21	35	3	17	24	6	33	22	8	12	12	12	18	16	27	16	15	15	0.0001	0.0006	0.0003	0.0005	0.0001	0.0003	0.0005	0.0001	0.0006	0.0003	0.0002	0.0002	0.0002	0.0002	0.0004	0.0003	0.0004	0.0003	0.0003	0.0003	6	39	21	35	3
201	Ezrin OS=Mus musculus OX=10090 GN=Ezr PE=1 SV=3	P26040	Ezr	69 kDa	15	14	7	22	6	19	23	6	20	13	7	17	12	11	17	19	26	15	24	16	0.0001	0.0001	0.0001	0.0001	0	0.0001	0.0002	0	0.0002	0.0001	0.0001	0.0002	0.0001	0.0001	0.0002	0.0001	0.0001	0.0001	0.0002	0.0001	4	6	6	10	1
202	Laminin subunit alpha-4 OS=Mus musculus OX=10090 GN=Lama4 PE=1 SV=2	P97927	Lama4	202 kDa	9	17	24	27	7	12	15	4	10	29	10	30	18	18	11	20	28	18	15	20	0.0002	0.0002	0.0004	0.0004	0.0002	0.0002	0.0003	0.0001	0.0002	0.0004	0.0003	0.0006	0.0003	0.0004	0.0002	0.0004	0.0004	0.0003	0.0003	0.0004	9	17	24	27	7
203	Exportin-2 OS=Mus musculus OX=10090 GN=Cse1l PE=1 SV=1	Q9ERK4	Cse1l	110 kDa	20	21	19	26	1	23	14	9	24	23	6	12	10	11	14	19	21	17	14	10	0.0003	0.0003	0.0003	0.0004	0	0.0004	0.0003	0.0002	0.0004	0.0003	0.0002	0.0002	0.0002	0.0002	0.0003	0.0003	0.0003	0.0003	0.0003	0.0002	20	21	19	26	1
204	14-3-3 protein beta/alpha OS=Mus musculus OX=10090 GN=Ywhab PE=1 SV=3	Q9CQV8	Ywhab	28 kDa	12	26	12	30	1	23	20	5	29	22	8	9	19	11	12	23	23	21	14	13	0.0001	0.0002	0.0001	0.0002	0	0.0003	0.0003	0.0001	0.0003	0.0001	0.0002	0.0001	0.0002	0.0001	0.0002	0.0003	0.0002	0.0003	0.0002	0.0002	4	11	9	15	1
205	Extracellular matrix protein 1 OS=Mus musculus OX=10090 GN=Ecm1 PE=1 SV=2	Q61508	Ecm1	63 kDa	7	10	22	14	8	14	16	7	12	23	9	17	8	15	12	20	7	10	37	4	0.0001	0.0001	0.0004	0.0002	0.0003	0.0002	0.0003	0.0002	0.0002	0.0003	0.0003	0.0003	0.0002	0.0003	0.0002	0.0004	0.0001	0.0002	0.0007	0.0001	7	10	22	14	8
206	3-ketoacyl-CoA thiolase, mitochondrial OS=Mus musculus OX=10090 GN=Acaa2 PE=1 SV=3	Q8BWT1	Acaa2	42 kDa	7	26	10	20	5	21	15	7	22	24	9	11	23	9	17	18	35	22	26	19	0.0001	0.0004	0.0002	0.0003	0.0002	0.0003	0.0003	0.0002	0.0004	0.0003	0.0003	0.0002	0.0004	0.0002	0.0003	0.0003	0.0005	0.0004	0.0005	0.0004	7	26	10	20	5
207	Importin-5 OS=Mus musculus OX=10090 GN=Ipo5 PE=1 SV=3	Q8BKC5	Ipo5	124 kDa	12	16	19	24	1	20	16	2	21	34	13	11	14	11	19	16	24	13	10	20	0.0002	0.0002	0.0003	0.0003	0	0.0003	0.0003	0	0.0004	0.0005	0.0004	0.0002	0.0003	0.0002	0.0004	0.0003	0.0003	0.0002	0.0002	0.0004	12	16	19	24	1
208	CCR4-NOT transcription complex subunit 1 OS=Mus musculus OX=10090 GN=Cnot1 PE=1 SV=2	Q6ZQ08	Cnot1	267 kDa	5	18	13	26	1	16	7	5	15	30	8	6	8	15	15	25	25	22	19	11	0.0001	0.0003	0.0002	0.0004	0	0.0003	0.0002	0.0001	0.0003	0.0004	0.0002	0.0001	0.0002	0.0003	0.0003	0.0004	0.0003	0.0004	0.0004	0.0002	5	18	13	26	1
209	Catenin alpha-1 OS=Mus musculus OX=10090 GN=Ctnna1 PE=1 SV=1	P26231	Ctnna1	100 kDa	11	17	11	19	7	19	9	7	22	28	9	16	23	15	15	19	19	22	19	14	0.0002	0.0002	0.0002	0.0003	0.0002	0.0003	0.0002	0.0002	0.0004	0.0004	0.0003	0.0003	0.0004	0.0003	0.0003	0.0003	0.0003	0.0004	0.0004	0.0003	11	17	11	19	7
210	Plastin-3 OS=Mus musculus OX=10090 GN=Pls3 PE=1 SV=3	Q99K51	Pls3	71 kDa	14	21	12	24	1	26	18	7	24	38	18	10	13	9	17	21	15	19	16	13	0.0002	0.0002	0.0001	0.0002	0	0.0003	0.0003	0.0001	0.0003	0.0005	0.0004	0.0002	0.0002	0.0001	0.0003	0.0003	0.0001	0.0002	0.0003	0.0002	10	14	6	17	0
211	Leucine-rich PPR motif-containing protein, mitochondrial OS=Mus musculus OX=10090 GN=Lrpprc PE=1 SV=2	Q6PB66	Lrpprc	157 kDa	15	18	11	20	0	31	10	4	15	34	6	6	12	2	19	17	16	10	19	8	0.0003	0.0003	0.0002	0.0003	0	0.0005	0.0002	0.0001	0.0003	0.0005	0.0002	0.0001	0.0002	0	0.0004	0.0003	0.0002	0.0002	0.0004	0.0002	15	18	11	20	0
212	Alpha-actinin-2 OS=Mus musculus OX=10090 GN=Actn2 PE=1 SV=2	Q9JI91	Actn2	104 kDa	9	39	0	0	1	29	15	0	10	27	21	10	13	7	6	0	63	18	0	37	0.0001	0.0003	0	0	0	0.0001	0.0001	0	0.0001	0.0001	0.0004	0.0001	0.0001	0.0001	0	0	0.0006	0.0001	0	0.0006	3	19	0	0	0
213	Eukaryotic initiation factor 4A-II OS=Mus musculus OX=10090 GN=Eif4a2 PE=1 SV=2	P10630	Eif4a2	46 kDa	50	15	12	23	0	23	12	0	14	20	11	9	9	9	10	12	20	15	12	9	0.0001	0.0001	0.0001	0.0001	0	0.0001	0	0	0	0.0001	0.0001	0	0	0	0.0001	0.0001	0	0.0001	0.0001	0.0001	5	4	5	5	0
214	Junction plakoglobin OS=Mus musculus OX=10090 GN=Jup PE=1 SV=3	Q02257	Jup	82 kDa	13	13	15	16	3	15	14	13	18	24	5	15	38	11	15	12	6	14	23	9	0.0002	0.0002	0.0002	0.0002	0.0001	0.0002	0.0003	0.0003	0.0003	0.0003	0.0002	0.0003	0.0007	0.0002	0.0003	0.0002	0.0001	0.0002	0.0004	0.0002	13	13	15	16	3
215	Latent-transforming growth factor beta-binding protein 4 OS=Mus musculus OX=10090 GN=Ltbp4 PE=1 SV=2	Q8K4G1	Ltbp4	179 kDa	33	37	31	11	5	36	11	6	10	36	7	26	6	11	11	11	9	7	14	3	0.0006	0.0005	0.0005	0.0002	0.0002	0.0006	0.0002	0.0001	0.0002	0.0005	0.0002	0.0005	0.0001	0.0002	0.0002	0.0002	0.0001	0.0001	0.0003	0.0001	33	37	31	11	5
216	Voltage-dependent anion-selective channel protein 2 OS=Mus musculus OX=10090 GN=Vdac2 PE=1 SV=2	Q60930	Vdac2	32 kDa	19	25	20	26	2	36	10	6	10	16	16	13	8	8	12	26	27	10	21	12	0.0003	0.0004	0.0003	0.0004	0.0001	0.0006	0.0002	0.0001	0.0002	0.0002	0.0005	0.0002	0.0002	0.0002	0.0002	0.0005	0.0004	0.0002	0.0004	0.0002	19	25	20	26	2
217	Aconitate hydratase, mitochondrial OS=Mus musculus OX=10090 GN=Aco2 PE=1 SV=1	Q99KI0	Aco2	85 kDa	9	29	18	25	1	6	11	9	16	12	5	6	3	9	15	18	31	13	18	19	0.0002	0.0004	0.0003	0.0004	0	0.0001	0.0002	0.0002	0.0003	0.0002	0.0002	0.0001	0.0001	0.0002	0.0003	0.0003	0.0004	0.0002	0.0003	0.0004	9	29	18	25	1
218	Importin subunit beta-1 OS=Mus musculus OX=10090 GN=Kpnb1 PE=1 SV=2	P70168	Kpnb1	97 kDa	16	22	14	25	0	27	11	3	20	34	13	14	18	14	19	16	24	18	22	18	0.0003	0.0003	0.0002	0.0004	0	0.0004	0.0002	0.0001	0.0003	0.0005	0.0004	0.0003	0.0003	0.0003	0.0004	0.0003	0.0003	0.0003	0.0004	0.0004	16	22	14	25	0
219	Collagen alpha-1(XVI) chain OS=Mus musculus OX=10090 GN=Col16a1 PE=1 SV=2	Q8BLX7	Col16a1	156 kDa	26	19	19	11	10	18	17	14	25	26	7	15	20	9	7	11	12	16	13	7	0.0004	0.0003	0.0003	0.0002	0.0003	0.0003	0.0004	0.0003	0.0004	0.0004	0.0002	0.0003	0.0004	0.0002	0.0001	0.0002	0.0002	0.0003	0.0002	0.0001	26	19	19	11	10
220	AP-2 complex subunit beta OS=Mus musculus OX=10090 GN=Ap2b1 PE=1 SV=1	Q9DBG3	Ap2b1	105 kDa	12	23	18	17	2	28	12	4	16	26	9	11	11	10	15	16	19	16	18	15	0.0001	0.0002	0.0002	0.0002	0	0.0002	0.0001	0	0.0001	0.0001	0.0001	0.0001	0.0001	0.0001	0.0001	0.0001	0.0001	0.0001	0.0002	0.0001	3	12	11	11	1
221	Bifunctional glutamate/proline--tRNA ligase OS=Mus musculus OX=10090 GN=Eprs1 PE=1 SV=4	Q8CGC7	Eprs1	170 kDa	23	22	18	27	1	29	7	6	19	35	4	4	8	6	12	17	18	9	8	6	0.0004	0.0003	0.0003	0.0004	0	0.0005	0.0002	0.0001	0.0003	0.0005	0.0001	0.0001	0.0002	0.0001	0.0002	0.0003	0.0002	0.0002	0.0002	0.0001	23	22	18	27	1
222	60S ribosomal protein L6 OS=Mus musculus OX=10090 GN=Rpl6 PE=1 SV=3	P47911	Rpl6	34 kDa	30	33	41	44	2	33	6	15	8	32	1	5	6	4	5	7	3	6	6	2	0.0005	0.0005	0.0007	0.0006	0.0001	0.0005	0.0001	0.0003	0.0001	0.0004	0	0.0001	0.0001	0.0001	0.0001	0.0001	0	0.0001	0.0001	0	30	33	41	44	2
223	Kinesin-1 heavy chain OS=Mus musculus OX=10090 GN=Kif5b PE=1 SV=3	Q61768	Kif5b	110 kDa	18	16	19	30	5	24	11	9	15	24	12	10	10	7	18	30	18	22	18	14	0.0003	0.0002	0.0003	0.0004	0.0002	0.0004	0.0002	0.0002	0.0003	0.0003	0.0004	0.0002	0.0002	0.0001	0.0004	0.0005	0.0002	0.0004	0.0003	0.0003	18	16	19	30	5
224	MICOS complex subunit Mic60 OS=Mus musculus OX=10090 GN=Immt PE=1 SV=1	Q8CAQ8	Immt	84 kDa	7	22	20	22	2	28	11	4	15	26	13	16	5	11	12	22	21	25	20	13	0.0001	0.0003	0.0003	0.0003	0.0001	0.0005	0.0002	0.0001	0.0003	0.0004	0.0004	0.0003	0.0001	0.0002	0.0002	0.0004	0.0003	0.0004	0.0004	0.0003	7	22	20	22	2
225	Dermatopontin OS=Mus musculus OX=10090 GN=Dpt PE=1 SV=1	Q9QZZ6	Dpt	24 kDa	15	23	13	20	13	18	25	18	11	15	8	18	16	12	13	11	16	10	9	14	0.0003	0.0003	0.0002	0.0003	0.0004	0.0003	0.0005	0.0004	0.0002	0.0002	0.0002	0.0003	0.0003	0.0002	0.0003	0.0002	0.0002	0.0002	0.0002	0.0003	15	23	13	20	13
226	Dynamin-2 OS=Mus musculus OX=10090 GN=Dnm2 PE=1 SV=2	P39054	Dnm2	98 kDa	4	5	7	16	0	17	12	1	10	25	7	13	16	14	16	22	21	21	17	15	0.0001	0.0001	0.0001	0.0002	0	0.0003	0.0003	0	0.0002	0.0003	0.0002	0.0002	0.0003	0.0003	0.0003	0.0004	0.0003	0.0004	0.0003	0.0003	4	5	7	16	0
227	60S ribosomal protein L13a OS=Mus musculus OX=10090 GN=Rpl13a PE=1 SV=4	P19253	Rpl13a	23 kDa	21	10	19	43	1	30	13	8	7	20	1	1	2	2	3	6	1	5	6	1	0.0004	0.0001	0.0003	0.0006	0	0.0005	0.0003	0.0002	0.0001	0.0003	0	0	0	0	0.0001	0.0001	0	0.0001	0.0001	0	21	10	19	43	1
228	Phosphoglycerate kinase 1 OS=Mus musculus OX=10090 GN=Pgk1 PE=1 SV=4	P09411	Pgk1	45 kDa	9	32	18	22	3	14	17	9	21	21	1	7	6	6	10	12	10	10	12	8	0.0002	0.0005	0.0003	0.0003	0.0001	0.0002	0.0004	0.0002	0.0004	0.0003	0	0.0001	0.0001	0.0001	0.0002	0.0002	0.0001	0.0002	0.0002	0.0002	9	32	18	22	3
229	T-complex protein 1 subunit eta OS=Mus musculus OX=10090 GN=Cct7 PE=1 SV=1	P80313	Cct7	60 kDa	16	12	12	23	0	14	10	1	12	16	9	10	9	5	13	15	19	15	15	16	0.0003	0.0002	0.0002	0.0003	0	0.0002	0.0002	0	0.0002	0.0002	0.0003	0.0002	0.0002	0.0001	0.0003	0.0003	0.0003	0.0003	0.0003	0.0003	16	12	12	23	0
230	Asporin OS=Mus musculus OX=10090 GN=Aspn PE=1 SV=1	Q99MQ4	Aspn	43 kDa	15	18	10	20	1	16	10	7	13	18	14	15	7	15	9	22	26	27	17	19	0.0003	0.0003	0.0002	0.0003	0	0.0003	0.0002	0.0002	0.0002	0.0003	0.0004	0.0003	0.0001	0.0003	0.0002	0.0004	0.0003	0.0005	0.0003	0.0004	15	18	10	20	1
231	E3 ubiquitin-protein ligase NEDD4 OS=Mus musculus OX=10090 GN=Nedd4 PE=1 SV=3	P46935	Nedd4	103 kDa	8	19	21	22	4	19	9	7	19	23	8	19	11	12	12	8	21	14	13	14	0.0001	0.0003	0.0003	0.0003	0.0001	0.0003	0.0002	0.0002	0.0003	0.0003	0.0002	0.0004	0.0002	0.0002	0.0002	0.0001	0.0003	0.0002	0.0002	0.0003	8	19	21	22	4
232	ATP-dependent RNA helicase DDX3X OS=Mus musculus OX=10090 GN=Ddx3x PE=1 SV=3	Q62167	Ddx3x	73 kDa	9	18	20	26	0	18	12	1	11	32	11	11	12	9	16	16	15	12	13	12	0.0001	0.0002	0.0003	0.0003	0	0.0002	0.0003	0	0.0002	0.0004	0.0002	0.0002	0.0002	0.0001	0.0003	0.0002	0.0002	0.0002	0.0002	0.0002	4	16	17	23	0
233	Catenin delta-1 OS=Mus musculus OX=10090 GN=Ctnnd1 PE=1 SV=2	P30999	Ctnnd1	105 kDa	8	22	12	22	3	24	13	9	15	39	13	10	6	10	13	18	13	19	19	6	0.0001	0.0003	0.0002	0.0003	0.0001	0.0004	0.0003	0.0002	0.0003	0.0005	0.0004	0.0002	0.0001	0.0002	0.0003	0.0003	0.0002	0.0003	0.0004	0.0001	8	22	12	22	3
234	Calpain-2 catalytic subunit OS=Mus musculus OX=10090 GN=Capn2 PE=1 SV=4	O08529	Capn2	80 kDa	5	19	13	24	0	20	6	3	21	23	12	15	12	11	19	27	26	19	16	10	0.0001	0.0003	0.0002	0.0003	0	0.0003	0.0001	0.0001	0.0004	0.0003	0.0004	0.0003	0.0002	0.0002	0.0004	0.0005	0.0003	0.0003	0.0003	0.0002	5	19	13	24	0
235	40S ribosomal protein S2 OS=Mus musculus OX=10090 GN=Rps2 PE=1 SV=3	P25444	Rps2	31 kDa	15	13	15	17	4	21	9	6	4	22	3	6	9	5	9	8	6	3	5	4	0.0003	0.0002	0.0002	0.0002	0.0001	0.0003	0.0002	0.0001	0.0001	0.0003	0.0001	0.0001	0.0002	0.0001	0.0002	0.0001	0.0001	0.0001	0.0001	0.0001	15	13	15	17	4
236	Dihydropyrimidinase-related protein 2 OS=Mus musculus OX=10090 GN=Dpysl2 PE=1 SV=2	O08553	Dpysl2	62 kDa	10	6	20	32	7	4	14	11	15	8	8	14	7	13	16	17	24	16	22	15	0.0002	0.0001	0.0003	0.0005	0.0002	0.0001	0.0003	0.0002	0.0003	0.0001	0.0002	0.0003	0.0001	0.0003	0.0003	0.0003	0.0003	0.0003	0.0004	0.0003	10	6	20	32	7
237	Adenylyl cyclase-associated protein 1 OS=Mus musculus OX=10090 GN=Cap1 PE=1 SV=4	P40124	Cap1	52 kDa	15	11	12	23	1	25	7	5	25	28	11	9	14	6	9	9	20	24	11	12	0.0003	0.0002	0.0002	0.0003	0	0.0004	0.0002	0.0001	0.0004	0.0004	0.0003	0.0002	0.0003	0.0001	0.0002	0.0002	0.0003	0.0004	0.0002	0.0002	15	11	12	23	1
238	Voltage-dependent anion-selective channel protein 1 OS=Mus musculus OX=10090 GN=Vdac1 PE=1 SV=3	Q60932	Vdac1	32 kDa	9	18	12	24	0	28	15	3	5	27	19	10	8	8	10	30	36	12	14	19	0.0002	0.0003	0.0002	0.0003	0	0.0005	0.0003	0.0001	0.0001	0.0004	0.0006	0.0002	0.0002	0.0002	0.0002	0.0005	0.0005	0.0002	0.0003	0.0004	9	18	12	24	0
239	Nucleolin OS=Mus musculus OX=10090 GN=Ncl PE=1 SV=2	P09405	Ncl	77 kDa	6	8	14	30	5	11	17	13	25	26	5	10	11	10	13	16	13	13	19	10	0.0001	0.0001	0.0002	0.0004	0.0002	0.0002	0.0004	0.0003	0.0004	0.0004	0.0002	0.0002	0.0002	0.0002	0.0003	0.0003	0.0002	0.0002	0.0004	0.0002	6	8	14	30	5
240	Polypyrimidine tract-binding protein 1 OS=Mus musculus OX=10090 GN=Ptbp1 PE=1 SV=3	P17225	Ptbp1	59 kDa	6	35	24	24	0	38	6	2	12	43	10	7	5	3	14	19	20	9	12	14	0.0001	0.0005	0.0004	0.0003	0	0.0006	0.0001	0	0.0002	0.0006	0.0003	0.0001	0.0001	0.0001	0.0003	0.0003	0.0003	0.0002	0.0002	0.0003	6	35	24	24	0
241	Nuclear mitotic apparatus protein 1 OS=Mus musculus OX=10090 GN=Numa1 PE=1 SV=1	E9Q7G0	Numa1	236 kDa	9	14	17	21	5	21	9	9	20	22	10	5	6	8	10	15	20	22	16	11	0.0002	0.0002	0.0003	0.0003	0.0002	0.0003	0.0002	0.0002	0.0003	0.0003	0.0003	0.0001	0.0001	0.0002	0.0002	0.0003	0.0003	0.0004	0.0003	0.0002	9	14	17	21	5
242	40S ribosomal protein S16 OS=Mus musculus OX=10090 GN=Rps16 PE=1 SV=4	P14131	Rps16	16 kDa	10	18	15	23	1	40	6	2	7	37	1	3	4	3	12	8	5	5	4	5	0.0002	0.0003	0.0002	0.0003	0	0.0007	0.0001	0	0.0001	0.0005	0	0.0001	0.0001	0.0001	0.0002	0.0001	0.0001	0.0001	0.0001	0.0001	10	18	15	23	1
243	14-3-3 protein epsilon OS=Mus musculus OX=10090 GN=Ywhae PE=1 SV=1	P62259	Ywhae	29 kDa	13	21	8	26	1	10	9	2	22	18	6	8	18	8	10	13	26	13	10	11	0.0001	0.0001	0.0001	0.0002	0	0	0.0001	0	0.0002	0.0001	0.0002	0.0001	0.0002	0.0001	0.0001	0.0002	0.0002	0.0001	0.0001	0.0001	5	6	5	11	1
244	General vesicular transport factor p115 OS=Mus musculus OX=10090 GN=Uso1 PE=1 SV=2	Q9Z1Z0	Uso1	107 kDa	11	10	10	13	0	18	8	6	17	18	12	10	13	11	11	19	27	23	13	15	0.0002	0.0001	0.0002	0.0002	0	0.0003	0.0002	0.0001	0.0003	0.0003	0.0004	0.0002	0.0002	0.0002	0.0002	0.0003	0.0004	0.0004	0.0002	0.0003	11	10	10	13	0
245	Transportin-1 OS=Mus musculus OX=10090 GN=Tnpo1 PE=1 SV=2	Q8BFY9	Tnpo1	102 kDa	15	17	12	19	0	21	4	0	9	30	9	7	13	8	17	17	14	12	15	7	0.0003	0.0002	0.0002	0.0003	0	0.0003	0.0001	0	0.0002	0.0004	0.0003	0.0001	0.0002	0.0002	0.0003	0.0003	0.0002	0.0002	0.0003	0.0001	15	17	12	19	0
246	Actin-related protein 3 OS=Mus musculus OX=10090 GN=Actr3 PE=1 SV=3	Q99JY9	Actr3	47 kDa	9	17	14	23	2	10	9	2	22	11	8	14	21	12	20	19	22	18	15	14	0.0002	0.0002	0.0002	0.0003	0.0001	0.0002	0.0002	0	0.0004	0.0002	0.0002	0.0003	0.0004	0.0002	0.0004	0.0003	0.0003	0.0003	0.0003	0.0003	9	17	14	23	2
247	Serine/threonine-protein phosphatase 2A 65 kDa regulatory subunit A alpha isoform OS=Mus musculus OX=10090 GN=Ppp2r1a PE=1 SV=3	Q76MZ3	Ppp2r1a	65 kDa	13	25	15	22	0	20	13	2	20	30	13	8	12	12	11	14	23	15	11	15	0.0002	0.0004	0.0002	0.0003	0	0.0003	0.0003	0	0.0003	0.0004	0.0004	0.0002	0.0002	0.0002	0.0002	0.0002	0.0003	0.0003	0.0002	0.0003	13	25	15	22	0
248	Baculoviral IAP repeat-containing protein 6 OS=Mus musculus OX=10090 GN=Birc6 PE=1 SV=2	O88738	Birc6	532 kDa	7	15	14	26	0	21	11	3	11	27	9	4	7	7	10	21	22	12	9	9	0.0001	0.0002	0.0002	0.0004	0	0.0003	0.0002	0.0001	0.0002	0.0004	0.0003	0.0001	0.0001	0.0001	0.0002	0.0004	0.0003	0.0002	0.0002	0.0002	7	15	14	26	0
249	Chloride intracellular channel protein 1 OS=Mus musculus OX=10090 GN=Clic1 PE=1 SV=3	Q9Z1Q5	Clic1	27 kDa	11	34	16	19	5	32	19	3	36	30	3	5	3	4	18	17	5	12	20	4	0.0002	0.0005	0.0003	0.0003	0.0002	0.0005	0.0004	0.0001	0.0006	0.0004	0.0001	0.0001	0.0001	0.0001	0.0004	0.0003	0.0001	0.0002	0.0004	0.0001	11	34	16	19	5
250	Dynactin subunit 1 OS=Mus musculus OX=10090 GN=Dctn1 PE=1 SV=3	O08788	Dctn1	142 kDa	10	13	7	23	0	17	5	5	12	17	15	8	15	10	19	15	39	16	10	18	0.0002	0.0002	0.0001	0.0003	0	0.0003	0.0001	0.0001	0.0002	0.0002	0.0004	0.0002	0.0003	0.0002	0.0004	0.0003	0.0005	0.0003	0.0002	0.0004	10	13	7	23	0
251	Protein Niban 1 OS=Mus musculus OX=10090 GN=Niban1 PE=1 SV=2	Q3UW53	Niban1	103 kDa	8	12	6	13	0	15	13	4	24	22	6	7	9	8	11	14	29	20	17	12	0.0001	0.0002	0.0001	0.0002	0	0.0002	0.0003	0.0001	0.0004	0.0003	0.0002	0.0001	0.0002	0.0002	0.0002	0.0002	0.0004	0.0004	0.0003	0.0002	8	12	6	13	0
252	Eukaryotic translation initiation factor 3 subunit L OS=Mus musculus OX=10090 GN=Eif3l PE=1 SV=1	Q8QZY1	Eif3l	67 kDa	13	18	16	21	0	26	11	6	15	22	10	6	4	9	12	26	16	15	16	13	0.0002	0.0003	0.0003	0.0003	0	0.0004	0.0002	0.0001	0.0003	0.0003	0.0003	0.0001	0.0001	0.0002	0.0002	0.0005	0.0002	0.0003	0.0003	0.0003	13	18	16	21	0
253	Annexin A6 OS=Mus musculus OX=10090 GN=Anxa6 PE=1 SV=3	P14824	Anxa6	76 kDa	2	17	15	25	0	6	11	2	16	13	1	10	9	5	15	9	37	14	7	25	0	0.0002	0.0002	0.0004	0	0.0001	0.0002	0	0.0003	0.0002	0	0.0002	0.0002	0.0001	0.0003	0.0002	0.0005	0.0002	0.0001	0.0005	2	17	15	25	0
254	Serine/arginine-rich splicing factor 1 OS=Mus musculus OX=10090 GN=Srsf1 PE=1 SV=3	Q6PDM2	Srsf1	28 kDa	2	0	26	48	0	2	18	0	42	4	4	10	11	11	20	14	19	17	18	16	0	0	0.0004	0.0007	0	0	0.0004	0	0.0007	0.0001	0.0001	0.0002	0.0002	0.0002	0.0004	0.0002	0.0003	0.0003	0.0003	0.0003	2	0	26	48	0
255	Elongation factor 1-gamma OS=Mus musculus OX=10090 GN=Eef1g PE=1 SV=3	Q9D8N0	Eef1g	50 kDa	11	16	13	16	3	21	11	10	37	20	10	9	6	13	11	17	18	17	11	13	0.0002	0.0002	0.0002	0.0002	0.0001	0.0003	0.0002	0.0002	0.0006	0.0003	0.0003	0.0002	0.0001	0.0003	0.0002	0.0003	0.0002	0.0003	0.0002	0.0003	11	16	13	16	3
256	T-complex protein 1 subunit zeta OS=Mus musculus OX=10090 GN=Cct6a PE=1 SV=3	P80317	Cct6a	58 kDa	4	24	9	15	3	15	10	10	14	16	8	7	16	8	13	13	17	12	17	9	0.0001	0.0003	0.0001	0.0002	0.0001	0.0002	0.0002	0.0002	0.0002	0.0002	0.0002	0.0001	0.0003	0.0002	0.0003	0.0002	0.0002	0.0002	0.0003	0.0002	4	24	9	15	3
257	Nuclear pore complex protein Nup93 OS=Mus musculus OX=10090 GN=Nup93 PE=1 SV=1	Q8BJ71	Nup93	93 kDa	14	14	16	16	4	13	18	5	9	21	5	9	9	9	13	17	19	14	12	10	0.0002	0.0002	0.0003	0.0002	0.0001	0.0002	0.0004	0.0001	0.0002	0.0003	0.0002	0.0002	0.0002	0.0002	0.0003	0.0003	0.0003	0.0002	0.0002	0.0002	14	14	16	16	4
258	Cytoskeleton-associated protein 5 OS=Mus musculus OX=10090 GN=Ckap5 PE=1 SV=1	A2AGT5	Ckap5	226 kDa	17	11	12	28	1	37	6	0	12	32	5	5	12	6	8	14	10	15	9	7	0.0003	0.0002	0.0002	0.0004	0	0.0006	0.0001	0	0.0002	0.0004	0.0002	0.0001	0.0002	0.0001	0.0002	0.0002	0.0001	0.0003	0.0002	0.0001	17	11	12	28	1
259	40S ribosomal protein S11 OS=Mus musculus OX=10090 GN=Rps11 PE=1 SV=3	P62281	Rps11	18 kDa	29	11	12	7	2	20	11	7	7	56	4	4	6	5	9	8	2	6	6	3	0.0005	0.0002	0.0002	0.0001	0.0001	0.0003	0.0002	0.0002	0.0001	0.0008	0.0001	0.0001	0.0001	0.0001	0.0002	0.0001	0	0.0001	0.0001	0.0001	29	11	12	7	2
260	Calpain-1 catalytic subunit OS=Mus musculus OX=10090 GN=Capn1 PE=1 SV=1	O35350	Capn1	82 kDa	13	14	7	9	1	35	12	4	10	25	11	13	12	10	12	13	21	11	17	12	0.0002	0.0002	0.0001	0.0001	0	0.0006	0.0003	0.0001	0.0002	0.0003	0.0003	0.0002	0.0002	0.0002	0.0002	0.0002	0.0003	0.0002	0.0003	0.0002	13	14	7	9	1
261	T-complex protein 1 subunit delta OS=Mus musculus OX=10090 GN=Cct4 PE=1 SV=3	P80315	Cct4	58 kDa	11	18	15	21	1	14	6	5	16	23	10	7	9	4	17	26	18	17	13	14	0.0002	0.0003	0.0002	0.0003	0	0.0002	0.0001	0.0001	0.0003	0.0003	0.0003	0.0001	0.0002	0.0001	0.0003	0.0005	0.0002	0.0003	0.0002	0.0003	11	18	15	21	1
262	Probable ATP-dependent RNA helicase DDX17 OS=Mus musculus OX=10090 GN=Ddx17 PE=1 SV=1	Q501J6	Ddx17	72 kDa	31	22	26	25	4	24	13	7	13	27	7	9	10	8	13	13	8	8	7	6	0.0002	0.0001	0.0002	0.0002	0	0.0002	0.0002	0	0.0001	0.0002	0.0001	0.0001	0.0001	0.0001	0.0001	0.0001	0.0001	0	0.0001	0	11	9	13	15	1
263	Unconventional myosin-Id OS=Mus musculus OX=10090 GN=Myo1d PE=1 SV=1	Q5SYD0	Myo1d	116 kDa	11	9	8	14	3	10	10	7	11	16	16	12	3	28	18	17	8	19	20	11	0.0002	0.0001	0.0001	0.0002	0.0001	0.0002	0.0002	0.0002	0.0002	0.0002	0.0005	0.0002	0.0001	0.0006	0.0004	0.0003	0.0001	0.0003	0.0004	0.0002	11	9	8	14	3
264	Annexin A4 OS=Mus musculus OX=10090 GN=Anxa4 PE=1 SV=4	P97429	Anxa4	36 kDa	26	34	7	22	2	31	6	6	21	24	5	5	3	3	9	10	8	12	13	8	0.0004	0.0005	0.0001	0.0003	0.0001	0.0005	0.0001	0.0001	0.0004	0.0003	0.0002	0.0001	0.0001	0.0001	0.0002	0.0002	0.0001	0.0002	0.0002	0.0002	26	34	7	22	2
265	ADP-ribosylation factor 4 OS=Mus musculus OX=10090 GN=Arf4 PE=1 SV=2	P61750	Arf4	20 kDa	13	13	18	23	3	21	20	5	16	21	8	7	4	6	10	14	9	12	7	10	0.0002	0.0001	0.0001	0.0002	0	0.0002	0.0002	0.0001	0.0001	0.0001	0.0002	0.0001	0	0	0.0001	0.0001	0	0.0001	0.0001	0.0001	9	7	8	11	1
266	Transgelin-2 OS=Mus musculus OX=10090 GN=Tagln2 PE=1 SV=4	Q9WVA4	Tagln2	22 kDa	6	25	24	27	1	15	17	5	10	12	10	9	8	8	11	11	16	16	22	10	0.0001	0.0004	0.0004	0.0004	0	0.0002	0.0004	0.0001	0.0002	0.0002	0.0003	0.0002	0.0002	0.0002	0.0002	0.0002	0.0002	0.0003	0.0004	0.0002	6	25	24	27	1
267	Sodium/potassium-transporting ATPase subunit alpha-2 OS=Mus musculus OX=10090 GN=Atp1a2 PE=1 SV=1	Q6PIE5	Atp1a2	112 kDa	0	0	0	0	0	32	14	0	0	34	0	0	9	0	0	9	15	0	0	0	0	0	0	0	0	0	0	0	0	0	0	0	0	0	0	0	0.0001	0	0	0	0	0	0	0	0
268	Bifunctional phosphoribosylaminoimidazole carboxylase/phosphoribosylaminoimidazole succinocarboxamide synthetase OS=Mus musculus OX=10090 GN=Paics PE=1 SV=4	Q9DCL9	Paics	47 kDa	13	16	14	16	5	23	19	9	17	19	10	11	10	8	11	16	12	10	11	11	0.0002	0.0002	0.0002	0.0002	0.0002	0.0004	0.0004	0.0002	0.0003	0.0003	0.0003	0.0002	0.0002	0.0002	0.0002	0.0003	0.0002	0.0002	0.0002	0.0002	13	16	14	16	5
269	ATP synthase subunit alpha, mitochondrial OS=Mus musculus OX=10090 GN=Atp5f1a PE=1 SV=1	Q03265	Atp5f1a	60 kDa	15	19	12	18	4	7	8	7	12	17	8	7	13	5	9	19	20	7	19	5	0.0003	0.0003	0.0002	0.0003	0.0001	0.0001	0.0002	0.0002	0.0002	0.0002	0.0002	0.0001	0.0002	0.0001	0.0002	0.0003	0.0003	0.0001	0.0004	0.0001	15	19	12	18	4
270	Malate dehydrogenase, mitochondrial OS=Mus musculus OX=10090 GN=Mdh2 PE=1 SV=3	P08249	Mdh2	36 kDa	6	16	17	17	2	5	13	5	26	10	7	9	12	10	15	15	22	21	19	14	0.0001	0.0002	0.0003	0.0002	0.0001	0.0001	0.0003	0.0001	0.0004	0.0001	0.0002	0.0002	0.0002	0.0002	0.0003	0.0003	0.0003	0.0004	0.0004	0.0003	6	16	17	17	2
271	T-complex protein 1 subunit gamma OS=Mus musculus OX=10090 GN=Cct3 PE=1 SV=1	P80318	Cct3	61 kDa	6	15	12	23	3	20	7	4	16	16	7	8	10	5	10	12	20	12	11	15	0.0001	0.0002	0.0002	0.0003	0.0001	0.0003	0.0002	0.0001	0.0003	0.0002	0.0002	0.0002	0.0002	0.0001	0.0002	0.0002	0.0003	0.0002	0.0002	0.0003	6	15	12	23	3
272	Serine/threonine-protein kinase PAK 2 OS=Mus musculus OX=10090 GN=Pak2 PE=1 SV=1	Q8CIN4	Pak2	58 kDa	3	15	8	12	2	10	16	8	13	8	8	13	13	14	15	20	20	21	22	11	0.0001	0.0002	0.0001	0.0002	0.0001	0.0002	0.0003	0.0002	0.0002	0.0001	0.0002	0.0002	0.0002	0.0003	0.0003	0.0004	0.0003	0.0004	0.0004	0.0002	3	15	8	12	2
273	Inositol 1,4,5-trisphosphate receptor type 3 OS=Mus musculus OX=10090 GN=Itpr3 PE=1 SV=3	P70227	Itpr3	304 kDa	9	12	13	17	0	25	8	1	8	26	4	7	3	8	13	22	12	14	22	4	0.0002	0.0002	0.0002	0.0002	0	0.0004	0.0002	0	0.0001	0.0004	0.0001	0.0001	0.0001	0.0002	0.0003	0.0004	0.0002	0.0002	0.0004	0.0001	9	12	13	17	0
274	60S ribosomal protein L18 OS=Mus musculus OX=10090 GN=Rpl18 PE=1 SV=3	P35980	Rpl18	22 kDa	12	9	49	44	1	38	9	3	6	52	4	2	2	3	4	5	6	1	5	4	0.0002	0.0001	0.0008	0.0006	0	0.0006	0.0002	0.0001	0.0001	0.0007	0.0001	0	0	0.0001	0.0001	0.0001	0.0001	0	0.0001	0.0001	12	9	49	44	1
275	Myosin-binding protein C, fast-type OS=Mus musculus OX=10090 GN=Mybpc2 PE=1 SV=1	Q5XKE0	Mybpc2	127 kDa	1	19	0	0	0	8	3	1	3	9	13	4	4	8	2	0	118	9	0	65	0	0.0003	0	0	0	0.0001	0.0001	0	0.0001	0.0001	0.0004	0.0001	0.0001	0.0002	0	0	0.0015	0.0002	0	0.0013	1	19	0	0	0
276	Sorting nexin-2 OS=Mus musculus OX=10090 GN=Snx2 PE=1 SV=2	Q9CWK8	Snx2	58 kDa	10	9	9	18	1	18	10	5	19	20	10	15	17	11	14	15	26	22	16	16	0.0002	0.0001	0.0001	0.0003	0	0.0003	0.0002	0.0001	0.0003	0.0003	0.0003	0.0003	0.0003	0.0002	0.0003	0.0003	0.0003	0.0004	0.0003	0.0003	10	9	9	18	1
277	ADP-ribosylation factor 3 OS=Mus musculus OX=10090 GN=Arf3 PE=2 SV=2	P61205 (+1)	Arf3	21 kDa	19	17	18	39	2	17	13	2	12	19	8	8	7	8	17	19	9	15	13	12	0.0003	0.0002	0.0003	0.0006	0.0001	0.0003	0.0003	0	0.0002	0.0003	0.0002	0.0002	0.0001	0.0002	0.0003	0.0003	0.0001	0.0003	0.0002	0.0002	19	17	18	39	2
278	AP-1 complex subunit beta-1 OS=Mus musculus OX=10090 GN=Ap1b1 PE=1 SV=2	O35643	Ap1b1	104 kDa	10	14	8	12	1	21	12	3	10	23	7	8	11	5	13	16	24	13	12	14	0.0002	0.0002	0.0001	0.0002	0	0.0003	0.0003	0.0001	0.0002	0.0003	0.0002	0.0002	0.0002	0.0001	0.0003	0.0003	0.0003	0.0002	0.0002	0.0003	10	14	8	12	1
279	von Willebrand factor A domain-containing protein 5A OS=Mus musculus OX=10090 GN=Vwa5a PE=1 SV=2	Q99KC8	Vwa5a	87 kDa	3	12	11	13	1	9	9	6	11	10	10	6	9	10	14	16	20	16	25	8	0.0001	0.0002	0.0002	0.0002	0	0.0002	0.0002	0.0001	0.0002	0.0001	0.0003	0.0001	0.0002	0.0002	0.0003	0.0003	0.0003	0.0003	0.0005	0.0002	3	12	11	13	1
280	Vacuolar protein sorting-associated protein 35 OS=Mus musculus OX=10090 GN=Vps35 PE=1 SV=1	Q9EQH3	Vps35	92 kDa	9	17	18	23	2	16	11	1	14	18	3	10	14	16	16	15	14	17	18	11	0.0002	0.0002	0.0003	0.0003	0.0001	0.0003	0.0002	0	0.0002	0.0003	0.0001	0.0002	0.0003	0.0003	0.0003	0.0003	0.0002	0.0003	0.0003	0.0002	9	17	18	23	2
281	Peptidyl-prolyl cis-trans isomerase A OS=Mus musculus OX=10090 GN=Ppia PE=1 SV=2	P17742	Ppia	18 kDa	13	12	12	19	3	8	18	12	12	14	11	10	12	11	12	14	15	9	13	10	0.0002	0.0002	0.0002	0.0003	0.0001	0.0001	0.0004	0.0003	0.0002	0.0002	0.0003	0.0002	0.0002	0.0002	0.0002	0.0002	0.0002	0.0002	0.0002	0.0002	13	12	12	19	3
282	Tubulointerstitial nephritis antigen-like OS=Mus musculus OX=10090 GN=Tinagl1 PE=1 SV=1	Q99JR5	Tinagl1	53 kDa	11	19	34	27	9	15	10	13	7	20	11	5	5	8	9	10	10	14	11	7	0.0002	0.0003	0.0005	0.0004	0.0003	0.0002	0.0002	0.0003	0.0001	0.0003	0.0003	0.0001	0.0001	0.0002	0.0002	0.0002	0.0001	0.0002	0.0002	0.0001	11	19	34	27	9
283	40S ribosomal protein S8 OS=Mus musculus OX=10090 GN=Rps8 PE=1 SV=2	P62242	Rps8	24 kDa	27	14	21	26	4	33	8	4	11	47	4	5	5	4	9	13	5	7	10	5	0.0005	0.0002	0.0003	0.0004	0.0001	0.0005	0.0002	0.0001	0.0002	0.0006	0.0001	0.0001	0.0001	0.0001	0.0002	0.0002	0.0001	0.0001	0.0002	0.0001	27	14	21	26	4
284	ATP-dependent RNA helicase DDX3Y OS=Mus musculus OX=10090 GN=Ddx3y PE=1 SV=2	Q62095	Ddx3y	73 kDa	11	13	17	24	0	15	9	2	8	27	7	0	9	8	14	14	0	0	0	0	0	0	0	0	0	0	0	0	0	0	0	0	0	0	0	0	0	0	0	0	2	0	1	2	0
285	Pre-mRNA-processing-splicing factor 8 OS=Mus musculus OX=10090 GN=Prpf8 PE=1 SV=2	Q99PV0	Prpf8	274 kDa	14	18	15	20	1	21	9	2	7	20	2	5	3	4	5	7	9	6	9	8	0.0002	0.0003	0.0002	0.0003	0	0.0003	0.0002	0	0.0001	0.0003	0.0001	0.0001	0.0001	0.0001	0.0001	0.0001	0.0001	0.0001	0.0002	0.0002	14	18	15	20	1
286	U5 small nuclear ribonucleoprotein 200 kDa helicase OS=Mus musculus OX=10090 GN=Snrnp200 PE=1 SV=1	Q6P4T2	Snrnp200	245 kDa	11	26	13	25	1	14	10	4	12	21	7	5	9	3	16	14	13	13	20	7	0.0002	0.0004	0.0002	0.0004	0	0.0002	0.0002	0.0001	0.0002	0.0003	0.0002	0.0001	0.0002	0.0001	0.0003	0.0002	0.0002	0.0002	0.0004	0.0001	11	26	13	25	1
287	PDZ and LIM domain protein 5 OS=Mus musculus OX=10090 GN=Pdlim5 PE=1 SV=4	Q8CI51	Pdlim5	63 kDa	20	16	25	30	4	14	9	7	12	13	11	6	1	5	8	9	27	13	11	15	0.0003	0.0002	0.0004	0.0004	0.0001	0.0002	0.0002	0.0002	0.0002	0.0002	0.0003	0.0001	0	0.0001	0.0002	0.0002	0.0004	0.0002	0.0002	0.0003	20	16	25	30	4
288	E3 ubiquitin-protein ligase HUWE1 OS=Mus musculus OX=10090 GN=Huwe1 PE=1 SV=5	Q7TMY8	Huwe1	483 kDa	6	9	6	9	0	19	3	1	11	30	13	6	10	4	8	9	21	5	7	6	0.0001	0.0001	0.0001	0.0001	0	0.0003	0.0001	0	0.0002	0.0004	0.0004	0.0001	0.0002	0.0001	0.0002	0.0002	0.0003	0.0001	0.0001	0.0001	6	9	6	9	0
289	Fructose-bisphosphate aldolase A OS=Mus musculus OX=10090 GN=Aldoa PE=1 SV=2	P05064	Aldoa	39 kDa	9	15	11	13	1	9	13	10	6	14	2	6	16	7	7	13	18	17	28	16	0.0002	0.0002	0.0002	0.0002	0	0.0002	0.0003	0.0002	0.0001	0.0002	0.0001	0.0001	0.0003	0.0001	0.0001	0.0002	0.0002	0.0003	0.0005	0.0003	9	15	11	13	1
290	Eukaryotic translation initiation factor 4 gamma 1 OS=Mus musculus OX=10090 GN=Eif4g1 PE=1 SV=1	Q6NZJ6	Eif4g1	176 kDa	13	9	10	22	1	21	9	4	12	27	3	4	6	5	10	15	12	12	12	7	0.0002	0.0001	0.0002	0.0003	0	0.0003	0.0002	0.0001	0.0002	0.0004	0.0001	0.0001	0.0001	0.0001	0.0002	0.0003	0.0002	0.0002	0.0002	0.0001	13	9	10	22	1
291	Heterogeneous nuclear ribonucleoprotein H OS=Mus musculus OX=10090 GN=Hnrnph1 PE=1 SV=3	O35737	Hnrnph1	49 kDa	3	17	17	27	7	10	12	1	10	20	9	10	11	11	10	18	14	12	25	9	0	0.0001	0.0001	0.0002	0.0001	0.0001	0.0001	0	0.0001	0.0002	0.0003	0.0001	0.0001	0.0001	0.0001	0.0002	0.0001	0.0001	0.0003	0.0001	1	7	9	11	3
292	Collagen alpha-5(VI) chain OS=Mus musculus OX=10090 GN=Col6a5 PE=1 SV=4	A6H584	Col6a5	290 kDa	35	2	4	17	0	6	1	1	3	3	0	9	38	56	3	6	1	12	6	9	0.0006	0	0.0001	0.0002	0	0.0001	0	0	0.0001	0	0	0.0002	0.0007	0.0011	0.0001	0.0001	0	0.0002	0.0001	0.0002	35	2	4	17	0
293	Galectin-1 OS=Mus musculus OX=10090 GN=Lgals1 PE=1 SV=3	P16045	Lgals1	15 kDa	20	18	17	33	4	10	13	3	9	17	6	7	8	9	15	13	13	10	12	10	0.0003	0.0003	0.0003	0.0005	0.0001	0.0002	0.0003	0.0001	0.0002	0.0002	0.0002	0.0001	0.0002	0.0002	0.0003	0.0002	0.0002	0.0002	0.0002	0.0002	20	18	17	33	4
294	Tropomyosin alpha-1 chain OS=Mus musculus OX=10090 GN=Tpm1 PE=1 SV=1	P58771	Tpm1	33 kDa	10	24	3	5	0	2	2	2	2	7	32	11	1	20	5	1	74	10	4	46	0.0002	0.0003	0	0.0001	0	0	0	0	0	0.0001	0.0009	0.0002	0	0.0004	0.0001	0	0.001	0.0002	0.0001	0.0009	10	24	3	5	0
295	Ribonuclease inhibitor OS=Mus musculus OX=10090 GN=Rnh1 PE=1 SV=1	Q91VI7	Rnh1	50 kDa	17	22	24	23	9	10	11	8	16	29	5	9	11	4	10	18	8	12	19	5	0.0003	0.0003	0.0004	0.0003	0.0003	0.0002	0.0002	0.0002	0.0003	0.0004	0.0002	0.0002	0.0002	0.0001	0.0002	0.0003	0.0001	0.0002	0.0004	0.0001	17	22	24	23	9
296	Eukaryotic translation initiation factor 3 subunit A OS=Mus musculus OX=10090 GN=Eif3a PE=1 SV=5	P23116	Eif3a	162 kDa	13	20	15	19	3	16	10	3	6	18	5	6	7	3	11	14	17	8	7	9	0.0002	0.0003	0.0002	0.0003	0.0001	0.0003	0.0002	0.0001	0.0001	0.0003	0.0002	0.0001	0.0001	0.0001	0.0002	0.0002	0.0002	0.0001	0.0001	0.0002	13	20	15	19	3
297	Macrophage-capping protein OS=Mus musculus OX=10090 GN=Capg PE=1 SV=2	P24452	Capg	39 kDa	16	20	26	29	1	12	6	2	16	11	5	7	8	8	6	13	17	6	7	10	0.0003	0.0003	0.0004	0.0004	0	0.0002	0.0001	0	0.0003	0.0002	0.0002	0.0001	0.0002	0.0002	0.0001	0.0002	0.0002	0.0001	0.0001	0.0002	16	20	26	29	1
298	Nephronectin OS=Mus musculus OX=10090 GN=Npnt PE=1 SV=1	Q91V88	Npnt	61 kDa	16	20	17	9	3	22	11	6	5	23	4	21	8	8	10	7	3	7	11	0	0.0003	0.0003	0.0003	0.0001	0.0001	0.0004	0.0002	0.0001	0.0001	0.0003	0.0001	0.0004	0.0002	0.0002	0.0002	0.0001	0	0.0001	0.0002	0	16	20	17	9	3
299	AP-2 complex subunit alpha-2 OS=Mus musculus OX=10090 GN=Ap2a2 PE=1 SV=2	P17427	Ap2a2	104 kDa	15	15	7	8	0	16	9	3	18	19	5	13	8	7	12	14	19	16	13	11	0.0003	0.0002	0.0001	0.0001	0	0.0002	0.0002	0.0001	0.0003	0.0003	0.0002	0.0002	0.0002	0.0001	0.0002	0.0002	0.0002	0.0003	0.0002	0.0002	15	13	6	6	0
300	EMILIN-2 OS=Mus musculus OX=10090 GN=Emilin2 PE=1 SV=1	Q8K482	Emilin2	117 kDa	10	8	12	21	9	13	8	8	10	18	6	12	10	20	12	17	16	14	12	10	0.0002	0.0001	0.0002	0.0003	0.0003	0.0002	0.0002	0.0002	0.0002	0.0003	0.0002	0.0002	0.0002	0.0004	0.0002	0.0003	0.0002	0.0002	0.0002	0.0002	10	8	12	21	9
301	Profilin-1 OS=Mus musculus OX=10090 GN=Pfn1 PE=1 SV=2	P62962	Pfn1	15 kDa	5	25	8	7	4	27	17	4	19	17	4	7	6	5	10	21	15	11	19	6	0.0001	0.0004	0.0001	0.0001	0.0001	0.0004	0.0004	0.0001	0.0003	0.0002	0.0001	0.0001	0.0001	0.0001	0.0002	0.0004	0.0002	0.0002	0.0004	0.0001	5	25	8	7	4
302	Core histone macro-H2A.1 OS=Mus musculus OX=10090 GN=Macroh2a1 PE=1 SV=4	Q9QZQ8	Macroh2a1	39 kDa	27	14	16	18	1	21	7	7	10	19	5	6	6	4	8	9	10	3	6	6	0.0005	0.0002	0.0003	0.0003	0	0.0003	0.0002	0.0002	0.0002	0.0003	0.0002	0.0001	0.0001	0.0001	0.0002	0.0002	0.0001	0.0001	0.0001	0.0001	27	14	16	18	1
303	3-ketoacyl-CoA thiolase A, peroxisomal OS=Mus musculus OX=10090 GN=Acaa1a PE=1 SV=1	Q921H8	Acaa1a	44 kDa	8	20	10	12	2	14	10	7	16	20	6	6	5	3	13	19	16	16	18	6	0.0001	0.0003	0.0002	0.0002	0.0001	0.0002	0.0002	0.0002	0.0003	0.0003	0.0002	0.0001	0.0001	0.0001	0.0003	0.0003	0.0002	0.0003	0.0003	0.0001	8	20	10	12	2
304	Heat shock 70 kDa protein 1B OS=Mus musculus OX=10090 GN=Hspa1b PE=1 SV=3	P17879	Hspa1b	70 kDa	13	23	13	13	2	14	13	10	8	15	3	4	9	13	11	15	14	18	19	14	0.0001	0.0003	0.0001	0.0001	0	0.0001	0.0001	0.0001	0.0001	0.0002	0	0	0.0001	0.0001	0.0001	0.0001	0.0001	0.0001	0.0002	0.0001	5	19	9	8	0
305	Acetyl-CoA carboxylase 1 OS=Mus musculus OX=10090 GN=Acaca PE=1 SV=1	Q5SWU9	Acaca	265 kDa	6	4	10	16	1	10	4	2	9	20	7	9	20	10	10	14	17	8	6	9	0.0001	0.0001	0.0002	0.0002	0	0.0002	0.0001	0	0.0002	0.0003	0.0002	0.0002	0.0004	0.0002	0.0002	0.0002	0.0002	0.0001	0.0001	0.0002	6	4	10	16	1
306	Rho guanine nucleotide exchange factor 2 OS=Mus musculus OX=10090 GN=Arhgef2 PE=1 SV=4	Q60875	Arhgef2	112 kDa	11	9	13	19	1	20	8	1	14	25	7	8	7	7	9	8	19	11	14	5	0.0002	0.0001	0.0002	0.0003	0	0.0003	0.0002	0	0.0002	0.0003	0.0002	0.0002	0.0001	0.0001	0.0002	0.0001	0.0003	0.0002	0.0003	0.0001	11	9	13	19	1
307	Heterogeneous nuclear ribonucleoprotein F OS=Mus musculus OX=10090 GN=Hnrnpf PE=1 SV=3	Q9Z2X1	Hnrnpf	46 kDa	2	15	17	24	8	7	13	1	8	15	6	9	11	12	9	22	13	15	20	9	0	0.0002	0.0003	0.0003	0.0003	0.0001	0.0003	0	0.0001	0.0002	0.0002	0.0002	0.0002	0.0002	0.0002	0.0004	0.0002	0.0003	0.0004	0.0002	2	15	17	24	8
308	Unconventional myosin-Ie OS=Mus musculus OX=10090 GN=Myo1e PE=1 SV=1	E9Q634	Myo1e	127 kDa	9	14	12	20	1	7	11	7	10	10	9	14	8	9	5	11	17	10	12	5	0.0002	0.0002	0.0002	0.0003	0	0.0001	0.0002	0.0002	0.0002	0.0001	0.0003	0.0003	0.0002	0.0002	0.0001	0.0002	0.0002	0.0002	0.0002	0.0001	9	14	12	20	1
309	14-3-3 protein gamma OS=Mus musculus OX=10090 GN=Ywhag PE=1 SV=2	P61982	Ywhag	28 kDa	11	22	5	28	0	11	9	3	17	16	4	7	11	7	7	9	21	11	9	11	0.0001	0.0001	0	0.0002	0	0.0001	0.0001	0	0.0001	0.0001	0.0001	0.0001	0.0001	0.0001	0.0001	0.0001	0.0001	0.0001	0.0001	0.0001	3	7	2	13	0
310	DNA topoisomerase 2-alpha OS=Mus musculus OX=10090 GN=Top2a PE=1 SV=2	Q01320	Top2a	173 kDa	3	8	8	10	12	19	4	4	11	24	3	4	8	6	3	4	5	8	5	1	0.0001	0.0001	0.0001	0.0001	0.0004	0.0003	0.0001	0.0001	0.0001	0.0003	0.0001	0.0001	0.0001	0.0001	0	0.0001	0	0.0001	0.0001	0	3	7	6	9	12
311	60S ribosomal protein L27a OS=Mus musculus OX=10090 GN=Rpl27a PE=1 SV=5	P14115	Rpl27a	17 kDa	23	5	14	19	5	11	8	6	9	19	7	4	6	6	7	7	8	9	10	7	0.0004	0.0001	0.0002	0.0003	0.0002	0.0002	0.0002	0.0001	0.0002	0.0003	0.0002	0.0001	0.0001	0.0001	0.0001	0.0001	0.0001	0.0002	0.0002	0.0001	23	5	14	19	5
312	UDP-glucose 6-dehydrogenase OS=Mus musculus OX=10090 GN=Ugdh PE=1 SV=1	O70475	Ugdh	55 kDa	9	14	22	26	2	5	14	8	12	14	6	5	3	2	11	21	13	13	24	6	0.0002	0.0002	0.0004	0.0004	0.0001	0.0001	0.0003	0.0002	0.0002	0.0002	0.0002	0.0001	0.0001	0	0.0002	0.0004	0.0002	0.0002	0.0004	0.0001	9	14	22	26	2
313	Mast cell carboxypeptidase A OS=Mus musculus OX=10090 GN=Cpa3 PE=2 SV=1	P15089	Cpa3	49 kDa	15	27	15	15	1	12	3	3	5	17	3	12	18	10	10	11	10	11	10	10	0.0003	0.0004	0.0002	0.0002	0	0.0002	0.0001	0.0001	0.0001	0.0002	0.0001	0.0002	0.0003	0.0002	0.0002	0.0002	0.0001	0.0002	0.0002	0.0002	15	27	15	15	1
314	Histone H1.1 OS=Mus musculus OX=10090 GN=H1-1 PE=1 SV=2	P43275	H1-1	22 kDa	8	8	22	31	11	16	5	8	16	17	6	11	21	14	6	10	6	7	5	4	0	0.0001	0.0002	0.0002	0.0001	0.0001	0	0.0001	0.0002	0.0001	0.0001	0.0001	0	0.0001	0.0001	0.0001	0	0	0.0001	0	2	5	13	11	4
315	Intermembrane lipid transfer protein VPS13C OS=Mus musculus OX=10090 GN=Vps13c PE=1 SV=2	Q8BX70	Vps13c	420 kDa	9	6	3	13	0	17	7	3	6	10	4	9	9	13	14	11	18	15	8	8	0.0002	0.0001	0	0.0002	0	0.0003	0.0002	0.0001	0.0001	0.0001	0.0001	0.0002	0.0002	0.0003	0.0003	0.0002	0.0002	0.0003	0.0002	0.0002	9	6	3	13	0
316	Unconventional myosin-VI OS=Mus musculus OX=10090 GN=Myo6 PE=1 SV=1	Q64331	Myo6	146 kDa	10	13	12	15	2	17	7	3	12	21	13	13	11	14	8	14	11	11	16	10	0.0002	0.0002	0.0002	0.0002	0.0001	0.0003	0.0002	0.0001	0.0002	0.0003	0.0004	0.0002	0.0002	0.0003	0.0002	0.0002	0.0001	0.0002	0.0003	0.0002	10	13	12	15	2
317	Deleted in malignant brain tumors 1 protein OS=Mus musculus OX=10090 GN=Dmbt1 PE=1 SV=2	Q60997	Dmbt1	227 kDa	0	0	0	0	0	4	0	1	6	6	21	21	11	40	35	20	5	18	31	5	0	0	0	0	0	0.0001	0	0	0.0001	0.0001	0.0006	0.0004	0.0002	0.0008	0.0007	0.0004	0.0001	0.0003	0.0006	0.0001	0	0	0	0	0
318	Bone marrow proteoglycan OS=Mus musculus OX=10090 GN=Prg2 PE=1 SV=1	Q61878	Prg2	24 kDa	6	4	29	47	3	9	7	1	6	6	3	6	6	9	10	9	6	7	5	7	0.0001	0.0001	0.0005	0.0007	0.0001	0.0002	0.0002	0	0.0001	0.0001	0.0001	0.0001	0.0001	0.0002	0.0002	0.0002	0.0001	0.0001	0.0001	0.0001	6	4	29	47	3
319	Dystonin OS=Mus musculus OX=10090 GN=Dst PE=1 SV=2	Q91ZU6	Dst	834 kDa	1	5	2	18	0	2	4	4	9	8	0	2	8	8	6	12	28	16	8	12	0	0.0001	0	0.0003	0	0	0.0001	0.0001	0.0002	0.0001	0	0	0.0002	0.0002	0.0001	0.0002	0.0004	0.0003	0.0002	0.0002	1	5	2	18	0
320	Probable ATP-dependent RNA helicase DDX46 OS=Mus musculus OX=10090 GN=Ddx46 PE=1 SV=2	Q569Z5	Ddx46	117 kDa	6	12	6	8	1	13	12	6	13	12	6	13	7	4	6	11	10	11	4	8	0.0001	0.0002	0.0001	0.0001	0	0.0002	0.0003	0.0001	0.0002	0.0002	0.0002	0.0002	0.0001	0.0001	0.0001	0.0002	0.0001	0.0002	0.0001	0.0002	6	12	6	8	1
321	Palladin OS=Mus musculus OX=10090 GN=Palld PE=1 SV=2	Q9ET54	Palld	152 kDa	6	5	3	5	2	11	25	7	15	11	9	16	6	8	12	17	11	13	12	9	0.0001	0.0001	0	0.0001	0.0001	0.0002	0.0005	0.0002	0.0003	0.0002	0.0003	0.0003	0.0001	0.0002	0.0002	0.0003	0.0001	0.0002	0.0002	0.0002	6	5	3	5	2
322	Lipopolysaccharide-responsive and beige-like anchor protein OS=Mus musculus OX=10090 GN=Lrba PE=1 SV=1	Q9ESE1	Lrba	317 kDa	3	10	9	8	0	23	8	2	13	21	6	5	8	8	7	12	13	18	18	18	0.0001	0.0001	0.0001	0.0001	0	0.0004	0.0002	0	0.0002	0.0003	0.0002	0.0001	0.0002	0.0002	0.0001	0.0002	0.0002	0.0003	0.0003	0.0004	3	10	9	8	0
323	Probable ubiquitin carboxyl-terminal hydrolase FAF-X OS=Mus musculus OX=10090 GN=Usp9x PE=1 SV=2	P70398	Usp9x	291 kDa	11	10	5	8	0	21	5	0	10	22	7	3	2	3	11	9	14	11	12	5	0.0002	0.0001	0.0001	0.0001	0	0.0003	0.0001	0	0.0002	0.0003	0.0002	0.0001	0	0.0001	0.0002	0.0002	0.0002	0.0002	0.0002	0.0001	11	10	5	8	0
324	T-complex protein 1 subunit epsilon OS=Mus musculus OX=10090 GN=Cct5 PE=1 SV=1	P80316	Cct5	60 kDa	11	11	14	13	1	11	8	3	13	14	5	3	7	6	15	14	14	11	12	5	0.0002	0.0002	0.0002	0.0002	0	0.0002	0.0002	0.0001	0.0002	0.0002	0.0002	0.0001	0.0001	0.0001	0.0003	0.0002	0.0002	0.0002	0.0002	0.0001	11	11	14	13	1
325	Heat shock protein 75 kDa, mitochondrial OS=Mus musculus OX=10090 GN=Trap1 PE=1 SV=1	Q9CQN1	Trap1	80 kDa	8	10	4	11	1	15	8	5	13	18	7	5	8	4	9	18	18	15	12	10	0.0001	0.0001	0.0001	0.0002	0	0.0002	0.0002	0.0001	0.0002	0.0003	0.0002	0.0001	0.0002	0.0001	0.0002	0.0003	0.0002	0.0003	0.0002	0.0002	8	10	4	11	1
326	Histone H1.5 OS=Mus musculus OX=10090 GN=H1-5 PE=1 SV=2	P43276	H1-5	23 kDa	12	6	12	25	5	8	9	9	39	5	3	4	6	5	7	5	5	7	6	5	0.0002	0.0001	0.0002	0.0004	0.0002	0.0001	0.0002	0.0002	0.0007	0.0001	0.0001	0.0001	0.0001	0.0001	0.0001	0.0001	0.0001	0.0001	0.0001	0.0001	12	6	10	25	5
327	EGF-containing fibulin-like extracellular matrix protein 1 OS=Mus musculus OX=10090 GN=Efemp1 PE=1 SV=1	Q8BPB5	Efemp1	55 kDa	7	17	16	6	7	21	8	5	12	25	6	25	6	7	12	9	3	7	13	2	0.0001	0.0002	0.0003	0.0001	0.0002	0.0003	0.0002	0.0001	0.0002	0.0003	0.0002	0.0005	0.0001	0.0001	0.0002	0.0002	0	0.0001	0.0002	0	7	17	16	6	7
328	40S ribosomal protein S6 OS=Mus musculus OX=10090 GN=Rps6 PE=1 SV=1	P62754	Rps6	29 kDa	19	15	14	14	9	34	7	4	10	26	5	2	13	5	6	8	10	10	8	6	0.0003	0.0002	0.0002	0.0002	0.0003	0.0006	0.0002	0.0001	0.0002	0.0004	0.0002	0	0.0002	0.0001	0.0001	0.0001	0.0001	0.0002	0.0002	0.0001	19	15	14	14	9
329	Polyadenylate-binding protein 1 OS=Mus musculus OX=10090 GN=Pabpc1 PE=1 SV=2	P29341	Pabpc1	71 kDa	12	12	32	29	3	7	7	16	9	12	1	4	3	4	7	9	7	6	14	5	0.0002	0.0002	0.0005	0.0004	0.0001	0.0001	0.0002	0.0004	0.0002	0.0002	0	0.0001	0.0001	0.0001	0.0001	0.0002	0.0001	0.0001	0.0003	0.0001	12	12	32	29	3
330	Protein flightless-1 homolog OS=Mus musculus OX=10090 GN=Flii PE=1 SV=1	Q9JJ28	Flii	145 kDa	2	7	10	12	2	16	6	4	5	18	10	7	5	5	10	18	12	14	15	8	0	0.0001	0.0002	0.0002	0.0001	0.0003	0.0001	0.0001	0.0001	0.0003	0.0003	0.0001	0.0001	0.0001	0.0002	0.0003	0.0002	0.0002	0.0003	0.0002	2	7	10	12	2
331	Cofilin-1 OS=Mus musculus OX=10090 GN=Cfl1 PE=1 SV=3	P18760	Cfl1	19 kDa	11	26	23	15	6	16	9	24	24	20	5	6	6	4	10	8	9	8	5	3	0.0002	0.0004	0.0004	0.0002	0.0002	0.0003	0.0002	0.0005	0.0004	0.0003	0.0002	0.0001	0.0001	0.0001	0.0002	0.0001	0.0001	0.0001	0.0001	0.0001	11	26	23	15	6
332	Dihydropyrimidinase-related protein 3 OS=Mus musculus OX=10090 GN=Dpysl3 PE=1 SV=1	Q62188	Dpysl3	62 kDa	8	9	15	12	3	3	11	8	7	9	11	12	9	9	9	15	21	14	16	12	0.0001	0.0001	0.0002	0.0002	0.0001	0	0.0002	0.0001	0.0001	0.0001	0.0003	0.0002	0.0002	0.0002	0.0002	0.0002	0.0002	0.0002	0.0003	0.0002	8	9	14	11	3
333	ATP-binding cassette sub-family E member 1 OS=Mus musculus OX=10090 GN=Abce1 PE=1 SV=1	P61222	Abce1	67 kDa	7	7	12	16	0	14	15	2	12	16	8	11	6	6	11	11	12	10	16	6	0.0001	0.0001	0.0002	0.0002	0	0.0002	0.0003	0	0.0002	0.0002	0.0002	0.0002	0.0001	0.0001	0.0002	0.0002	0.0002	0.0002	0.0003	0.0001	7	7	12	16	0
334	Protein Niban 2 OS=Mus musculus OX=10090 GN=Niban2 PE=1 SV=2	Q8R1F1	Niban2	85 kDa	9	9	6	17	1	8	4	4	20	18	8	3	8	12	7	11	15	11	7	10	0.0002	0.0001	0.0001	0.0002	0	0.0001	0.0001	0.0001	0.0003	0.0003	0.0002	0.0001	0.0002	0.0002	0.0001	0.0002	0.0002	0.0002	0.0001	0.0002	9	9	6	17	1
335	Unconventional myosin-XVIIIa OS=Mus musculus OX=10090 GN=Myo18a PE=1 SV=2	Q9JMH9	Myo18a	233 kDa	13	8	5	16	0	12	10	5	5	7	5	8	6	7	5	14	22	13	15	12	0.0002	0.0001	0.0001	0.0002	0	0.0002	0.0002	0.0001	0.0001	0.0001	0.0002	0.0002	0.0001	0.0001	0.0001	0.0002	0.0003	0.0002	0.0003	0.0002	13	8	5	16	0
336	Pregnancy zone protein OS=Mus musculus OX=10090 GN=Pzp PE=1 SV=3	Q61838	Pzp	166 kDa	3	14	7	19	5	4	2	6	8	6	3	32	9	11	26	20	10	3	11	8	0.0001	0.0002	0.0001	0.0003	0.0002	0.0001	0	0.0001	0.0001	0.0001	0.0001	0.0006	0.0002	0.0002	0.0005	0.0004	0.0001	0.0001	0.0002	0.0002	3	14	7	19	5
337	Plasminogen OS=Mus musculus OX=10090 GN=Plg PE=1 SV=3	P20918	Plg	91 kDa	4	14	16	4	2	14	12	8	8	11	3	11	3	1	14	23	9	9	16	7	0.0001	0.0002	0.0003	0.0001	0.0001	0.0002	0.0003	0.0002	0.0001	0.0002	0.0001	0.0002	0.0001	0	0.0003	0.0004	0.0001	0.0002	0.0003	0.0001	4	14	16	4	2
338	Coatomer subunit beta' OS=Mus musculus OX=10090 GN=Copb2 PE=1 SV=2	O55029	Copb2	102 kDa	12	14	8	15	0	18	10	7	8	21	2	6	7	5	5	7	11	7	10	6	0.0002	0.0002	0.0001	0.0002	0	0.0003	0.0002	0.0002	0.0001	0.0003	0.0001	0.0001	0.0001	0.0001	0.0001	0.0001	0.0001	0.0001	0.0002	0.0001	12	14	8	15	0
339	Heterogeneous nuclear ribonucleoprotein L OS=Mus musculus OX=10090 GN=Hnrnpl PE=1 SV=2	Q8R081	Hnrnpl	64 kDa	22	25	13	16	1	32	15	11	10	31	0	3	2	0	7	11	4	5	14	2	0.0004	0.0004	0.0002	0.0002	0	0.0005	0.0003	0.0002	0.0002	0.0004	0	0.0001	0	0	0.0001	0.0002	0.0001	0.0001	0.0003	0	22	25	13	16	1
340	Collagen alpha-6(VI) chain OS=Mus musculus OX=10090 GN=Col6a6 PE=1 SV=2	Q8C6K9	Col6a6	246 kDa	5	5	0	7	0	5	3	2	3	13	4	16	26	28	10	11	7	8	7	13	0.0001	0.0001	0	0.0001	0	0	0.0001	0	0.0001	0.0001	0.0001	0.0002	0.0004	0.0004	0.0002	0.0002	0.0001	0.0001	0.0001	0.0003	3	5	0	5	0
341	Regulator of nonsense transcripts 1 OS=Mus musculus OX=10090 GN=Upf1 PE=1 SV=2	Q9EPU0	Upf1	124 kDa	6	11	8	14	1	7	5	4	9	11	5	9	4	4	6	16	11	6	11	9	0.0001	0.0002	0.0001	0.0002	0	0.0001	0.0001	0.0001	0.0002	0.0002	0.0002	0.0002	0.0001	0.0001	0.0001	0.0003	0.0001	0.0001	0.0002	0.0002	6	11	8	14	1
342	60S ribosomal protein L3 OS=Mus musculus OX=10090 GN=Rpl3 PE=1 SV=3	P27659	Rpl3	46 kDa	11	18	18	28	0	14	7	2	9	33	3	5	5	4	2	10	9	3	2	5	0.0002	0.0003	0.0003	0.0004	0	0.0002	0.0002	0	0.0002	0.0005	0.0001	0.0001	0.0001	0.0001	0	0.0002	0.0001	0.0001	0	0.0001	11	18	18	28	0
343	GTP-binding nuclear protein Ran OS=Mus musculus OX=10090 GN=Ran PE=1 SV=3	P62827	Ran	24 kDa	13	14	21	11	5	19	14	12	16	10	7	12	8	11	11	14	12	10	11	6	0.0002	0.0002	0.0003	0.0002	0.0002	0.0003	0.0003	0.0003	0.0003	0.0001	0.0002	0.0002	0.0002	0.0002	0.0002	0.0002	0.0002	0.0002	0.0002	0.0001	13	14	21	11	5
344	Voltage-dependent anion-selective channel protein 3 OS=Mus musculus OX=10090 GN=Vdac3 PE=1 SV=1	Q60931	Vdac3	31 kDa	5	19	12	10	3	18	10	3	10	18	12	9	4	7	15	20	16	9	17	13	0.0001	0.0003	0.0002	0.0001	0.0001	0.0003	0.0002	0.0001	0.0002	0.0003	0.0004	0.0002	0.0001	0.0001	0.0003	0.0004	0.0002	0.0002	0.0003	0.0003	5	19	12	10	3
345	Eukaryotic translation initiation factor 3 subunit C OS=Mus musculus OX=10090 GN=Eif3c PE=1 SV=1	Q8R1B4	Eif3c	106 kDa	8	11	10	19	1	17	10	1	13	20	7	8	9	6	14	15	14	15	7	9	0.0001	0.0002	0.0002	0.0003	0	0.0003	0.0002	0	0.0002	0.0003	0.0002	0.0002	0.0002	0.0001	0.0003	0.0003	0.0002	0.0003	0.0001	0.0002	8	11	10	19	1
346	Peripherin OS=Mus musculus OX=10090 GN=Prph PE=1 SV=2	P15331	Prph	54 kDa	0	24	5	45	0	11	8	0	0	0	6	13	2	6	3	10	14	16	7	14	0	0	0	0	0	0	0	0	0	0	0	0	0	0	0	0	0	0.0001	0	0	0	0	0	0	0
347	Immunoglobulin heavy constant gamma 2B OS=Mus musculus OX=10090 GN=Ighg2b PE=1 SV=3	P01867	Ighg2b	44 kDa	2	5	7	6	1	5	11	0	15	6	3	18	11	21	14	10	13	10	9	8	0	0.0001	0.0001	0.0001	0	0.0001	0.0002	0	0.0003	0.0001	0.0001	0.0003	0.0002	0.0004	0.0003	0.0002	0.0002	0.0002	0.0002	0.0002	2	5	7	6	1
348	Latent-transforming growth factor beta-binding protein 3 OS=Mus musculus OX=10090 GN=Ltbp3 PE=1 SV=4	Q61810	Ltbp3	134 kDa	20	19	20	8	8	23	12	10	11	30	5	15	2	4	6	8	2	5	15	1	0.0003	0.0003	0.0003	0.0001	0.0003	0.0004	0.0003	0.0002	0.0002	0.0004	0.0002	0.0003	0	0.0001	0.0001	0.0001	0	0.0001	0.0003	0	20	19	20	8	8
349	Eukaryotic translation initiation factor 5A-1 OS=Mus musculus OX=10090 GN=Eif5a PE=1 SV=2	P63242	Eif5a	17 kDa	8	17	17	7	0	4	1	1	5	9	3	3	3	3	2	4	9	6	5	6	0.0001	0.0002	0.0003	0.0001	0	0.0001	0	0	0.0001	0.0001	0.0001	0.0001	0.0001	0.0001	0	0.0001	0.0001	0.0001	0.0001	0.0001	8	17	17	7	0
350	Protein disulfide-isomerase A6 OS=Mus musculus OX=10090 GN=Pdia6 PE=1 SV=3	Q922R8	Pdia6	48 kDa	8	17	6	14	0	21	15	2	13	20	6	5	5	7	14	9	15	11	11	11	0.0001	0.0002	0.0001	0.0002	0	0.0003	0.0003	0	0.0002	0.0003	0.0002	0.0001	0.0001	0.0001	0.0003	0.0002	0.0002	0.0002	0.0002	0.0002	8	17	6	14	0
351	Unconventional myosin-Ib OS=Mus musculus OX=10090 GN=Myo1b PE=1 SV=3	P46735	Myo1b	129 kDa	7	11	12	24	4	10	7	5	15	16	12	7	4	10	8	16	4	6	3	2	0.0001	0.0002	0.0002	0.0003	0.0001	0.0002	0.0002	0.0001	0.0003	0.0002	0.0004	0.0001	0.0001	0.0002	0.0002	0.0003	0.0001	0.0001	0.0001	0	7	11	12	24	4
352	60S ribosomal protein L13 OS=Mus musculus OX=10090 GN=Rpl13 PE=1 SV=3	P47963	Rpl13	24 kDa	17	16	18	15	2	17	8	2	6	13	5	2	3	7	7	5	5	4	7	1	0.0003	0.0002	0.0003	0.0002	0.0001	0.0003	0.0002	0	0.0001	0.0002	0.0002	0	0.0001	0.0001	0.0001	0.0001	0.0001	0.0001	0.0001	0	17	16	18	15	2
353	Inter-alpha-trypsin inhibitor heavy chain H1 OS=Mus musculus OX=10090 GN=Itih1 PE=1 SV=2	Q61702	Itih1	101 kDa	4	5	9	9	3	17	18	8	11	13	5	14	6	14	5	14	9	12	12	12	0.0001	0.0001	0.0001	0.0001	0.0001	0.0003	0.0004	0.0002	0.0002	0.0002	0.0002	0.0003	0.0001	0.0003	0.0001	0.0002	0.0001	0.0002	0.0002	0.0002	4	5	9	9	3
354	Heterogeneous nuclear ribonucleoprotein M OS=Mus musculus OX=10090 GN=Hnrnpm PE=1 SV=3	Q9D0E1	Hnrnpm	78 kDa	11	17	11	14	2	19	3	3	7	18	4	6	9	6	7	12	11	5	10	5	0.0002	0.0002	0.0002	0.0002	0.0001	0.0003	0.0001	0.0001	0.0001	0.0003	0.0001	0.0001	0.0002	0.0001	0.0001	0.0002	0.0001	0.0001	0.0002	0.0001	11	17	11	14	2
355	Signal transducer and activator of transcription 1 OS=Mus musculus OX=10090 GN=Stat1 PE=1 SV=1	P42225	Stat1	87 kDa	20	15	19	30	5	15	10	1	13	10	3	8	7	3	11	8	11	11	11	4	0.0003	0.0002	0.0003	0.0004	0.0002	0.0002	0.0002	0	0.0002	0.0001	0.0001	0.0002	0.0001	0.0001	0.0002	0.0001	0.0001	0.0002	0.0002	0.0001	20	15	19	30	5
356	Dystrophin OS=Mus musculus OX=10090 GN=Dmd PE=1 SV=3	P11531	Dmd	426 kDa	0	1	0	0	0	0	0	2	2	6	6	2	2	5	1	1	67	6	0	61	0	0	0	0	0	0	0	0	0	0.0001	0.0002	0	0	0.0001	0	0	0.0009	0.0001	0	0.0012	0	1	0	0	0
357	60S ribosomal protein L12 OS=Mus musculus OX=10090 GN=Rpl12 PE=1 SV=2	P35979	Rpl12	18 kDa	15	17	11	18	1	22	9	4	16	24	5	3	5	2	7	10	11	5	3	3	0.0003	0.0002	0.0002	0.0003	0	0.0004	0.0002	0.0001	0.0003	0.0003	0.0002	0.0001	0.0001	0	0.0001	0.0002	0.0001	0.0001	0.0001	0.0001	15	17	11	18	1
358	Nuclear pore complex protein Nup155 OS=Mus musculus OX=10090 GN=Nup155 PE=1 SV=1	Q99P88	Nup155	155 kDa	10	15	12	17	1	13	7	3	7	13	11	9	7	10	9	9	16	15	11	11	0.0002	0.0002	0.0002	0.0002	0	0.0002	0.0002	0.0001	0.0001	0.0002	0.0003	0.0002	0.0001	0.0002	0.0002	0.0002	0.0002	0.0003	0.0002	0.0002	10	15	12	17	1
359	40S ribosomal protein S3a OS=Mus musculus OX=10090 GN=Rps3a PE=1 SV=3	P97351	Rps3a	30 kDa	16	13	13	19	1	25	7	9	6	19	1	5	4	1	6	10	1	4	8	1	0.0003	0.0002	0.0002	0.0003	0	0.0004	0.0002	0.0002	0.0001	0.0003	0	0.0001	0.0001	0	0.0001	0.0002	0	0.0001	0.0002	0	16	13	13	19	1
360	Peroxidasin homolog OS=Mus musculus OX=10090 GN=Pxdn PE=1 SV=2	Q3UQ28	Pxdn	165 kDa	11	16	18	25	5	15	9	2	5	17	7	9	3	8	4	16	8	7	10	6	0.0002	0.0002	0.0003	0.0004	0.0002	0.0002	0.0002	0	0.0001	0.0002	0.0002	0.0002	0.0001	0.0002	0.0001	0.0003	0.0001	0.0001	0.0002	0.0001	11	16	18	25	5
361	26S proteasome regulatory subunit 7 OS=Mus musculus OX=10090 GN=Psmc2 PE=1 SV=5	P46471	Psmc2	49 kDa	9	13	8	18	2	11	10	10	20	20	3	3	6	5	6	19	12	14	11	4	0.0002	0.0002	0.0001	0.0003	0.0001	0.0002	0.0002	0.0002	0.0003	0.0003	0.0001	0.0001	0.0001	0.0001	0.0001	0.0003	0.0002	0.0002	0.0002	0.0001	9	13	8	18	2
362	Laminin subunit alpha-3 OS=Mus musculus OX=10090 GN=Lama3 PE=1 SV=4	Q61789	Lama3	366 kDa	0	0	1	0	0	0	2	6	0	0	8	30	24	34	25	30	2	6	17	2	0	0	0	0	0	0	0	0.0001	0	0	0.0002	0.0006	0.0004	0.0007	0.0005	0.0005	0	0.0001	0.0003	0	0	0	1	0	0
363	Proteasome adapter and scaffold protein ECM29 OS=Mus musculus OX=10090 GN=Ecpas PE=1 SV=3	Q6PDI5	Ecpas	204 kDa	2	9	6	14	0	11	4	0	8	17	5	7	6	6	12	11	22	7	13	10	0	0.0001	0.0001	0.0002	0	0.0002	0.0001	0	0.0001	0.0002	0.0002	0.0001	0.0001	0.0001	0.0002	0.0002	0.0003	0.0001	0.0002	0.0002	2	9	6	14	0
364	Catenin beta-1 OS=Mus musculus OX=10090 GN=Ctnnb1 PE=1 SV=1	Q02248	Ctnnb1	85 kDa	12	15	11	13	3	18	9	5	5	14	7	10	11	10	8	9	10	8	13	6	0.0002	0.0002	0.0001	0.0001	0.0001	0.0002	0.0002	0.0001	0.0001	0.0002	0.0001	0.0001	0.0001	0.0001	0.0001	0.0001	0.0001	0.0001	0.0002	0.0001	9	12	9	10	3
365	60S ribosomal protein L15 OS=Mus musculus OX=10090 GN=Rpl15 PE=1 SV=4	Q9CZM2	Rpl15	24 kDa	10	6	12	32	1	15	3	2	4	12	1	1	2	1	1	8	2	2	3	2	0.0002	0.0001	0.0002	0.0005	0	0.0002	0.0001	0	0.0001	0.0002	0	0	0	0	0	0.0001	0	0	0.0001	0	10	6	12	32	1
366	Calcium homeostasis endoplasmic reticulum protein OS=Mus musculus OX=10090 GN=Cherp PE=1 SV=1	Q8CGZ0	Cherp	106 kDa	2	3	0	3	0	1	1	0	2	4	1	0	2	1	1	2	3	2	1	0	0	0	0	0	0	0	0	0	0	0.0001	0	0	0	0	0	0	0	0	0	0	2	3	0	3	0
367	Neurofilament heavy polypeptide OS=Mus musculus OX=10090 GN=Nefh PE=1 SV=3	P19246	Nefh	117 kDa	0	6	4	23	0	8	6	6	4	0	3	7	3	0	4	5	16	13	5	6	0	0	0	0	0	0	0	0	0	0	0	0	0	0	0	0	0	0	0	0	0	0	0	0	0
368	Transitional endoplasmic reticulum ATPase OS=Mus musculus OX=10090 GN=Vcp PE=1 SV=4	Q01853	Vcp	89 kDa	3	11	18	30	1	7	9	4	31	6	5	5	11	5	8	14	16	9	6	6	0.0001	0.0002	0.0003	0.0004	0	0.0001	0.0002	0.0001	0.0005	0.0001	0.0002	0.0001	0.0002	0.0001	0.0002	0.0002	0.0002	0.0002	0.0001	0.0001	3	11	18	30	1
369	Tyrosine-protein phosphatase non-receptor type 6 OS=Mus musculus OX=10090 GN=Ptpn6 PE=1 SV=2	P29351	Ptpn6	68 kDa	9	14	10	15	2	8	8	3	7	11	8	10	9	6	11	7	16	15	13	9	0.0002	0.0002	0.0002	0.0002	0.0001	0.0001	0.0002	0.0001	0.0001	0.0002	0.0002	0.0002	0.0002	0.0001	0.0002	0.0001	0.0002	0.0003	0.0002	0.0002	9	14	10	15	2
370	Leucine--tRNA ligase, cytoplasmic OS=Mus musculus OX=10090 GN=Lars1 PE=1 SV=2	Q8BMJ2	Lars1	134 kDa	14	13	15	20	1	23	7	4	13	26	2	1	3	1	5	11	5	6	9	3	0.0002	0.0002	0.0002	0.0003	0	0.0004	0.0002	0.0001	0.0002	0.0004	0.0001	0	0.0001	0	0.0001	0.0002	0.0001	0.0001	0.0002	0.0001	14	13	15	20	1
371	Proline-rich protein 12 OS=Mus musculus OX=10090 GN=Prr12 PE=1 SV=1	E9PYL2	Prr12	212 kDa	3	16	7	5	10	8	12	16	9	7	5	10	12	13	8	9	6	10	8	4	0.0001	0.0002	0.0001	0.0001	0.0003	0.0001	0.0003	0.0004	0.0002	0.0001	0.0002	0.0002	0.0002	0.0003	0.0002	0.0002	0.0001	0.0002	0.0002	0.0001	3	16	7	5	10
372	Nucleolar protein 56 OS=Mus musculus OX=10090 GN=Nop56 PE=1 SV=2	Q9D6Z1	Nop56	64 kDa	12	11	9	13	2	15	16	7	11	18	2	6	6	6	10	10	6	8	10	6	0.0002	0.0002	0.0001	0.0002	0.0001	0.0002	0.0003	0.0002	0.0002	0.0003	0.0001	0.0001	0.0001	0.0001	0.0002	0.0002	0.0001	0.0001	0.0002	0.0001	12	11	9	13	2
373	Tight junction protein ZO-2 OS=Mus musculus OX=10090 GN=Tjp2 PE=1 SV=2	Q9Z0U1	Tjp2	131 kDa	5	12	9	17	1	8	5	6	6	7	7	6	10	12	7	14	9	9	12	9	0.0001	0.0002	0.0001	0.0002	0	0.0001	0.0001	0.0001	0.0001	0.0001	0.0002	0.0001	0.0002	0.0002	0.0001	0.0002	0.0001	0.0002	0.0002	0.0002	5	12	9	17	1
374	LIM domain and actin-binding protein 1 OS=Mus musculus OX=10090 GN=Lima1 PE=1 SV=3	Q9ERG0	Lima1	84 kDa	6	9	15	18	1	7	8	6	11	8	16	13	3	6	7	11	11	12	11	7	0.0001	0.0001	0.0002	0.0003	0	0.0001	0.0002	0.0001	0.0002	0.0001	0.0005	0.0002	0.0001	0.0001	0.0001	0.0002	0.0001	0.0002	0.0002	0.0001	6	9	15	18	1
375	Endophilin-A2 OS=Mus musculus OX=10090 GN=Sh3gl1 PE=1 SV=1	Q62419	Sh3gl1	42 kDa	4	9	9	20	1	11	9	4	13	20	4	12	4	10	9	9	14	16	15	8	0.0001	0.0001	0.0001	0.0003	0	0.0002	0.0002	0.0001	0.0002	0.0003	0.0001	0.0002	0.0001	0.0002	0.0002	0.0002	0.0002	0.0003	0.0003	0.0002	4	9	9	20	1
376	60S ribosomal protein L21 OS=Mus musculus OX=10090 GN=Rpl21 PE=1 SV=3	O09167	Rpl21	19 kDa	0	31	17	18	0	24	5	0	9	30	0	1	1	2	4	4	8	3	4	4	0	0.0004	0.0003	0.0003	0	0.0004	0.0001	0	0.0002	0.0004	0	0	0	0	0.0001	0.0001	0.0001	0.0001	0.0001	0.0001	0	31	17	18	0
377	L-lactate dehydrogenase A chain OS=Mus musculus OX=10090 GN=Ldha PE=1 SV=3	P06151	Ldha	36 kDa	5	10	10	12	1	3	13	8	22	9	3	7	20	6	11	8	17	7	8	19	0.0001	0.0001	0.0002	0.0002	0	0	0.0003	0.0002	0.0004	0.0001	0.0001	0.0001	0.0004	0.0001	0.0002	0.0001	0.0002	0.0001	0.0002	0.0004	5	10	10	12	1
378	Villin-1 OS=Mus musculus OX=10090 GN=Vil1 PE=1 SV=3	Q62468	Vil1	93 kDa	8	16	11	17	1	15	4	3	12	15	9	7	3	6	8	8	12	9	15	8	0.0001	0.0002	0.0002	0.0002	0	0.0002	0.0001	0.0001	0.0002	0.0002	0.0003	0.0001	0.0001	0.0001	0.0002	0.0001	0.0002	0.0002	0.0003	0.0002	8	16	11	17	1
379	Hexokinase-2 OS=Mus musculus OX=10090 GN=Hk2 PE=1 SV=1	O08528	Hk2	103 kDa	6	13	11	18	1	18	10	11	6	26	3	3	3	3	6	13	4	10	13	7	0.0001	0.0002	0.0002	0.0003	0	0.0003	0.0002	0.0002	0.0001	0.0004	0.0001	0.0001	0.0001	0.0001	0.0001	0.0002	0.0001	0.0002	0.0002	0.0001	6	13	11	18	1
380	Fermitin family homolog 3 OS=Mus musculus OX=10090 GN=Fermt3 PE=1 SV=1	Q8K1B8	Fermt3	76 kDa	13	11	9	16	1	10	9	2	5	6	4	10	6	7	10	13	17	10	8	11	0.0002	0.0002	0.0001	0.0002	0	0.0002	0.0002	0	0.0001	0.0001	0.0001	0.0002	0.0001	0.0001	0.0002	0.0002	0.0002	0.0002	0.0002	0.0002	13	11	9	16	1
381	Synaptic vesicle membrane protein VAT-1 homolog OS=Mus musculus OX=10090 GN=Vat1 PE=1 SV=3	Q62465	Vat1	43 kDa	15	7	4	10	0	14	7	2	25	9	6	5	5	6	9	16	20	11	8	10	0.0003	0.0001	0.0001	0.0001	0	0.0002	0.0002	0	0.0004	0.0001	0.0002	0.0001	0.0001	0.0001	0.0002	0.0003	0.0003	0.0002	0.0002	0.0002	15	7	4	10	0
382	Neurofilament light polypeptide OS=Mus musculus OX=10090 GN=Nefl PE=1 SV=5	P08551	Nefl	62 kDa	18	6	3	0	0	0	0	0	0	0	5	7	0	0	0	0	26	13	0	8	0	0	0	0	0	0	0	0	0	0	0.0001	0	0	0	0	0	0.0002	0	0	0	1	0	0	0	0
383	Unconventional myosin-VIIa OS=Mus musculus OX=10090 GN=Myo7a PE=1 SV=2	P97479	Myo7a	255 kDa	5	5	9	8	2	9	6	6	7	14	3	3	2	4	5	6	10	12	11	10	0.0001	0.0001	0.0001	0.0001	0.0001	0.0002	0.0001	0.0001	0.0001	0.0002	0.0001	0.0001	0	0.0001	0.0001	0.0001	0.0001	0.0002	0.0002	0.0002	5	5	9	8	2
384	Arginine--tRNA ligase, cytoplasmic OS=Mus musculus OX=10090 GN=Rars1 PE=1 SV=2	Q9D0I9	Rars1	76 kDa	7	19	4	10	2	14	11	5	19	12	3	6	9	5	9	6	13	7	8	3	0.0001	0.0003	0.0001	0.0001	0.0001	0.0002	0.0002	0.0001	0.0003	0.0002	0.0001	0.0001	0.0002	0.0001	0.0002	0.0001	0.0002	0.0001	0.0002	0.0001	7	19	4	10	2
385	Microtubule-actin cross-linking factor 1, isoforms 6/7 OS=Mus musculus OX=10090 GN=Macf1 PE=2 SV=3	Q69ZZ9	Macf1	369 kDa	3	0	1	9	0	10	3	2	8	14	4	7	14	0	15	0	10	7	0	8	0	0	0	0	0	0	0	0	0	0	0	0	0	0	0	0	0	0	0	0	0	0	1	2	0
386	Matrin-3 OS=Mus musculus OX=10090 GN=Matr3 PE=1 SV=1	Q8K310	Matr3	95 kDa	6	19	20	19	1	16	3	1	6	23	2	5	4	5	6	8	4	5	6	6	0.0001	0.0003	0.0003	0.0003	0	0.0003	0.0001	0	0.0001	0.0003	0.0001	0.0001	0.0001	0.0001	0.0001	0.0001	0.0001	0.0001	0.0001	0.0001	6	19	20	19	1
387	Annexin A5 OS=Mus musculus OX=10090 GN=Anxa5 PE=1 SV=1	P48036	Anxa5	36 kDa	5	26	4	17	1	21	10	5	20	25	0	4	2	3	5	9	7	9	9	2	0.0001	0.0004	0.0001	0.0002	0	0.0003	0.0002	0.0001	0.0003	0.0003	0	0.0001	0	0.0001	0.0001	0.0002	0.0001	0.0002	0.0002	0	5	26	4	17	1
388	Spliceosome RNA helicase Ddx39b OS=Mus musculus OX=10090 GN=Ddx39b PE=1 SV=1	Q9Z1N5	Ddx39b	49 kDa	5	14	6	12	1	8	6	3	11	20	3	4	5	4	4	6	9	3	6	4	0.0001	0.0002	0.0001	0.0002	0	0.0001	0.0001	0.0001	0.0002	0.0003	0.0001	0.0001	0.0001	0.0001	0.0001	0.0001	0.0001	0.0001	0.0001	0.0001	5	14	6	12	1
389	Activator of 90 kDa heat shock protein ATPase homolog 1 OS=Mus musculus OX=10090 GN=Ahsa1 PE=1 SV=2	Q8BK64	Ahsa1	38 kDa	8	10	9	17	2	6	4	1	15	17	4	6	5	7	8	12	15	9	8	9	0.0001	0.0001	0.0001	0.0002	0.0001	0.0001	0.0001	0	0.0003	0.0002	0.0001	0.0001	0.0001	0.0001	0.0002	0.0002	0.0002	0.0002	0.0002	0.0002	8	10	9	17	2
390	Rho-associated protein kinase 2 OS=Mus musculus OX=10090 GN=Rock2 PE=1 SV=1	P70336	Rock2	161 kDa	6	8	7	15	0	9	4	3	12	12	6	9	4	6	11	7	16	13	13	10	0.0001	0.0001	0.0001	0.0002	0	0.0002	0.0001	0.0001	0.0002	0.0002	0.0002	0.0002	0.0001	0.0001	0.0002	0.0001	0.0002	0.0002	0.0002	0.0002	6	8	7	15	0
391	Rab GDP dissociation inhibitor alpha OS=Mus musculus OX=10090 GN=Gdi1 PE=1 SV=3	P50396	Gdi1	51 kDa	5	18	9	19	0	9	11	0	19	13	0	5	7	6	9	7	19	13	11	7	0	0.0001	0	0.0001	0	0.0001	0.0002	0	0.0002	0.0001	0	0	0.0001	0.0001	0.0001	0.0001	0.0001	0.0001	0.0001	0.0001	2	7	3	10	0
392	Prolargin OS=Mus musculus OX=10090 GN=Prelp PE=1 SV=2	Q9JK53	Prelp	43 kDa	13	12	7	12	2	9	8	4	3	14	7	4	1	2	14	13	11	7	15	5	0.0002	0.0002	0.0001	0.0002	0.0001	0.0002	0.0002	0.0001	0.0001	0.0002	0.0002	0.0001	0	0	0.0003	0.0002	0.0001	0.0001	0.0003	0.0001	13	12	7	12	2
393	Rho guanine nucleotide exchange factor 1 OS=Mus musculus OX=10090 GN=Arhgef1 PE=1 SV=2	Q61210	Arhgef1	103 kDa	2	11	8	11	0	12	4	1	6	12	6	7	8	5	8	13	13	14	12	8	0	0.0002	0.0001	0.0002	0	0.0002	0.0001	0	0.0001	0.0002	0.0002	0.0001	0.0002	0.0001	0.0002	0.0002	0.0002	0.0002	0.0002	0.0002	2	11	8	11	0
394	C-1-tetrahydrofolate synthase, cytoplasmic OS=Mus musculus OX=10090 GN=Mthfd1 PE=1 SV=4	Q922D8	Mthfd1	101 kDa	6	10	7	10	2	10	7	5	10	19	6	7	7	5	7	11	8	8	12	6	0.0001	0.0001	0.0001	0.0001	0.0001	0.0002	0.0002	0.0001	0.0002	0.0003	0.0002	0.0001	0.0001	0.0001	0.0001	0.0002	0.0001	0.0001	0.0002	0.0001	6	10	7	10	2
395	Guanylate-binding protein 2 OS=Mus musculus OX=10090 GN=Gbp2 PE=1 SV=1	Q9Z0E6	Gbp2	67 kDa	4	11	19	31	7	10	12	3	13	10	2	11	19	6	15	8	10	5	4	6	0.0001	0.0002	0.0003	0.0004	0.0002	0.0002	0.0003	0.0001	0.0002	0.0001	0.0001	0.0002	0.0004	0.0001	0.0003	0.0001	0.0001	0.0001	0.0001	0.0001	4	11	19	31	7
396	Laminin subunit beta-3 OS=Mus musculus OX=10090 GN=Lamb3 PE=1 SV=2	Q61087	Lamb3	129 kDa	1	1	5	7	2	2	1	3	1	0	13	24	22	31	22	35	1	5	10	2	0	0	0.0001	0.0001	0.0001	0	0	0.0001	0	0	0.0004	0.0004	0.0004	0.0006	0.0004	0.0006	0	0.0001	0.0002	0	1	1	5	7	2
397	Succinate--CoA ligase [ADP-forming] subunit beta, mitochondrial OS=Mus musculus OX=10090 GN=Sucla2 PE=1 SV=2	Q9Z2I9	Sucla2	50 kDa	4	8	4	12	1	11	8	8	14	15	3	3	7	4	8	8	23	7	7	6	0.0001	0.0001	0.0001	0.0002	0	0.0002	0.0002	0.0002	0.0002	0.0002	0.0001	0.0001	0.0001	0.0001	0.0002	0.0001	0.0003	0.0001	0.0001	0.0001	4	8	4	12	1
398	Nucleolar RNA helicase 2 OS=Mus musculus OX=10090 GN=Ddx21 PE=1 SV=3	Q9JIK5	Ddx21	94 kDa	16	13	17	14	2	19	4	3	9	20	5	5	5	3	6	10	4	9	5	0	0.0003	0.0002	0.0003	0.0002	0.0001	0.0003	0.0001	0.0001	0.0002	0.0003	0.0002	0.0001	0.0001	0.0001	0.0001	0.0002	0.0001	0.0002	0.0001	0	16	13	17	14	2
399	T-complex protein 1 subunit beta OS=Mus musculus OX=10090 GN=Cct2 PE=1 SV=4	P80314	Cct2	57 kDa	5	16	5	16	0	7	10	1	11	8	4	3	13	2	6	14	16	13	7	7	0.0001	0.0002	0.0001	0.0002	0	0.0001	0.0002	0	0.0002	0.0001	0.0001	0.0001	0.0002	0	0.0001	0.0002	0.0002	0.0002	0.0001	0.0001	5	16	5	16	0
400	AP-3 complex subunit delta-1 OS=Mus musculus OX=10090 GN=Ap3d1 PE=1 SV=1	O54774	Ap3d1	135 kDa	7	11	7	11	0	11	4	0	11	15	1	8	9	8	10	9	15	9	13	4	0.0001	0.0002	0.0001	0.0002	0	0.0002	0.0001	0	0.0002	0.0002	0	0.0002	0.0002	0.0002	0.0002	0.0002	0.0002	0.0002	0.0002	0.0001	7	11	7	11	0
401	Tropomyosin beta chain OS=Mus musculus OX=10090 GN=Tpm2 PE=1 SV=1	P58774	Tpm2	33 kDa	5	20	0	4	0	0	1	0	1	4	24	5	0	13	0	0	58	8	0	36	0	0.0001	0	0	0	0	0	0	0	0	0.0002	0	0	0.0001	0	0	0.0003	0.0001	0	0.0003	0	8	0	0	0
402	Glutamate dehydrogenase 1, mitochondrial OS=Mus musculus OX=10090 GN=Glud1 PE=1 SV=1	P26443	Glud1	61 kDa	4	18	1	11	1	8	14	8	12	14	1	4	4	5	8	10	5	12	15	5	0.0001	0.0003	0	0.0002	0	0.0001	0.0003	0.0002	0.0002	0.0002	0	0.0001	0.0001	0.0001	0.0002	0.0002	0.0001	0.0002	0.0003	0.0001	4	18	1	11	1
403	60S ribosomal protein L9 OS=Mus musculus OX=10090 GN=Rpl9 PE=1 SV=2	P51410	Rpl9	22 kDa	4	11	12	16	4	19	22	0	5	10	2	6	11	2	5	7	6	3	4	4	0.0001	0.0002	0.0002	0.0002	0.0001	0.0003	0.0005	0	0.0001	0.0001	0.0001	0.0001	0.0002	0	0.0001	0.0001	0.0001	0.0001	0.0001	0.0001	4	11	12	16	4
404	Lon protease homolog, mitochondrial OS=Mus musculus OX=10090 GN=Lonp1 PE=1 SV=2	Q8CGK3	Lonp1	106 kDa	5	6	4	8	0	9	7	11	11	15	4	4	3	5	9	13	7	17	10	5	0.0001	0.0001	0.0001	0.0001	0	0.0002	0.0002	0.0002	0.0002	0.0002	0.0001	0.0001	0.0001	0.0001	0.0002	0.0002	0.0001	0.0003	0.0002	0.0001	5	6	4	8	0
405	GMP synthase [glutamine-hydrolyzing] OS=Mus musculus OX=10090 GN=Gmps PE=1 SV=2	Q3THK7	Gmps	77 kDa	10	8	7	12	0	16	5	4	18	15	3	4	3	3	9	13	6	4	8	2	0.0002	0.0001	0.0001	0.0002	0	0.0003	0.0001	0.0001	0.0003	0.0002	0.0001	0.0001	0.0001	0.0001	0.0002	0.0002	0.0001	0.0001	0.0002	0	10	8	7	12	0
406	Enhancer of mRNA-decapping protein 4 OS=Mus musculus OX=10090 GN=Edc4 PE=1 SV=2	Q3UJB9	Edc4	152 kDa	2	8	7	11	0	18	8	4	6	21	3	4	7	4	6	10	15	10	9	7	0	0.0001	0.0001	0.0002	0	0.0003	0.0002	0.0001	0.0001	0.0003	0.0001	0.0001	0.0001	0.0001	0.0001	0.0002	0.0002	0.0002	0.0002	0.0001	2	8	7	11	0
407	Myosin regulatory light chain 11 OS=Mus musculus OX=10090 GN=Myl11 PE=1 SV=3	P97457	Myl11	19 kDa	8	35	0	0	0	5	3	2	4	5	12	2	2	9	1	0	59	10	0	36	0.0001	0.0005	0	0	0	0.0001	0.0001	0	0.0001	0.0001	0.0004	0	0	0.0002	0	0	0.0008	0.0002	0	0.0007	8	35	0	0	0
408	Neurofilament medium polypeptide OS=Mus musculus OX=10090 GN=Nefm PE=1 SV=4	P08553	Nefm	96 kDa	17	0	3	23	0	0	0	4	0	0	5	7	3	4	4	5	15	12	0	7	0	0	0	0	0	0	0	0	0	0	0.0001	0	0	0	0	0	0	0	0	0	0	0	0	0	0
409	Deoxynucleoside triphosphate triphosphohydrolase SAMHD1 OS=Mus musculus OX=10090 GN=Samhd1 PE=1 SV=3	Q60710	Samhd1	76 kDa	7	4	8	12	5	2	7	7	17	3	4	9	5	5	7	7	9	17	8	10	0.0001	0.0001	0.0001	0.0002	0.0002	0	0.0002	0.0002	0.0003	0	0.0001	0.0002	0.0001	0.0001	0.0001	0.0001	0.0001	0.0003	0.0002	0.0002	7	4	8	12	5
410	Actin-related protein 2 OS=Mus musculus OX=10090 GN=Actr2 PE=1 SV=1	P61161	Actr2	45 kDa	9	7	11	13	0	7	12	6	21	6	6	12	13	9	12	11	13	14	7	12	0.0002	0.0001	0.0002	0.0002	0	0.0001	0.0003	0.0001	0.0004	0.0001	0.0002	0.0002	0.0002	0.0002	0.0002	0.0002	0.0002	0.0002	0.0001	0.0002	9	7	11	13	0
411	Isoleucine--tRNA ligase, cytoplasmic OS=Mus musculus OX=10090 GN=Iars1 PE=1 SV=2	Q8BU30	Iars1	144 kDa	12	18	11	19	0	13	4	3	4	17	0	2	1	0	3	9	4	1	2	1	0.0002	0.0003	0.0002	0.0003	0	0.0002	0.0001	0.0001	0.0001	0.0002	0	0	0	0	0.0001	0.0002	0.0001	0	0	0	12	18	11	19	0
412	Heterogeneous nuclear ribonucleoprotein U-like protein 2 OS=Mus musculus OX=10090 GN=Hnrnpul2 PE=1 SV=2	Q00PI9	Hnrnpul2	85 kDa	10	17	6	6	5	19	6	16	7	19	3	2	4	4	5	12	7	8	11	6	0.0002	0.0002	0.0001	0.0001	0.0002	0.0003	0.0001	0.0004	0.0001	0.0003	0.0001	0	0.0001	0.0001	0.0001	0.0002	0.0001	0.0001	0.0002	0.0001	10	17	6	6	5
413	ATP-dependent RNA helicase A OS=Mus musculus OX=10090 GN=Dhx9 PE=1 SV=2	O70133	Dhx9	149 kDa	8	25	18	13	3	11	6	5	9	18	3	4	4	4	3	12	6	7	8	5	0.0001	0.0004	0.0003	0.0002	0.0001	0.0002	0.0001	0.0001	0.0002	0.0003	0.0001	0.0001	0.0001	0.0001	0.0001	0.0002	0.0001	0.0001	0.0002	0.0001	8	25	18	13	3
414	Gasdermin-D OS=Mus musculus OX=10090 GN=Gsdmd PE=1 SV=1	Q9D8T2	Gsdmd	53 kDa	10	8	12	13	2	11	11	5	12	17	4	8	9	8	5	5	6	11	6	6	0.0002	0.0001	0.0002	0.0002	0.0001	0.0002	0.0002	0.0001	0.0002	0.0002	0.0001	0.0002	0.0002	0.0002	0.0001	0.0001	0.0001	0.0002	0.0001	0.0001	10	8	12	13	2
415	Methionine--tRNA ligase, cytoplasmic OS=Mus musculus OX=10090 GN=Mars1 PE=1 SV=1	Q68FL6	Mars1	101 kDa	12	14	10	13	1	17	4	2	8	20	4	4	6	2	6	9	9	6	9	5	0.0002	0.0002	0.0002	0.0002	0	0.0003	0.0001	0	0.0001	0.0003	0.0001	0.0001	0.0001	0	0.0001	0.0002	0.0001	0.0001	0.0002	0.0001	12	14	10	13	1
416	ATP-citrate synthase OS=Mus musculus OX=10090 GN=Acly PE=1 SV=1	Q91V92	Acly	120 kDa	8	11	9	15	1	10	2	2	10	10	1	5	9	6	9	12	11	8	11	6	0.0001	0.0002	0.0001	0.0002	0	0.0002	0	0	0.0002	0.0001	0	0.0001	0.0002	0.0001	0.0002	0.0002	0.0001	0.0001	0.0002	0.0001	8	11	9	15	1
417	Monofunctional C1-tetrahydrofolate synthase, mitochondrial OS=Mus musculus OX=10090 GN=Mthfd1l PE=1 SV=2	Q3V3R1	Mthfd1l	106 kDa	7	9	6	8	1	18	7	6	5	20	3	4	4	1	14	18	6	11	16	1	0.0001	0.0001	0.0001	0.0001	0	0.0003	0.0002	0.0001	0.0001	0.0003	0.0001	0.0001	0.0001	0	0.0003	0.0003	0.0001	0.0002	0.0003	0	7	9	6	8	1
418	Aspartate aminotransferase, mitochondrial OS=Mus musculus OX=10090 GN=Got2 PE=1 SV=1	P05202	Got2	47 kDa	1	5	16	16	0	3	9	1	11	1	10	8	6	6	15	11	22	10	10	12	0	0.0001	0.0003	0.0002	0	0	0.0002	0	0.0002	0	0.0003	0.0002	0.0001	0.0001	0.0003	0.0002	0.0003	0.0002	0.0002	0.0002	1	5	16	16	0
419	6-phosphogluconolactonase OS=Mus musculus OX=10090 GN=Pgls PE=1 SV=1	Q9CQ60	Pgls	27 kDa	11	13	8	19	0	14	6	5	14	19	4	5	4	4	7	13	7	9	7	4	0.0002	0.0002	0.0001	0.0003	0	0.0002	0.0001	0.0001	0.0002	0.0003	0.0001	0.0001	0.0001	0.0001	0.0001	0.0002	0.0001	0.0002	0.0001	0.0001	11	13	8	19	0
420	AP-3 complex subunit beta-1 OS=Mus musculus OX=10090 GN=Ap3b1 PE=1 SV=2	Q9Z1T1	Ap3b1	123 kDa	6	10	10	10	0	9	6	2	11	12	0	5	8	3	9	7	10	11	10	7	0.0001	0.0001	0.0002	0.0001	0	0.0002	0.0001	0	0.0002	0.0002	0	0.0001	0.0002	0.0001	0.0002	0.0001	0.0001	0.0002	0.0002	0.0001	6	10	10	10	0
421	Coatomer subunit gamma-2 OS=Mus musculus OX=10090 GN=Copg2 PE=1 SV=1	Q9QXK3	Copg2	98 kDa	6	11	7	11	0	12	1	2	7	14	7	7	6	8	7	11	12	6	6	4	0.0001	0.0001	0.0001	0.0001	0	0.0001	0	0	0.0001	0.0001	0.0002	0.0001	0.0001	0.0001	0.0001	0.0002	0.0001	0.0001	0.0001	0.0001	6	7	5	9	0
422	60S ribosomal protein L11 OS=Mus musculus OX=10090 GN=Rpl11 PE=1 SV=4	Q9CXW4	Rpl11	20 kDa	9	21	7	7	2	20	7	2	5	23	2	3	3	4	4	4	5	5	9	4	0.0002	0.0003	0.0001	0.0001	0.0001	0.0003	0.0002	0	0.0001	0.0003	0.0001	0.0001	0.0001	0.0001	0.0001	0.0001	0.0001	0.0001	0.0002	0.0001	9	21	7	7	2
423	ATP-dependent RNA helicase DDX39A OS=Mus musculus OX=10090 GN=Ddx39a PE=1 SV=1	Q8VDW0	Ddx39a	49 kDa	6	12	10	12	1	10	5	2	13	16	2	3	4	4	6	5	8	4	5	3	0	0	0.0001	0.0001	0	0.0001	0	0	0.0001	0.0001	0	0	0	0	0.0001	0	0.0001	0	0.0001	0	2	2	4	5	1
424	Complement C4-B OS=Mus musculus OX=10090 GN=C4b PE=1 SV=3	P01029	C4b	193 kDa	4	10	5	6	1	3	4	0	8	1	5	13	9	12	11	9	15	13	6	12	0.0001	0.0001	0.0001	0.0001	0	0	0.0001	0	0.0001	0	0.0002	0.0002	0.0002	0.0002	0.0002	0.0002	0.0002	0.0002	0.0001	0.0002	4	10	5	6	1
425	14-3-3 protein sigma OS=Mus musculus OX=10090 GN=Sfn PE=1 SV=2	O70456	Sfn	28 kDa	9	0	0	0	0	8	0	5	12	13	0	4	15	6	6	0	0	0	6	6	0	0	0	0	0	0	0	0.0001	0	0	0	0	0.0002	0	0	0	0	0	0	0	1	0	0	0	0
426	Nucleoprotein TPR OS=Mus musculus OX=10090 GN=Tpr PE=1 SV=1	F6ZDS4	Tpr	274 kDa	3	4	7	17	6	2	4	7	9	10	6	7	7	10	6	15	8	18	20	2	0.0001	0.0001	0.0001	0.0002	0.0002	0	0.0001	0.0002	0.0002	0.0001	0.0002	0.0001	0.0001	0.0002	0.0001	0.0003	0.0001	0.0003	0.0004	0	3	4	7	17	6
427	Epiplakin OS=Mus musculus OX=10090 GN=Eppk1 PE=1 SV=2	Q8R0W0	Eppk1	725 kDa	3	5	2	8	0	4	4	4	8	8	5	7	18	6	6	9	11	7	11	4	0.0001	0.0001	0	0.0001	0	0.0001	0.0001	0.0001	0.0001	0.0001	0.0002	0.0001	0.0003	0.0001	0.0001	0.0002	0.0001	0.0001	0.0002	0.0001	3	5	2	8	0
428	FACT complex subunit SPT16 OS=Mus musculus OX=10090 GN=Supt16h PE=1 SV=2	Q920B9	Supt16h	120 kDa	7	11	12	11	6	15	7	3	4	9	6	7	9	9	9	11	4	4	11	2	0.0001	0.0002	0.0002	0.0002	0.0002	0.0002	0.0002	0.0001	0.0001	0.0001	0.0002	0.0001	0.0002	0.0002	0.0002	0.0002	0.0001	0.0001	0.0002	0	7	11	12	11	6
429	60S ribosomal protein L17 OS=Mus musculus OX=10090 GN=Rpl17 PE=1 SV=3	Q9CPR4	Rpl17	21 kDa	13	8	9	13	3	18	10	3	7	16	4	6	9	8	10	7	5	5	8	7	0.0002	0.0001	0.0001	0.0002	0.0001	0.0003	0.0002	0.0001	0.0001	0.0002	0.0001	0.0001	0.0002	0.0002	0.0002	0.0001	0.0001	0.0001	0.0002	0.0001	13	8	9	13	3
430	AP-2 complex subunit mu OS=Mus musculus OX=10090 GN=Ap2m1 PE=1 SV=1	P84091	Ap2m1	50 kDa	8	14	7	16	1	14	8	2	8	14	5	8	3	0	8	14	17	10	6	6	0.0001	0.0002	0.0001	0.0002	0	0.0002	0.0002	0	0.0001	0.0002	0.0002	0.0002	0.0001	0	0.0002	0.0002	0.0002	0.0002	0.0001	0.0001	8	14	7	16	1
431	116 kDa U5 small nuclear ribonucleoprotein component OS=Mus musculus OX=10090 GN=Eftud2 PE=1 SV=1	O08810	Eftud2	109 kDa	12	19	11	17	3	14	13	5	6	9	3	5	2	0	7	8	6	6	14	5	0.0002	0.0003	0.0002	0.0002	0.0001	0.0002	0.0002	0.0001	0.0001	0.0001	0.0001	0.0001	0	0	0.0001	0.0001	0.0001	0.0001	0.0002	0.0001	11	18	10	14	2
432	Annexin A11 OS=Mus musculus OX=10090 GN=Anxa11 PE=1 SV=2	P97384	Anxa11	54 kDa	7	9	10	11	2	6	5	2	5	5	3	9	6	6	6	10	15	5	12	11	0.0001	0.0001	0.0002	0.0002	0.0001	0.0001	0.0001	0	0.0001	0.0001	0.0001	0.0002	0.0001	0.0001	0.0001	0.0002	0.0002	0.0001	0.0002	0.0002	7	9	10	11	2
433	Mast cell protease 4 OS=Mus musculus OX=10090 GN=Mcpt4 PE=1 SV=1	P21812	Mcpt4	27 kDa	8	13	5	4	0	10	2	0	1	11	3	10	9	5	8	8	12	3	11	12	0.0001	0.0002	0.0001	0.0001	0	0.0002	0	0	0	0.0002	0.0001	0.0002	0.0002	0.0001	0.0002	0.0001	0.0002	0.0001	0.0002	0.0002	8	13	5	4	0
434	Sarcoplasmic/endoplasmic reticulum calcium ATPase 3 OS=Mus musculus OX=10090 GN=Atp2a3 PE=1 SV=4	Q64518	Atp2a3	110 kDa	0	33	0	0	0	0	0	0	0	16	0	0	3	0	0	9	22	5	0	15	0	0.0001	0	0	0	0	0	0	0	0	0	0	0	0	0	0.0001	0	0	0	0.0001	0	5	0	0	0
435	Cytoplasmic FMR1-interacting protein 1 OS=Mus musculus OX=10090 GN=Cyfip1 PE=1 SV=1	Q7TMB8	Cyfip1	145 kDa	11	10	8	16	1	11	9	4	6	5	7	5	5	7	3	9	8	6	7	2	0.0002	0.0001	0.0001	0.0002	0	0.0002	0.0002	0.0001	0.0001	0.0001	0.0002	0.0001	0.0001	0.0001	0.0001	0.0002	0.0001	0.0001	0.0001	0	11	10	8	16	1
436	Dolichyl-diphosphooligosaccharide--protein glycosyltransferase subunit 2 OS=Mus musculus OX=10090 GN=Rpn2 PE=1 SV=1	Q9DBG6	Rpn2	69 kDa	6	20	11	15	1	20	9	1	6	14	4	6	5	5	8	12	8	9	10	5	0.0001	0.0003	0.0002	0.0002	0	0.0003	0.0002	0	0.0001	0.0002	0.0001	0.0001	0.0001	0.0001	0.0002	0.0002	0.0001	0.0002	0.0002	0.0001	6	20	11	15	1
437	40S ribosomal protein S14 OS=Mus musculus OX=10090 GN=Rps14 PE=1 SV=3	P62264	Rps14	16 kDa	18	8	22	17	0	20	4	6	4	16	6	2	2	4	6	7	8	4	8	5	0.0003	0.0001	0.0004	0.0002	0	0.0003	0.0001	0.0001	0.0001	0.0002	0.0002	0	0	0.0001	0.0001	0.0001	0.0001	0.0001	0.0002	0.0001	18	8	22	17	0
438	Eukaryotic peptide chain release factor subunit 1 OS=Mus musculus OX=10090 GN=Etf1 PE=1 SV=4	Q8BWY3	Etf1	49 kDa	9	7	3	11	0	6	5	1	9	16	8	6	11	4	8	10	14	12	10	11	0.0002	0.0001	0	0.0002	0	0.0001	0.0001	0	0.0002	0.0002	0.0002	0.0001	0.0002	0.0001	0.0002	0.0002	0.0002	0.0002	0.0002	0.0002	9	7	3	11	0
439	Versican core protein OS=Mus musculus OX=10090 GN=Vcan PE=1 SV=2	Q62059	Vcan	367 kDa	1	3	4	3	0	10	5	1	4	13	9	9	5	14	9	10	5	8	6	2	0	0	0.0001	0	0	0.0002	0.0001	0	0.0001	0.0002	0.0003	0.0002	0.0001	0.0003	0.0002	0.0002	0.0001	0.0001	0.0001	0	1	3	4	3	0
440	Galectin-4 OS=Mus musculus OX=10090 GN=Lgals4 PE=1 SV=2	Q8K419	Lgals4	36 kDa	2	9	5	6	0	3	0	0	2	6	12	17	6	19	16	16	9	9	15	7	0	0.0001	0.0001	0.0001	0	0	0	0	0	0.0001	0.0004	0.0003	0.0001	0.0004	0.0003	0.0003	0.0001	0.0002	0.0003	0.0001	2	9	5	6	0
441	Guanine nucleotide-binding protein G(i) subunit alpha-2 OS=Mus musculus OX=10090 GN=Gnai2 PE=1 SV=5	P08752	Gnai2	40 kDa	7	10	4	10	2	11	9	3	12	15	2	4	7	3	9	9	10	11	13	10	0.0001	0.0001	0.0001	0.0001	0.0001	0.0002	0.0002	0.0001	0.0002	0.0002	0.0001	0.0001	0.0001	0.0001	0.0002	0.0002	0.0001	0.0002	0.0002	0.0002	7	10	4	10	2
442	Dynamin-1-like protein OS=Mus musculus OX=10090 GN=Dnm1l PE=1 SV=2	Q8K1M6	Dnm1l	83 kDa	2	11	10	10	0	9	6	0	3	14	5	8	9	4	7	8	16	7	8	4	0	0.0002	0.0002	0.0001	0	0.0002	0.0001	0	0.0001	0.0002	0.0002	0.0002	0.0002	0.0001	0.0001	0.0001	0.0002	0.0001	0.0002	0.0001	2	11	10	10	0
443	40S ribosomal protein S13 OS=Mus musculus OX=10090 GN=Rps13 PE=1 SV=2	P62301	Rps13	17 kDa	7	9	8	25	0	9	3	0	3	8	2	1	2	1	2	1	7	1	2	2	0.0001	0.0001	0.0001	0.0004	0	0.0002	0.0001	0	0.0001	0.0001	0.0001	0	0	0	0	0	0.0001	0	0	0	7	9	8	25	0
444	Sulfide:quinone oxidoreductase, mitochondrial OS=Mus musculus OX=10090 GN=Sqor PE=1 SV=3	Q9R112	Sqor	50 kDa	7	9	8	11	2	7	2	3	10	11	9	6	6	6	8	10	15	9	7	8	0.0001	0.0001	0.0001	0.0002	0.0001	0.0001	0	0.0001	0.0002	0.0002	0.0003	0.0001	0.0001	0.0001	0.0002	0.0002	0.0002	0.0002	0.0001	0.0002	7	9	8	11	2
445	RuvB-like 1 OS=Mus musculus OX=10090 GN=Ruvbl1 PE=1 SV=1	P60122	Ruvbl1	50 kDa	4	8	7	14	1	11	12	3	15	10	5	3	6	6	7	15	7	10	13	9	0.0001	0.0001	0.0001	0.0002	0	0.0002	0.0003	0.0001	0.0003	0.0001	0.0002	0.0001	0.0001	0.0001	0.0001	0.0003	0.0001	0.0002	0.0002	0.0002	4	8	7	14	1
446	40S ribosomal protein S15a OS=Mus musculus OX=10090 GN=Rps15a PE=1 SV=2	P62245	Rps15a	15 kDa	16	9	13	10	2	16	6	3	9	14	1	6	8	5	6	9	2	6	11	1	0.0003	0.0001	0.0002	0.0001	0.0001	0.0003	0.0001	0.0001	0.0002	0.0002	0	0.0001	0.0002	0.0001	0.0001	0.0002	0	0.0001	0.0002	0	16	9	13	10	2
447	Peptidyl-prolyl cis-trans isomerase FKBP10 OS=Mus musculus OX=10090 GN=Fkbp10 PE=1 SV=2	Q61576	Fkbp10	65 kDa	6	4	3	10	0	15	8	1	16	18	5	1	0	4	7	11	12	7	6	6	0.0001	0.0001	0	0.0001	0	0.0002	0.0002	0	0.0003	0.0003	0.0002	0	0	0.0001	0.0001	0.0002	0.0002	0.0001	0.0001	0.0001	6	4	3	10	0
448	Nuclear pore complex protein Nup98-Nup96 OS=Mus musculus OX=10090 GN=Nup98 PE=1 SV=2	Q6PFD9	Nup98	197 kDa	3	7	9	16	3	5	8	2	7	12	3	9	4	8	5	14	6	8	8	4	0.0001	0.0001	0.0001	0.0002	0.0001	0.0001	0.0002	0	0.0001	0.0002	0.0001	0.0002	0.0001	0.0002	0.0001	0.0002	0.0001	0.0001	0.0002	0.0001	3	7	9	16	3
449	Host cell factor 1 OS=Mus musculus OX=10090 GN=Hcfc1 PE=1 SV=2	Q61191	Hcfc1	210 kDa	6	15	8	12	1	22	5	3	9	22	2	6	3	1	5	3	2	6	6	2	0.0001	0.0002	0.0001	0.0002	0	0.0004	0.0001	0.0001	0.0002	0.0003	0.0001	0.0001	0.0001	0	0.0001	0.0001	0	0.0001	0.0001	0	6	15	8	12	1
450	Dolichyl-diphosphooligosaccharide--protein glycosyltransferase subunit 1 OS=Mus musculus OX=10090 GN=Rpn1 PE=1 SV=1	Q91YQ5	Rpn1	69 kDa	12	18	16	17	0	17	6	5	7	16	4	3	4	3	6	7	2	6	9	5	0.0002	0.0003	0.0003	0.0002	0	0.0003	0.0001	0.0001	0.0001	0.0002	0.0001	0.0001	0.0001	0.0001	0.0001	0.0001	0	0.0001	0.0002	0.0001	12	18	16	17	0
451	Splicing factor 3B subunit 1 OS=Mus musculus OX=10090 GN=Sf3b1 PE=1 SV=1	Q99NB9	Sf3b1	146 kDa	10	12	10	13	1	17	3	3	10	16	5	4	5	2	5	12	8	7	9	3	0.0002	0.0002	0.0002	0.0002	0	0.0003	0.0001	0.0001	0.0002	0.0002	0.0002	0.0001	0.0001	0	0.0001	0.0002	0.0001	0.0001	0.0002	0.0001	10	12	10	13	1
452	60S ribosomal protein L24 OS=Mus musculus OX=10090 GN=Rpl24 PE=1 SV=2	Q8BP67	Rpl24	18 kDa	8	7	12	15	1	14	5	3	8	24	3	5	4	6	8	9	9	7	12	3	0.0001	0.0001	0.0002	0.0002	0	0.0002	0.0001	0.0001	0.0001	0.0003	0.0001	0.0001	0.0001	0.0001	0.0002	0.0002	0.0001	0.0001	0.0002	0.0001	8	7	12	15	1
453	Heterogeneous nuclear ribonucleoprotein H2 OS=Mus musculus OX=10090 GN=Hnrnph2 PE=1 SV=1	P70333	Hnrnph2	49 kDa	4	9	8	16	4	4	3	2	5	16	0	7	7	9	7	14	8	8	13	0	0	0	0	0	0	0	0	0	0	0.0001	0	0	0.0001	0.0001	0.0001	0.0001	0	0	0	0	1	2	0	3	1
454	Galectin-9 OS=Mus musculus OX=10090 GN=Lgals9 PE=1 SV=1	O08573	Lgals9	40 kDa	10	9	7	10	6	12	6	3	6	10	8	9	5	11	3	12	11	10	11	7	0.0002	0.0001	0.0001	0.0001	0.0002	0.0002	0.0001	0.0001	0.0001	0.0001	0.0002	0.0002	0.0001	0.0002	0.0001	0.0002	0.0001	0.0002	0.0002	0.0001	10	9	7	10	6
455	Dynamin-1 OS=Mus musculus OX=10090 GN=Dnm1 PE=1 SV=2	P39053	Dnm1	98 kDa	1	0	1	5	0	3	1	0	4	9	2	6	6	4	6	9	14	12	10	9	0	0	0	0	0	0	0	0	0	0	0.0001	0	0	0	0	0.0001	0.0001	0.0002	0.0001	0.0001	0	0	0	2	0
456	Ig gamma-1 chain C region secreted form OS=Mus musculus OX=10090 GN=Ighg1 PE=1 SV=1	P01868	Ighg1	36 kDa	2	4	7	5	4	1	7	1	41	1	2	11	2	8	11	6	12	9	4	10	0	0.0001	0.0001	0.0001	0.0001	0	0.0002	0	0.0007	0	0.0001	0.0002	0	0.0002	0.0002	0.0001	0.0002	0.0002	0.0001	0.0002	2	4	7	5	4
457	Septin-9 OS=Mus musculus OX=10090 GN=Septin9 PE=1 SV=1	Q80UG5	Septin9	66 kDa	2	12	8	10	0	6	7	3	12	15	6	6	6	10	12	13	13	6	13	10	0	0.0002	0.0001	0.0001	0	0.0001	0.0002	0.0001	0.0002	0.0002	0.0002	0.0001	0.0001	0.0002	0.0002	0.0002	0.0002	0.0001	0.0002	0.0002	2	12	8	10	0
458	Tyrosine-protein kinase BAZ1B OS=Mus musculus OX=10090 GN=Baz1b PE=1 SV=2	Q9Z277	Baz1b	171 kDa	3	10	11	11	8	9	5	5	9	12	3	6	5	5	5	8	7	6	9	2	0.0001	0.0001	0.0002	0.0002	0.0003	0.0002	0.0001	0.0001	0.0002	0.0002	0.0001	0.0001	0.0001	0.0001	0.0001	0.0001	0.0001	0.0001	0.0002	0	3	10	11	11	8
459	Heterochromatin protein 1-binding protein 3 OS=Mus musculus OX=10090 GN=Hp1bp3 PE=1 SV=1	Q3TEA8	Hp1bp3	61 kDa	13	12	17	17	1	8	4	6	7	9	3	3	3	3	3	4	7	8	6	4	0.0002	0.0002	0.0003	0.0002	0	0.0001	0.0001	0.0001	0.0001	0.0001	0.0001	0.0001	0.0001	0.0001	0.0001	0.0001	0.0001	0.0001	0.0001	0.0001	13	12	17	17	1
460	Peroxiredoxin-4 OS=Mus musculus OX=10090 GN=Prdx4 PE=1 SV=1	O08807	Prdx4	31 kDa	9	10	8	10	1	5	6	3	8	5	6	8	7	7	6	10	7	9	6	5	0.0001	0.0001	0.0001	0.0001	0	0.0001	0.0001	0	0.0001	0.0001	0.0002	0.0001	0.0001	0.0001	0.0001	0.0002	0.0001	0.0002	0.0001	0.0001	5	6	4	8	1
461	ADP-ribosylation factor 5 OS=Mus musculus OX=10090 GN=Arf5 PE=1 SV=2	P84084	Arf5	21 kDa	11	10	11	14	0	13	10	3	11	14	3	5	0	5	0	8	7	9	5	8	0.0001	0.0001	0	0	0	0	0	0	0	0.0001	0.0001	0	0	0	0	0	0	0	0	0	8	5	2	2	0
462	Constitutive coactivator of PPAR-gamma-like protein 1 OS=Mus musculus OX=10090 GN=FAM120A PE=1 SV=2	Q6A0A9	FAM120A	122 kDa	15	10	18	17	3	13	9	5	8	11	2	6	4	3	5	11	5	5	6	3	0.0003	0.0001	0.0003	0.0002	0.0001	0.0002	0.0002	0.0001	0.0001	0.0002	0.0001	0.0001	0.0001	0.0001	0.0001	0.0002	0.0001	0.0001	0.0001	0.0001	15	10	18	17	3
463	Succinate--CoA ligase [GDP-forming] subunit beta, mitochondrial OS=Mus musculus OX=10090 GN=Suclg2 PE=1 SV=3	Q9Z2I8	Suclg2	47 kDa	2	11	3	6	1	20	5	16	9	18	2	5	6	8	11	10	11	6	11	6	0	0.0002	0	0.0001	0	0.0003	0.0001	0.0004	0.0002	0.0003	0.0001	0.0001	0.0001	0.0002	0.0002	0.0002	0.0001	0.0001	0.0002	0.0001	2	11	3	6	1
464	Calcium/calmodulin-dependent protein kinase type II subunit delta OS=Mus musculus OX=10090 GN=Camk2d PE=1 SV=1	Q6PHZ2	Camk2d	56 kDa	4	9	9	14	2	11	8	1	9	14	4	3	5	4	8	11	8	8	10	4	0.0001	0.0001	0.0001	0.0002	0.0001	0.0002	0.0002	0	0.0002	0.0002	0.0001	0.0001	0.0001	0.0001	0.0002	0.0002	0.0001	0.0001	0.0002	0.0001	4	9	9	14	2
465	ATP-dependent RNA helicase DDX19A OS=Mus musculus OX=10090 GN=Ddx19a PE=1 SV=2	Q61655	Ddx19a	54 kDa	4	6	7	12	1	11	4	3	8	7	2	1	1	1	3	13	5	7	5	5	0.0001	0.0001	0.0001	0.0002	0	0.0002	0.0001	0.0001	0.0001	0.0001	0.0001	0	0	0	0.0001	0.0002	0.0001	0.0001	0.0001	0.0001	4	6	7	12	1
466	Nuclear pore complex protein Nup160 OS=Mus musculus OX=10090 GN=Nup160 PE=1 SV=2	Q9Z0W3	Nup160	158 kDa	2	11	9	10	0	7	3	0	8	12	6	7	4	7	9	8	7	9	13	5	0	0.0002	0.0001	0.0001	0	0.0001	0.0001	0	0.0001	0.0002	0.0002	0.0001	0.0001	0.0001	0.0002	0.0001	0.0001	0.0002	0.0002	0.0001	2	11	9	10	0
467	Dual specificity mitogen-activated protein kinase kinase 1 OS=Mus musculus OX=10090 GN=Map2k1 PE=1 SV=2	P31938	Map2k1	43 kDa	7	6	6	15	0	12	5	1	6	18	5	4	6	7	9	6	15	12	12	9	0.0001	0.0001	0.0001	0.0002	0	0.0002	0.0001	0	0.0001	0.0003	0.0002	0.0001	0.0001	0.0001	0.0002	0.0001	0.0002	0.0002	0.0002	0.0002	7	6	6	15	0
468	Rho GDP-dissociation inhibitor 1 OS=Mus musculus OX=10090 GN=Arhgdia PE=1 SV=3	Q99PT1	Arhgdia	23 kDa	15	15	14	15	1	22	2	2	10	15	5	4	4	3	5	9	6	8	6	7	0.0003	0.0002	0.0002	0.0002	0	0.0004	0	0	0.0002	0.0002	0.0002	0.0001	0.0001	0.0001	0.0001	0.0002	0.0001	0.0001	0.0001	0.0001	15	15	14	15	1
469	Thioredoxin-like protein 1 OS=Mus musculus OX=10090 GN=Txnl1 PE=1 SV=3	Q8CDN6	Txnl1	32 kDa	14	16	9	9	0	16	4	4	6	24	2	4	2	2	5	13	4	2	8	4	0.0002	0.0002	0.0001	0.0001	0	0.0003	0.0001	0.0001	0.0001	0.0003	0.0001	0.0001	0	0	0.0001	0.0002	0.0001	0	0.0002	0.0001	14	16	9	9	0
470	Leucine-rich repeat-containing protein 40 OS=Mus musculus OX=10090 GN=Lrrc40 PE=1 SV=2	Q9CRC8	Lrrc40	68 kDa	3	3	3	8	0	10	7	1	12	15	6	6	5	6	13	8	7	7	10	5	0.0001	0	0	0.0001	0	0.0002	0.0002	0	0.0002	0.0002	0.0002	0.0001	0.0001	0.0001	0.0003	0.0001	0.0001	0.0001	0.0002	0.0001	3	3	3	8	0
471	26S proteasome non-ATPase regulatory subunit 1 OS=Mus musculus OX=10090 GN=Psmd1 PE=1 SV=1	Q3TXS7	Psmd1	106 kDa	11	13	9	18	0	14	4	3	14	12	2	3	8	0	4	11	9	6	2	5	0.0002	0.0002	0.0001	0.0003	0	0.0002	0.0001	0.0001	0.0002	0.0002	0.0001	0.0001	0.0002	0	0.0001	0.0002	0.0001	0.0001	0	0.0001	11	13	9	18	0
472	Alpha-1-antitrypsin 1-4 OS=Mus musculus OX=10090 GN=Serpina1d PE=1 SV=1	Q00897	Serpina1d	46 kDa	1	3	4	10	1	3	4	9	10	7	1	13	15	9	15	22	10	5	5	10	0	0	0.0001	0.0001	0	0	0.0001	0.0002	0.0002	0.0001	0	0.0002	0.0003	0.0002	0.0003	0.0004	0.0001	0.0001	0.0001	0.0002	1	3	4	10	1
473	Rho GTPase-activating protein 1 OS=Mus musculus OX=10090 GN=Arhgap1 PE=1 SV=1	Q5FWK3	Arhgap1	50 kDa	9	9	6	10	1	8	7	3	18	13	6	3	7	4	7	9	8	10	9	5	0.0002	0.0001	0.0001	0.0001	0	0.0001	0.0002	0.0001	0.0003	0.0002	0.0002	0.0001	0.0001	0.0001	0.0001	0.0002	0.0001	0.0002	0.0002	0.0001	9	9	6	10	1
474	Coatomer subunit delta OS=Mus musculus OX=10090 GN=Arcn1 PE=1 SV=2	Q5XJY5	Arcn1	57 kDa	10	6	9	16	0	13	11	3	11	12	4	4	3	6	7	6	12	8	4	8	0.0002	0.0001	0.0001	0.0002	0	0.0002	0.0002	0.0001	0.0002	0.0002	0.0001	0.0001	0.0001	0.0001	0.0001	0.0001	0.0002	0.0001	0.0001	0.0002	10	6	9	16	0
475	Probable ATP-dependent RNA helicase DDX6 OS=Mus musculus OX=10090 GN=Ddx6 PE=1 SV=1	P54823	Ddx6	54 kDa	7	9	9	17	1	14	12	2	11	15	5	2	5	5	7	8	10	8	8	6	0.0001	0.0001	0.0001	0.0002	0	0.0002	0.0003	0	0.0002	0.0002	0.0002	0	0.0001	0.0001	0.0001	0.0001	0.0001	0.0001	0.0002	0.0001	7	9	9	17	1
476	Protein S100-A9 OS=Mus musculus OX=10090 GN=S100a9 PE=1 SV=3	P31725	S100a9	13 kDa	2	9	6	6	0	4	6	0	12	12	0	4	41	2	5	6	10	14	6	8	0	0.0001	0.0001	0.0001	0	0.0001	0.0001	0	0.0002	0.0002	0	0.0001	0.0008	0	0.0001	0.0001	0.0001	0.0002	0.0001	0.0002	2	9	6	6	0
477	Serine protease inhibitor A3K OS=Mus musculus OX=10090 GN=Serpina3k PE=1 SV=2	P07759	Serpina3k	47 kDa	0	4	6	13	1	5	6	0	8	0	3	16	12	12	7	15	23	11	6	18	0	0	0.0001	0.0001	0	0.0001	0.0001	0	0.0001	0	0.0001	0.0002	0.0002	0.0002	0.0001	0.0002	0.0002	0.0001	0.0001	0.0003	0	3	6	9	1
478	Vesicle-fusing ATPase OS=Mus musculus OX=10090 GN=Nsf PE=1 SV=2	P46460	Nsf	83 kDa	10	6	5	8	3	8	5	5	10	13	2	5	10	4	7	10	8	9	6	3	0.0002	0.0001	0.0001	0.0001	0.0001	0.0001	0.0001	0.0001	0.0002	0.0002	0.0001	0.0001	0.0002	0.0001	0.0001	0.0002	0.0001	0.0002	0.0001	0.0001	10	6	5	8	3
479	Signal transducer and activator of transcription 3 OS=Mus musculus OX=10090 GN=Stat3 PE=1 SV=2	P42227	Stat3	88 kDa	4	5	9	7	0	14	4	2	9	17	6	14	11	8	9	10	13	8	8	6	0.0001	0.0001	0.0001	0.0001	0	0.0002	0.0001	0	0.0002	0.0002	0.0002	0.0003	0.0002	0.0002	0.0002	0.0002	0.0002	0.0001	0.0002	0.0001	4	5	9	7	0
480	Ras-related protein Rab-7a OS=Mus musculus OX=10090 GN=Rab7a PE=1 SV=2	P51150	Rab7a	23 kDa	5	11	6	7	1	15	9	6	8	12	2	5	7	2	8	15	5	9	9	6	0.0001	0.0002	0.0001	0.0001	0	0.0002	0.0002	0.0001	0.0001	0.0002	0.0001	0.0001	0.0001	0	0.0002	0.0003	0.0001	0.0002	0.0002	0.0001	5	11	6	7	1
481	Ubiquitin carboxyl-terminal hydrolase 5 OS=Mus musculus OX=10090 GN=Usp5 PE=1 SV=1	P56399	Usp5	96 kDa	11	16	6	11	2	15	7	0	16	12	3	3	1	5	2	14	8	7	8	4	0.0002	0.0002	0.0001	0.0002	0.0001	0.0002	0.0002	0	0.0003	0.0002	0.0001	0.0001	0	0.0001	0	0.0002	0.0001	0.0001	0.0002	0.0001	11	16	6	11	2
482	Non-POU domain-containing octamer-binding protein OS=Mus musculus OX=10090 GN=Nono PE=1 SV=3	Q99K48	Nono	55 kDa	13	14	12	16	2	10	3	2	2	16	2	3	3	2	4	6	5	3	6	4	0.0002	0.0002	0.0002	0.0002	0.0001	0.0002	0.0001	0	0	0.0002	0.0001	0.0001	0.0001	0	0.0001	0.0001	0.0001	0.0001	0.0001	0.0001	13	14	11	16	2
483	Exportin-5 OS=Mus musculus OX=10090 GN=Xpo5 PE=1 SV=1	Q924C1	Xpo5	137 kDa	6	7	4	8	0	15	6	3	12	20	4	6	8	8	10	7	5	9	5	0	0.0001	0.0001	0.0001	0.0001	0	0.0002	0.0001	0.0001	0.0002	0.0003	0.0001	0.0001	0.0002	0.0002	0.0002	0.0001	0.0001	0.0002	0.0001	0	6	7	4	8	0
484	Protein transport protein Sec23A OS=Mus musculus OX=10090 GN=Sec23a PE=1 SV=2	Q01405	Sec23a	86 kDa	7	12	10	12	1	12	8	0	10	19	2	4	2	2	4	6	13	4	5	5	0.0001	0.0002	0.0002	0.0001	0	0.0002	0.0002	0	0.0002	0.0002	0	0.0001	0	0	0.0001	0.0001	0.0001	0.0001	0.0001	0.0001	7	11	10	10	1
485	Importin-9 OS=Mus musculus OX=10090 GN=Ipo9 PE=1 SV=3	Q91YE6	Ipo9	116 kDa	5	10	10	14	0	6	2	0	2	13	3	3	7	7	6	8	10	3	7	10	0.0001	0.0001	0.0002	0.0002	0	0.0001	0	0	0	0.0002	0.0001	0.0001	0.0001	0.0001	0.0001	0.0001	0.0001	0.0001	0.0001	0.0002	5	10	10	14	0
486	EH domain-containing protein 1 OS=Mus musculus OX=10090 GN=Ehd1 PE=1 SV=1	Q9WVK4	Ehd1	61 kDa	3	10	4	11	1	7	5	1	6	12	7	7	4	4	10	6	11	10	6	10	0.0001	0.0001	0.0001	0.0002	0	0.0001	0.0001	0	0.0001	0.0002	0.0002	0.0001	0.0001	0.0001	0.0002	0.0001	0.0001	0.0002	0.0001	0.0002	3	10	4	11	1
487	Protein RCC2 OS=Mus musculus OX=10090 GN=Rcc2 PE=1 SV=1	Q8BK67	Rcc2	56 kDa	4	5	5	10	2	5	5	2	10	7	5	9	6	6	9	5	16	6	14	10	0.0001	0.0001	0.0001	0.0001	0.0001	0.0001	0.0001	0	0.0002	0.0001	0.0002	0.0002	0.0001	0.0001	0.0002	0.0001	0.0002	0.0001	0.0003	0.0002	4	5	5	10	2
488	Major vault protein OS=Mus musculus OX=10090 GN=Mvp PE=1 SV=4	Q9EQK5	Mvp	96 kDa	10	13	6	19	0	7	1	5	4	11	6	4	4	2	4	4	11	7	6	9	0.0002	0.0002	0.0001	0.0003	0	0.0001	0	0.0001	0.0001	0.0002	0.0002	0.0001	0.0001	0	0.0001	0.0001	0.0001	0.0001	0.0001	0.0002	10	13	6	19	0
489	ATP-dependent RNA helicase DDX1 OS=Mus musculus OX=10090 GN=Ddx1 PE=1 SV=1	Q91VR5	Ddx1	83 kDa	10	13	8	11	0	16	2	3	7	22	3	1	2	0	3	7	7	6	7	2	0.0002	0.0002	0.0001	0.0002	0	0.0003	0	0.0001	0.0001	0.0003	0.0001	0	0	0	0.0001	0.0001	0.0001	0.0001	0.0001	0	10	13	8	11	0
490	Heterogeneous nuclear ribonucleoprotein L-like OS=Mus musculus OX=10090 GN=Hnrnpll PE=1 SV=3	Q921F4	Hnrnpll	64 kDa	8	6	7	10	0	4	4	1	11	14	6	4	8	5	10	10	12	7	13	10	0.0001	0.0001	0.0001	0.0001	0	0.0001	0.0001	0	0.0002	0.0002	0.0002	0.0001	0.0002	0.0001	0.0002	0.0002	0.0002	0.0001	0.0002	0.0002	8	6	7	10	0
491	60S ribosomal protein L19 OS=Mus musculus OX=10090 GN=Rpl19 PE=1 SV=1	P84099	Rpl19	23 kDa	39	11	30	9	0	11	2	2	6	11	2	4	4	2	4	6	6	5	4	4	0.0007	0.0002	0.0005	0.0001	0	0.0002	0	0	0.0001	0.0002	0.0001	0.0001	0.0001	0	0.0001	0.0001	0.0001	0.0001	0.0001	0.0001	39	11	30	9	0
492	Heat shock 70 kDa protein 4 OS=Mus musculus OX=10090 GN=Hspa4 PE=1 SV=1	Q61316	Hspa4	94 kDa	3	7	10	11	2	5	9	4	6	9	1	9	6	3	6	25	4	5	9	4	0.0001	0.0001	0.0002	0.0002	0.0001	0.0001	0.0002	0.0001	0.0001	0.0001	0	0.0002	0.0001	0.0001	0.0001	0.0004	0.0001	0.0001	0.0002	0.0001	3	7	10	11	2
493	Eukaryotic translation initiation factor 3 subunit B OS=Mus musculus OX=10090 GN=Eif3b PE=1 SV=1	Q8JZQ9	Eif3b	91 kDa	8	6	8	11	0	9	4	3	4	13	2	6	4	3	4	6	6	5	6	4	0.0001	0.0001	0.0001	0.0002	0	0.0002	0.0001	0.0001	0.0001	0.0002	0.0001	0.0001	0.0001	0.0001	0.0001	0.0001	0.0001	0.0001	0.0001	0.0001	8	6	8	11	0
494	Plastin-1 OS=Mus musculus OX=10090 GN=Pls1 PE=1 SV=1	Q3V0K9	Pls1	70 kDa	6	5	6	9	0	12	6	7	9	13	3	2	5	3	6	9	6	9	7	4	0	0	0	0	0	0	0	0	0.0001	0.0001	0	0	0	0	0	0.0001	0	0.0001	0.0001	0	1	1	2	3	0
495	Endoplasmic reticulum transmembrane helix translocase OS=Mus musculus OX=10090 GN=Atp13a1 PE=1 SV=2	Q9EPE9	Atp13a1	132 kDa	10	7	11	10	2	15	11	7	9	13	1	4	3	2	3	6	3	1	7	3	0.0002	0.0001	0.0002	0.0001	0.0001	0.0002	0.0002	0.0002	0.0002	0.0002	0	0.0001	0.0001	0	0.0001	0.0001	0	0	0.0001	0.0001	10	7	11	10	2
496	DNA topoisomerase 2-beta OS=Mus musculus OX=10090 GN=Top2b PE=1 SV=2	Q64511	Top2b	182 kDa	2	7	6	13	1	9	3	3	8	13	5	4	7	3	6	4	5	7	5	2	0	0.0001	0.0001	0.0002	0	0.0002	0.0001	0.0001	0.0001	0.0002	0.0002	0.0001	0.0001	0.0001	0.0001	0.0001	0.0001	0.0001	0.0001	0	2	7	6	13	1
497	Protein kinase C delta type OS=Mus musculus OX=10090 GN=Prkcd PE=1 SV=3	P28867	Prkcd	78 kDa	5	8	10	13	2	4	5	0	5	7	3	4	4	3	8	9	6	8	4	8	0.0001	0.0001	0.0002	0.0002	0.0001	0.0001	0.0001	0	0.0001	0.0001	0.0001	0.0001	0.0001	0.0001	0.0002	0.0002	0.0001	0.0001	0.0001	0.0002	5	8	10	13	2
498	DNA replication licensing factor MCM3 OS=Mus musculus OX=10090 GN=Mcm3 PE=1 SV=2	P25206	Mcm3	92 kDa	8	8	12	13	1	7	8	6	6	16	3	4	2	0	3	15	5	6	9	3	0.0001	0.0001	0.0002	0.0002	0	0.0001	0.0002	0.0001	0.0001	0.0002	0.0001	0.0001	0	0	0.0001	0.0003	0.0001	0.0001	0.0002	0.0001	8	8	12	13	1
499	Band 4.1-like protein 2 OS=Mus musculus OX=10090 GN=Epb41l2 PE=1 SV=2	O70318	Epb41l2	110 kDa	6	11	6	10	0	6	2	1	9	14	8	4	1	3	9	8	5	8	7	4	0.0001	0.0002	0.0001	0.0001	0	0.0001	0	0	0.0002	0.0002	0.0002	0.0001	0	0.0001	0.0002	0.0001	0.0001	0.0001	0.0001	0.0001	6	11	6	10	0
500	Calcyclin-binding protein OS=Mus musculus OX=10090 GN=Cacybp PE=1 SV=1	Q9CXW3	Cacybp	27 kDa	3	6	7	7	1	7	6	2	7	7	7	6	3	4	6	6	15	6	5	5	0.0001	0.0001	0.0001	0.0001	0	0.0001	0.0001	0	0.0001	0.0001	0.0002	0.0001	0.0001	0.0001	0.0001	0.0001	0.0002	0.0001	0.0001	0.0001	3	6	7	7	1
501	EH domain-containing protein 4 OS=Mus musculus OX=10090 GN=Ehd4 PE=1 SV=1	Q9EQP2	Ehd4	61 kDa	2	10	0	5	0	9	6	5	6	14	6	6	7	5	9	7	15	12	7	9	0	0.0001	0	0.0001	0	0.0002	0.0001	0.0001	0.0001	0.0002	0.0002	0.0001	0.0001	0.0001	0.0002	0.0001	0.0002	0.0002	0.0001	0.0002	2	10	0	5	0
502	Proteasome activator complex subunit 1 OS=Mus musculus OX=10090 GN=Psme1 PE=1 SV=2	P97371	Psme1	29 kDa	11	9	11	11	9	15	8	3	14	6	3	4	8	4	7	6	8	6	7	7	0.0002	0.0001	0.0002	0.0002	0.0003	0.0002	0.0002	0.0001	0.0002	0.0001	0.0001	0.0001	0.0002	0.0001	0.0001	0.0001	0.0001	0.0001	0.0001	0.0001	11	9	11	11	9
503	Ribosomal protein S6 kinase alpha-3 OS=Mus musculus OX=10090 GN=Rps6ka3 PE=1 SV=2	P18654	Rps6ka3	84 kDa	6	6	4	6	1	10	5	3	12	13	6	4	3	5	10	9	12	10	6	5	0.0001	0.0001	0.0001	0.0001	0	0.0002	0.0001	0.0001	0.0002	0.0002	0.0002	0.0001	0.0001	0.0001	0.0002	0.0002	0.0002	0.0002	0.0001	0.0001	6	6	4	6	1
504	Microtubule-associated protein RP/EB family member 1 OS=Mus musculus OX=10090 GN=Mapre1 PE=1 SV=3	Q61166	Mapre1	30 kDa	10	5	6	11	1	8	5	5	7	7	2	8	8	6	8	7	10	6	7	5	0.0002	0.0001	0.0001	0.0002	0	0.0001	0.0001	0.0001	0.0001	0.0001	0.0001	0.0002	0.0002	0.0001	0.0002	0.0001	0.0001	0.0001	0.0001	0.0001	10	5	6	11	1
505	Pyridoxal-dependent decarboxylase domain-containing protein 1 OS=Mus musculus OX=10090 GN=Pdxdc1 PE=1 SV=2	Q99K01	Pdxdc1	87 kDa	5	5	4	8	0	11	7	3	9	7	6	7	7	5	10	15	10	12	10	11	0.0001	0.0001	0.0001	0.0001	0	0.0002	0.0002	0.0001	0.0002	0.0001	0.0002	0.0001	0.0001	0.0001	0.0002	0.0003	0.0001	0.0002	0.0002	0.0002	5	5	4	8	0
506	Nesprin-1 OS=Mus musculus OX=10090 GN=Syne1 PE=1 SV=2	Q6ZWR6	Syne1	1010 kDa	1	0	3	10	0	2	2	1	8	2	0	4	6	5	8	8	14	13	8	6	0	0	0	0.0001	0	0	0	0	0.0001	0	0	0.0001	0.0001	0.0001	0.0002	0.0001	0.0002	0.0002	0.0002	0.0001	1	0	3	10	0
507	40S ribosomal protein S18 OS=Mus musculus OX=10090 GN=Rps18 PE=1 SV=3	P62270	Rps18	18 kDa	37	18	16	10	0	14	5	2	4	16	1	2	3	2	3	7	0	1	4	1	0.0006	0.0003	0.0003	0.0001	0	0.0002	0.0001	0	0.0001	0.0002	0	0	0.0001	0	0.0001	0.0001	0	0	0.0001	0	37	18	16	10	0
508	Thrombospondin-2 OS=Mus musculus OX=10090 GN=Thbs2 PE=1 SV=2	Q03350	Thbs2	130 kDa	10	5	3	5	1	8	7	7	9	13	19	10	2	7	15	5	3	6	5	2	0.0002	0.0001	0	0.0001	0	0.0001	0.0002	0.0002	0.0002	0.0002	0.0006	0.0002	0	0.0001	0.0003	0.0001	0	0.0001	0.0001	0	10	5	3	5	1
509	Splicing factor U2AF 65 kDa subunit OS=Mus musculus OX=10090 GN=U2af2 PE=1 SV=3	P26369	U2af2	54 kDa	4	8	8	12	1	7	7	1	19	3	3	7	8	7	7	8	13	8	8	7	0.0001	0.0001	0.0001	0.0002	0	0.0001	0.0002	0	0.0003	0	0.0001	0.0001	0.0002	0.0001	0.0001	0.0001	0.0002	0.0001	0.0002	0.0001	4	8	8	12	1
510	Fermitin family homolog 2 OS=Mus musculus OX=10090 GN=Fermt2 PE=1 SV=1	Q8CIB5	Fermt2	78 kDa	7	7	6	5	1	10	17	7	10	15	2	5	2	3	4	5	9	3	4	6	0.0001	0.0001	0.0001	0.0001	0	0.0002	0.0004	0.0002	0.0002	0.0002	0.0001	0.0001	0	0.0001	0.0001	0.0001	0.0001	0.0001	0.0001	0.0001	7	7	6	5	1
511	Cathepsin D OS=Mus musculus OX=10090 GN=Ctsd PE=1 SV=1	P18242	Ctsd	45 kDa	3	2	5	7	2	4	15	3	12	5	0	9	10	6	10	7	7	8	12	5	0.0001	0	0.0001	0.0001	0.0001	0.0001	0.0003	0.0001	0.0002	0.0001	0	0.0002	0.0002	0.0001	0.0002	0.0001	0.0001	0.0001	0.0002	0.0001	3	2	5	7	2
512	Structural maintenance of chromosomes flexible hinge domain-containing protein 1 OS=Mus musculus OX=10090 GN=Smchd1 PE=1 SV=2	Q6P5D8	Smchd1	226 kDa	4	2	1	1	1	8	3	1	3	16	2	4	4	4	7	3	2	3	6	1	0.0001	0	0	0	0	0.0001	0.0001	0	0.0001	0.0002	0.0001	0.0001	0.0001	0.0001	0.0001	0.0001	0	0.0001	0.0001	0	4	2	1	1	1
513	Nuclear pore complex protein Nup133 OS=Mus musculus OX=10090 GN=Nup133 PE=1 SV=2	Q8R0G9	Nup133	129 kDa	4	3	6	14	0	8	6	2	3	9	6	4	5	2	4	10	12	9	7	7	0.0001	0	0.0001	0.0002	0	0.0001	0.0001	0	0.0001	0.0001	0.0002	0.0001	0.0001	0	0.0001	0.0002	0.0002	0.0002	0.0001	0.0001	4	3	6	14	0
514	Four and a half LIM domains protein 1 OS=Mus musculus OX=10090 GN=Fhl1 PE=1 SV=3	P97447	Fhl1	32 kDa	13	32	1	0	0	4	9	3	4	6	1	4	1	6	3	1	26	8	3	17	0.0002	0.0005	0	0	0	0.0001	0.0002	0.0001	0.0001	0.0001	0	0.0001	0	0.0001	0.0001	0	0.0003	0.0001	0.0001	0.0003	13	32	1	0	0
515	60S ribosomal protein L35a OS=Mus musculus OX=10090 GN=Rpl35a PE=1 SV=2	O55142	Rpl35a	13 kDa	9	0	5	6	0	7	2	2	1	11	0	2	0	2	1	2	0	1	1	0	0.0002	0	0.0001	0.0001	0	0.0001	0	0	0	0.0002	0	0	0	0	0	0	0	0	0	0	9	0	5	6	0
516	40S ribosomal protein S20 OS=Mus musculus OX=10090 GN=Rps20 PE=1 SV=1	P60867	Rps20	13 kDa	8	15	6	13	2	13	5	3	5	7	1	4	5	3	4	5	6	5	6	6	0.0001	0.0002	0.0001	0.0002	0.0001	0.0002	0.0001	0.0001	0.0001	0.0001	0	0.0001	0.0001	0.0001	0.0001	0.0001	0.0001	0.0001	0.0001	0.0001	8	15	6	13	2
517	Galectin-2 OS=Mus musculus OX=10090 GN=Lgals2 PE=1 SV=1	Q9CQW5	Lgals2	15 kDa	10	20	8	20	2	3	2	1	3	5	7	8	4	8	4	10	11	5	10	7	0.0002	0.0003	0.0001	0.0003	0.0001	0	0	0	0.0001	0.0001	0.0002	0.0002	0.0001	0.0002	0.0001	0.0002	0.0001	0.0001	0.0002	0.0001	10	20	8	20	2
518	Medium-chain specific acyl-CoA dehydrogenase, mitochondrial OS=Mus musculus OX=10090 GN=Acadm PE=1 SV=1	P45952	Acadm	46 kDa	0	2	4	7	0	3	3	4	8	8	4	4	5	2	3	8	14	13	15	13	0	0	0.0001	0.0001	0	0	0.0001	0.0001	0.0001	0.0001	0.0001	0.0001	0.0001	0	0.0001	0.0001	0.0002	0.0002	0.0003	0.0003	0	2	4	7	0
519	26S proteasome non-ATPase regulatory subunit 5 OS=Mus musculus OX=10090 GN=Psmd5 PE=1 SV=4	Q8BJY1	Psmd5	56 kDa	4	12	6	11	0	12	5	1	6	11	3	2	3	4	3	8	9	8	7	3	0.0001	0.0002	0.0001	0.0002	0	0.0002	0.0001	0	0.0001	0.0002	0.0001	0	0.0001	0.0001	0.0001	0.0001	0.0001	0.0001	0.0001	0.0001	4	12	6	11	0
520	Nucleophosmin OS=Mus musculus OX=10090 GN=Npm1 PE=1 SV=1	Q61937	Npm1	33 kDa	4	13	10	23	1	5	2	3	3	11	1	3	7	3	6	3	6	7	5	5	0.0001	0.0002	0.0002	0.0003	0	0.0001	0	0.0001	0.0001	0.0002	0	0.0001	0.0001	0.0001	0.0001	0.0001	0.0001	0.0001	0.0001	0.0001	4	13	10	23	1
521	DNA replication licensing factor MCM7 OS=Mus musculus OX=10090 GN=Mcm7 PE=1 SV=1	Q61881	Mcm7	81 kDa	11	6	6	12	0	8	2	7	8	10	4	2	2	2	6	14	4	9	7	3	0.0002	0.0001	0.0001	0.0002	0	0.0001	0	0.0002	0.0001	0.0001	0.0001	0	0	0	0.0001	0.0002	0.0001	0.0002	0.0001	0.0001	11	6	6	12	0
522	UDP-glucose:glycoprotein glucosyltransferase 1 OS=Mus musculus OX=10090 GN=Uggt1 PE=1 SV=4	Q6P5E4	Uggt1	176 kDa	4	7	3	10	0	7	4	0	8	5	4	4	7	2	3	14	12	11	9	9	0.0001	0.0001	0	0.0001	0	0.0001	0.0001	0	0.0001	0.0001	0.0001	0.0001	0.0001	0	0.0001	0.0002	0.0002	0.0002	0.0002	0.0002	4	7	3	10	0
523	Alpha-1-antitrypsin 1-1 OS=Mus musculus OX=10090 GN=Serpina1a PE=1 SV=4	P07758 (+1)	Serpina1a	46 kDa	0	0	0	0	0	0	0	0	9	7	0	13	0	9	15	18	11	0	5	7	0	0	0	0	0	0	0	0	0	0	0	0.0001	0	0	0.0001	0.0001	0	0	0	0	0	0	0	0	0
524	SWI/SNF-related matrix-associated actin-dependent regulator of chromatin subfamily A member 5 OS=Mus musculus OX=10090 GN=Smarca5 PE=1 SV=1	Q91ZW3	Smarca5	122 kDa	3	3	9	10	2	9	2	3	7	8	4	1	4	5	3	8	3	9	4	3	0.0001	0	0.0001	0.0001	0.0001	0.0002	0	0.0001	0.0001	0.0001	0.0001	0	0.0001	0.0001	0.0001	0.0001	0	0.0002	0.0001	0.0001	3	3	9	10	2
525	Splicing factor, proline- and glutamine-rich OS=Mus musculus OX=10090 GN=Sfpq PE=1 SV=1	Q8VIJ6	Sfpq	75 kDa	7	10	13	15	3	7	4	2	1	9	1	2	3	3	5	6	5	4	5	3	0.0001	0.0001	0.0002	0.0002	0.0001	0.0001	0.0001	0	0	0.0001	0	0	0.0001	0.0001	0.0001	0.0001	0.0001	0.0001	0.0001	0.0001	7	10	13	15	3
526	60S ribosomal protein L5 OS=Mus musculus OX=10090 GN=Rpl5 PE=1 SV=3	P47962	Rpl5	34 kDa	21	27	5	7	2	5	3	5	1	8	2	1	1	0	2	8	1	2	8	1	0.0004	0.0004	0.0001	0.0001	0.0001	0.0001	0.0001	0.0001	0	0.0001	0.0001	0	0	0	0	0.0001	0	0	0.0002	0	21	27	5	7	2
527	Protein transport protein Sec23B OS=Mus musculus OX=10090 GN=Sec23b PE=1 SV=1	Q9D662	Sec23b	86 kDa	4	3	8	10	1	8	3	0	13	16	4	5	4	2	4	8	7	9	8	9	0.0001	0	0.0001	0.0001	0	0.0001	0.0001	0	0.0002	0.0002	0.0001	0.0001	0.0001	0	0.0001	0.0001	0.0001	0.0002	0.0002	0.0002	4	3	8	10	1
528	26S proteasome non-ATPase regulatory subunit 3 OS=Mus musculus OX=10090 GN=Psmd3 PE=1 SV=3	P14685	Psmd3	61 kDa	16	12	8	10	1	14	6	6	5	20	2	2	5	1	5	9	7	3	7	3	0.0003	0.0002	0.0001	0.0001	0	0.0002	0.0001	0.0001	0.0001	0.0003	0.0001	0	0.0001	0	0.0001	0.0002	0.0001	0.0001	0.0001	0.0001	16	12	8	10	1
529	Asparagine--tRNA ligase, cytoplasmic OS=Mus musculus OX=10090 GN=NARS1 PE=1 SV=2	Q8BP47	NARS1	64 kDa	5	9	6	4	1	12	9	4	9	18	4	5	2	4	10	14	6	7	13	3	0.0001	0.0001	0.0001	0.0001	0	0.0002	0.0002	0.0001	0.0002	0.0003	0.0001	0.0001	0	0.0001	0.0002	0.0002	0.0001	0.0001	0.0002	0.0001	5	9	6	4	1
530	Galectin-3 OS=Mus musculus OX=10090 GN=Lgals3 PE=1 SV=3	P16110	Lgals3	28 kDa	7	13	10	17	4	5	4	5	5	8	4	4	2	5	3	8	12	6	7	7	0.0001	0.0002	0.0002	0.0002	0.0001	0.0001	0.0001	0.0001	0.0001	0.0001	0.0001	0.0001	0	0.0001	0.0001	0.0001	0.0002	0.0001	0.0001	0.0001	7	13	10	17	4
531	Unconventional myosin-IXb OS=Mus musculus OX=10090 GN=Myo9b PE=1 SV=2	Q9QY06	Myo9b	239 kDa	1	5	5	11	0	5	5	2	10	9	3	6	3	2	4	6	9	8	6	2	0	0.0001	0.0001	0.0002	0	0.0001	0.0001	0	0.0002	0.0001	0.0001	0.0001	0.0001	0	0.0001	0.0001	0.0001	0.0001	0.0001	0	1	5	5	11	0
532	Septin-2 OS=Mus musculus OX=10090 GN=Septin2 PE=1 SV=2	P42208	Septin2	42 kDa	7	5	8	13	1	5	6	2	11	6	3	7	4	7	12	8	11	5	9	6	0.0001	0.0001	0.0001	0.0002	0	0.0001	0.0001	0	0.0002	0.0001	0.0001	0.0001	0.0001	0.0001	0.0002	0.0001	0.0001	0.0001	0.0002	0.0001	7	5	8	13	1
533	60S ribosomal protein L18a OS=Mus musculus OX=10090 GN=Rpl18a PE=1 SV=1	P62717	Rpl18a	21 kDa	9	4	8	15	1	21	4	2	3	29	1	1	1	1	3	5	2	1	2	1	0.0002	0.0001	0.0001	0.0002	0	0.0003	0.0001	0	0.0001	0.0004	0	0	0	0	0.0001	0.0001	0	0	0	0	9	4	8	15	1
534	F-actin-capping protein subunit beta OS=Mus musculus OX=10090 GN=Capzb PE=1 SV=3	P47757	Capzb	31 kDa	5	6	9	11	2	5	4	5	6	8	9	5	4	6	5	4	11	12	10	11	0.0001	0.0001	0.0001	0.0002	0.0001	0.0001	0.0001	0.0001	0.0001	0.0001	0.0003	0.0001	0.0001	0.0001	0.0001	0.0001	0.0001	0.0002	0.0002	0.0002	5	6	9	11	2
535	Protein RRP5 homolog OS=Mus musculus OX=10090 GN=Pdcd11 PE=1 SV=2	Q6NS46	Pdcd11	208 kDa	4	5	7	9	2	16	6	3	8	14	4	2	2	4	5	4	4	2	6	1	0.0001	0.0001	0.0001	0.0001	0.0001	0.0003	0.0001	0.0001	0.0001	0.0002	0.0001	0	0	0.0001	0.0001	0.0001	0.0001	0	0.0001	0	4	5	7	9	2
536	Importin-4 OS=Mus musculus OX=10090 GN=Ipo4 PE=1 SV=1	Q8VI75	Ipo4	119 kDa	9	6	5	11	0	13	4	1	2	16	2	1	5	2	5	9	7	3	5	4	0.0002	0.0001	0.0001	0.0002	0	0.0002	0.0001	0	0	0.0002	0.0001	0	0.0001	0	0.0001	0.0002	0.0001	0.0001	0.0001	0.0001	9	6	5	11	0
537	Integrin beta-4 OS=Mus musculus OX=10090 GN=Itgb4 PE=1 SV=1	A2A863	Itgb4	202 kDa	3	10	2	12	1	3	1	4	4	5	11	5	3	5	4	13	8	10	12	4	0.0001	0.0001	0	0.0002	0	0	0	0.0001	0.0001	0.0001	0.0003	0.0001	0.0001	0.0001	0.0001	0.0002	0.0001	0.0002	0.0002	0.0001	3	10	2	12	1
538	Septin-7 OS=Mus musculus OX=10090 GN=Septin7 PE=1 SV=1	O55131	Septin7	51 kDa	5	8	8	12	1	3	7	2	7	4	2	6	6	6	6	7	13	8	5	5	0.0001	0.0001	0.0001	0.0002	0	0	0.0002	0	0.0001	0.0001	0.0001	0.0001	0.0001	0.0001	0.0001	0.0001	0.0002	0.0001	0.0001	0.0001	5	8	8	12	1
539	Ataxin-10 OS=Mus musculus OX=10090 GN=Atxn10 PE=1 SV=2	P28658	Atxn10	54 kDa	5	8	4	7	0	11	6	2	9	12	6	5	4	3	6	5	7	5	4	5	0.0001	0.0001	0.0001	0.0001	0	0.0002	0.0001	0	0.0002	0.0002	0.0002	0.0001	0.0001	0.0001	0.0001	0.0001	0.0001	0.0001	0.0001	0.0001	5	8	4	7	0
540	Neurobeachin-like protein 2 OS=Mus musculus OX=10090 GN=Nbeal2 PE=1 SV=2	Q6ZQA0	Nbeal2	302 kDa	6	10	7	11	0	6	1	0	5	7	2	2	2	5	6	18	12	11	8	9	0.0001	0.0001	0.0001	0.0002	0	0.0001	0	0	0.0001	0.0001	0.0001	0	0	0.0001	0.0001	0.0003	0.0002	0.0002	0.0002	0.0002	6	10	7	11	0
541	PDZ and LIM domain protein 7 OS=Mus musculus OX=10090 GN=Pdlim7 PE=1 SV=1	Q3TJD7	Pdlim7	50 kDa	7	3	10	12	1	8	2	3	9	11	6	3	6	4	3	3	9	5	8	6	0.0001	0	0.0002	0.0002	0	0.0001	0	0.0001	0.0002	0.0002	0.0002	0.0001	0.0001	0.0001	0.0001	0.0001	0.0001	0.0001	0.0002	0.0001	7	3	10	12	1
542	Transportin-2 OS=Mus musculus OX=10090 GN=Tnpo2 PE=1 SV=1	Q99LG2	Tnpo2	100 kDa	0	7	4	4	0	9	1	0	7	15	4	4	6	2	6	6	9	5	6	4	0	0	0	0	0	0	0	0	0	0.0001	0.0001	0	0.0001	0	0	0.0001	0	0	0	0	0	1	1	0	0
543	ATP synthase subunit beta, mitochondrial OS=Mus musculus OX=10090 GN=Atp5f1b PE=1 SV=2	P56480	Atp5f1b	56 kDa	4	11	4	8	2	2	2	1	2	6	4	4	8	2	8	18	8	10	16	2	0.0001	0.0002	0.0001	0.0001	0.0001	0	0	0	0	0.0001	0.0001	0.0001	0.0002	0	0.0002	0.0003	0.0001	0.0002	0.0003	0	4	11	4	8	2
544	Isocitrate dehydrogenase [NADP], mitochondrial OS=Mus musculus OX=10090 GN=Idh2 PE=1 SV=3	P54071	Idh2	51 kDa	3	12	5	6	0	2	6	4	15	3	3	3	2	3	7	6	11	5	10	8	0.0001	0.0002	0.0001	0.0001	0	0	0.0001	0.0001	0.0003	0	0.0001	0.0001	0	0.0001	0.0001	0.0001	0.0001	0.0001	0.0002	0.0002	3	12	5	6	0
545	Myosin regulatory light chain 12B OS=Mus musculus OX=10090 GN=Myl12b PE=1 SV=2	Q3THE2	Myl12b	20 kDa	5	3	8	11	2	13	6	4	5	9	7	5	2	7	5	9	9	7	16	7	0.0001	0	0.0001	0.0002	0.0001	0.0002	0.0001	0.0001	0.0001	0.0001	0.0002	0.0001	0	0.0001	0.0001	0.0002	0.0001	0.0001	0.0003	0.0001	5	3	8	11	2
546	Serine/threonine-protein kinase 24 OS=Mus musculus OX=10090 GN=Stk24 PE=1 SV=1	Q99KH8	Stk24	48 kDa	1	4	3	10	1	9	4	3	8	7	6	6	6	6	8	8	9	10	6	6	0	0.0001	0	0.0001	0	0.0002	0.0001	0.0001	0.0001	0.0001	0.0002	0.0001	0.0001	0.0001	0.0002	0.0001	0.0001	0.0002	0.0001	0.0001	1	4	3	10	1
547	40S ribosomal protein S25 OS=Mus musculus OX=10090 GN=Rps25 PE=1 SV=1	P62852	Rps25	14 kDa	15	33	12	11	0	9	5	6	3	8	2	3	4	2	5	4	3	3	4	2	0.0003	0.0005	0.0002	0.0002	0	0.0002	0.0001	0.0001	0.0001	0.0001	0.0001	0.0001	0.0001	0	0.0001	0.0001	0	0.0001	0.0001	0	15	33	12	11	0
548	N-terminal kinase-like protein OS=Mus musculus OX=10090 GN=Scyl1 PE=1 SV=1	Q9EQC5	Scyl1	89 kDa	3	4	4	6	0	9	4	2	7	9	4	3	3	6	5	5	7	8	5	7	0.0001	0.0001	0.0001	0.0001	0	0.0002	0.0001	0	0.0001	0.0001	0.0001	0.0001	0.0001	0.0001	0.0001	0.0001	0.0001	0.0001	0.0001	0.0001	3	4	4	6	0
549	Serine/threonine-protein kinase N1 OS=Mus musculus OX=10090 GN=Pkn1 PE=1 SV=3	P70268	Pkn1	104 kDa	3	8	8	7	0	8	7	2	7	13	1	4	7	6	5	12	8	6	9	3	0	0.0001	0.0001	0.0001	0	0.0001	0.0001	0	0.0001	0.0002	0	0.0001	0.0001	0.0001	0.0001	0.0002	0.0001	0.0001	0.0002	0.0001	2	8	7	7	0
550	Trifunctional purine biosynthetic protein adenosine-3 OS=Mus musculus OX=10090 GN=Gart PE=1 SV=3	Q64737	Gart	108 kDa	2	8	6	7	0	10	4	0	7	9	2	3	4	3	4	18	16	6	8	10	0	0.0001	0.0001	0.0001	0	0.0002	0.0001	0	0.0001	0.0001	0.0001	0.0001	0.0001	0.0001	0.0001	0.0003	0.0002	0.0001	0.0002	0.0002	2	8	6	7	0
551	Hsp90 co-chaperone Cdc37 OS=Mus musculus OX=10090 GN=Cdc37 PE=1 SV=1	Q61081	Cdc37	45 kDa	8	9	5	5	1	6	4	3	11	13	2	4	5	6	5	6	5	7	6	6	0.0001	0.0001	0.0001	0.0001	0	0.0001	0.0001	0.0001	0.0002	0.0002	0.0001	0.0001	0.0001	0.0001	0.0001	0.0001	0.0001	0.0001	0.0001	0.0001	8	9	5	5	1
552	Agrin OS=Mus musculus OX=10090 GN=Agrn PE=1 SV=1	A2ASQ1	Agrn	208 kDa	2	10	6	9	1	16	2	0	2	13	3	0	0	2	0	11	10	15	15	5	0	0.0001	0.0001	0.0001	0	0.0003	0	0	0	0.0002	0.0001	0	0	0	0	0.0002	0.0001	0.0003	0.0003	0.0001	2	10	6	9	1
553	Delta-1-pyrroline-5-carboxylate synthase OS=Mus musculus OX=10090 GN=Aldh18a1 PE=1 SV=2	Q9Z110	Aldh18a1	87 kDa	8	12	10	13	1	16	0	3	5	13	0	2	1	2	5	10	3	5	4	2	0.0001	0.0002	0.0002	0.0002	0	0.0003	0	0.0001	0.0001	0.0002	0	0	0	0	0.0001	0.0002	0	0.0001	0.0001	0	8	12	10	13	1
554	Ubiquitin-conjugating enzyme E2 N OS=Mus musculus OX=10090 GN=Ube2n PE=1 SV=1	P61089	Ube2n	17 kDa	5	13	5	6	0	5	1	2	3	7	1	4	2	1	2	4	5	4	4	3	0.0001	0.0002	0.0001	0.0001	0	0.0001	0	0	0.0001	0.0001	0	0.0001	0	0	0	0.0001	0.0001	0.0001	0.0001	0.0001	5	13	5	6	0
555	Microfibrillar-associated protein 5 OS=Mus musculus OX=10090 GN=Mfap5 PE=1 SV=1	Q9QZJ6	Mfap5	19 kDa	8	12	10	1	0	4	2	0	1	6	4	8	6	5	5	3	2	6	5	3	0.0001	0.0002	0.0002	0	0	0.0001	0	0	0	0.0001	0.0001	0.0002	0.0001	0.0001	0.0001	0.0001	0	0.0001	0.0001	0.0001	8	12	10	1	0
556	Coronin-1A OS=Mus musculus OX=10090 GN=Coro1a PE=1 SV=5	O89053	Coro1a	51 kDa	4	4	8	11	1	3	3	5	5	4	1	9	7	4	10	7	4	3	8	2	0.0001	0.0001	0.0001	0.0002	0	0	0.0001	0.0001	0.0001	0.0001	0	0.0002	0.0001	0.0001	0.0002	0.0001	0.0001	0.0001	0.0002	0	4	4	8	11	1
557	Septin-11 OS=Mus musculus OX=10090 GN=Septin11 PE=1 SV=4	Q8C1B7	Septin11	50 kDa	4	7	6	9	1	3	6	2	14	4	4	7	3	5	7	5	12	11	9	6	0.0001	0.0001	0.0001	0.0001	0	0	0.0001	0	0.0002	0.0001	0.0001	0.0001	0.0001	0.0001	0.0001	0.0001	0.0002	0.0002	0.0002	0.0001	4	7	6	9	1
558	Dedicator of cytokinesis protein 7 OS=Mus musculus OX=10090 GN=Dock7 PE=1 SV=3	Q8R1A4	Dock7	241 kDa	8	4	11	9	0	5	0	2	1	9	5	5	1	3	3	9	7	3	4	1	0.0001	0.0001	0.0002	0.0001	0	0.0001	0	0	0	0.0001	0.0002	0.0001	0	0.0001	0.0001	0.0002	0.0001	0.0001	0.0001	0	8	4	11	9	0
559	Vitronectin OS=Mus musculus OX=10090 GN=Vtn PE=1 SV=2	P29788	Vtn	55 kDa	2	5	9	11	0	5	5	3	5	10	5	3	3	5	6	23	11	8	11	6	0	0.0001	0.0001	0.0002	0	0.0001	0.0001	0.0001	0.0001	0.0001	0.0002	0.0001	0.0001	0.0001	0.0001	0.0004	0.0001	0.0001	0.0002	0.0001	2	5	9	11	0
560	N-alpha-acetyltransferase 15, NatA auxiliary subunit OS=Mus musculus OX=10090 GN=Naa15 PE=1 SV=1	Q80UM3	Naa15	101 kDa	7	1	3	9	0	8	1	5	6	7	3	1	0	0	2	5	3	6	4	2	0.0001	0	0	0.0001	0	0.0001	0	0.0001	0.0001	0.0001	0.0001	0	0	0	0	0.0001	0	0.0001	0.0001	0	7	1	3	9	0
561	Complement factor H OS=Mus musculus OX=10090 GN=Cfh PE=1 SV=2	P06909	Cfh	139 kDa	9	11	6	2	1	6	3	0	2	7	6	10	2	3	17	10	8	4	8	3	0.0002	0.0002	0.0001	0	0	0.0001	0.0001	0	0	0.0001	0.0002	0.0002	0	0.0001	0.0003	0.0002	0.0001	0.0001	0.0002	0.0001	9	11	6	2	1
562	60S ribosomal protein L10 OS=Mus musculus OX=10090 GN=Rpl10 PE=1 SV=3	Q6ZWV3	Rpl10	25 kDa	3	4	11	22	4	12	8	1	4	12	5	3	3	2	3	5	9	2	5	5	0.0001	0.0001	0.0002	0.0003	0.0001	0.0002	0.0002	0	0.0001	0.0002	0.0002	0.0001	0.0001	0	0.0001	0.0001	0.0001	0	0.0001	0.0001	3	4	11	22	4
563	FH1/FH2 domain-containing protein 1 OS=Mus musculus OX=10090 GN=Fhod1 PE=1 SV=3	Q6P9Q4	Fhod1	130 kDa	5	7	8	13	1	6	4	0	3	10	1	2	0	5	9	9	11	8	7	5	0.0001	0.0001	0.0001	0.0002	0	0.0001	0.0001	0	0.0001	0.0001	0	0	0	0.0001	0.0002	0.0002	0.0001	0.0001	0.0001	0.0001	5	7	8	13	1
564	Plasma membrane calcium-transporting ATPase 1 OS=Mus musculus OX=10090 GN=Atp2b1 PE=1 SV=1	G5E829	Atp2b1	135 kDa	3	10	4	7	0	17	3	0	9	14	3	4	6	3	11	9	11	6	7	3	0.0001	0.0001	0.0001	0.0001	0	0.0003	0.0001	0	0.0002	0.0002	0.0001	0.0001	0.0001	0.0001	0.0002	0.0002	0.0001	0.0001	0.0001	0.0001	3	10	4	7	0
565	Ras-related C3 botulinum toxin substrate 1 OS=Mus musculus OX=10090 GN=Rac1 PE=1 SV=1	P63001	Rac1	21 kDa	12	11	5	10	2	6	6	8	7	9	4	3	7	3	8	7	11	4	11	9	0.0002	0.0002	0.0001	0.0001	0.0001	0.0001	0.0001	0.0002	0.0001	0.0001	0.0001	0.0001	0.0001	0.0001	0.0002	0.0001	0.0001	0.0001	0.0002	0.0002	12	11	5	10	2
566	Glycogen phosphorylase, muscle form OS=Mus musculus OX=10090 GN=Pygm PE=1 SV=3	Q9WUB3	Pygm	97 kDa	2	9	1	1	0	0	2	0	0	1	18	6	3	10	4	2	22	3	2	22	0	0.0001	0	0	0	0	0	0	0	0	0.0005	0.0001	0.0001	0.0002	0.0001	0	0.0003	0.0001	0	0.0004	2	9	1	1	0
567	Lipoma-preferred partner homolog OS=Mus musculus OX=10090 GN=Lpp PE=1 SV=1	Q8BFW7	Lpp	66 kDa	12	10	11	13	2	8	6	2	3	11	2	3	2	3	2	7	6	4	7	3	0.0002	0.0001	0.0002	0.0002	0.0001	0.0001	0.0001	0	0.0001	0.0002	0.0001	0.0001	0	0.0001	0	0.0001	0.0001	0.0001	0.0001	0.0001	12	10	11	13	2
568	40S ribosomal protein SA OS=Mus musculus OX=10090 GN=Rpsa PE=1 SV=4	P14206	Rpsa	33 kDa	19	7	5	10	2	12	3	4	3	10	2	3	4	3	2	7	5	6	6	3	0.0003	0.0001	0.0001	0.0001	0.0001	0.0002	0.0001	0.0001	0.0001	0.0001	0.0001	0.0001	0.0001	0.0001	0	0.0001	0.0001	0.0001	0.0001	0.0001	19	7	5	10	2
569	eIF5-mimic protein 2 OS=Mus musculus OX=10090 GN=Bzw1 PE=1 SV=1	Q9CQC6	Bzw1	48 kDa	6	12	6	11	1	5	5	4	7	12	1	4	2	6	6	5	5	7	5	2	0.0001	0.0002	0.0001	0.0002	0	0.0001	0.0001	0.0001	0.0001	0.0002	0	0.0001	0	0.0001	0.0001	0.0001	0.0001	0.0001	0.0001	0	6	12	6	11	1
570	Aspartate--tRNA ligase, cytoplasmic OS=Mus musculus OX=10090 GN=Dars1 PE=1 SV=2	Q922B2	Dars1	57 kDa	10	5	9	4	0	9	3	5	3	9	2	0	1	1	2	8	6	2	8	6	0.0002	0.0001	0.0001	0.0001	0	0.0002	0.0001	0.0001	0.0001	0.0001	0.0001	0	0	0	0	0.0001	0.0001	0	0.0002	0.0001	10	5	9	4	0
571	Phosphate carrier protein, mitochondrial OS=Mus musculus OX=10090 GN=Slc25a3 PE=1 SV=1	Q8VEM8	Slc25a3	40 kDa	6	7	2	3	0	10	4	6	8	12	4	6	4	8	6	7	7	9	4	4	0.0001	0.0001	0	0	0	0.0002	0.0001	0.0001	0.0001	0.0002	0.0001	0.0001	0.0001	0.0002	0.0001	0.0001	0.0001	0.0002	0.0001	0.0001	6	7	2	3	0
572	Actin-related protein 2/3 complex subunit 1B OS=Mus musculus OX=10090 GN=Arpc1b PE=1 SV=4	Q9WV32	Arpc1b	41 kDa	7	8	7	11	2	3	5	4	5	7	6	6	4	4	9	7	10	10	5	5	0.0001	0.0001	0.0001	0.0002	0.0001	0	0.0001	0.0001	0.0001	0.0001	0.0002	0.0001	0.0001	0.0001	0.0002	0.0001	0.0001	0.0002	0.0001	0.0001	7	8	7	11	2
573	Annexin A7 OS=Mus musculus OX=10090 GN=Anxa7 PE=1 SV=2	Q07076	Anxa7	50 kDa	3	12	5	9	0	12	3	2	8	11	3	6	5	5	5	11	10	7	7	6	0.0001	0.0002	0.0001	0.0001	0	0.0002	0.0001	0	0.0001	0.0002	0.0001	0.0001	0.0001	0.0001	0.0001	0.0002	0.0001	0.0001	0.0001	0.0001	3	12	5	9	0
574	Extended synaptotagmin-1 OS=Mus musculus OX=10090 GN=Esyt1 PE=1 SV=2	Q3U7R1	Esyt1	122 kDa	4	12	6	11	0	8	3	0	1	9	2	0	6	3	4	4	11	5	3	5	0.0001	0.0002	0.0001	0.0002	0	0.0001	0.0001	0	0	0.0001	0.0001	0	0.0001	0.0001	0.0001	0.0001	0.0001	0.0001	0.0001	0.0001	4	12	6	11	0
575	UTP--glucose-1-phosphate uridylyltransferase OS=Mus musculus OX=10090 GN=Ugp2 PE=1 SV=3	Q91ZJ5	Ugp2	57 kDa	3	1	1	6	0	5	1	0	4	5	4	2	2	2	0	4	30	7	1	14	0.0001	0	0	0.0001	0	0.0001	0	0	0.0001	0.0001	0.0001	0	0	0	0	0.0001	0.0004	0.0001	0	0.0003	3	1	1	6	0
576	Fermitin family homolog 1 OS=Mus musculus OX=10090 GN=Fermt1 PE=1 SV=4	P59113	Fermt1	77 kDa	3	8	6	6	1	10	7	3	7	10	6	5	2	5	8	12	4	6	9	4	0.0001	0.0001	0.0001	0.0001	0	0.0002	0.0002	0.0001	0.0001	0.0001	0.0002	0.0001	0	0.0001	0.0002	0.0002	0.0001	0.0001	0.0002	0.0001	3	8	6	6	1
577	Structural maintenance of chromosomes protein 3 OS=Mus musculus OX=10090 GN=Smc3 PE=1 SV=2	Q9CW03	Smc3	142 kDa	6	6	4	13	2	10	5	0	6	10	2	1	1	0	5	5	5	5	9	2	0.0001	0.0001	0.0001	0.0002	0.0001	0.0002	0.0001	0	0.0001	0.0001	0.0001	0	0	0	0.0001	0.0001	0.0001	0.0001	0.0002	0	6	6	4	13	2
578	AP-2 complex subunit alpha-1 OS=Mus musculus OX=10090 GN=Ap2a1 PE=1 SV=1	P17426	Ap2a1	108 kDa	3	9	6	10	0	10	1	1	5	12	2	5	3	2	6	6	4	3	5	1	0.0001	0.0001	0.0001	0.0001	0	0.0002	0	0	0.0001	0.0002	0.0001	0.0001	0.0001	0	0.0001	0.0001	0.0001	0.0001	0.0001	0	3	9	6	10	0
579	Structural maintenance of chromosomes protein 1A OS=Mus musculus OX=10090 GN=Smc1a PE=1 SV=4	Q9CU62	Smc1a	143 kDa	9	6	4	9	1	11	6	1	3	11	2	4	3	5	4	7	4	3	10	0	0.0002	0.0001	0.0001	0.0001	0	0.0002	0.0001	0	0.0001	0.0002	0.0001	0.0001	0.0001	0.0001	0.0001	0.0001	0.0001	0.0001	0.0002	0	9	6	4	9	1
580	ELAV-like protein 1 OS=Mus musculus OX=10090 GN=Elavl1 PE=1 SV=2	P70372	Elavl1	36 kDa	9	9	9	9	1	12	4	6	6	10	0	1	1	1	5	9	5	4	7	1	0.0002	0.0001	0.0001	0.0001	0	0.0002	0.0001	0.0001	0.0001	0.0001	0	0	0	0	0.0001	0.0002	0.0001	0.0001	0.0001	0	9	9	9	9	1
581	Cyclin-dependent kinase 1 OS=Mus musculus OX=10090 GN=Cdk1 PE=1 SV=3	P11440	Cdk1	34 kDa	7	5	6	13	0	7	3	2	5	9	3	2	1	5	4	9	11	6	11	6	0.0001	0.0001	0.0001	0.0002	0	0.0001	0.0001	0	0.0001	0.0001	0.0001	0	0	0.0001	0.0001	0.0002	0.0001	0.0001	0.0002	0.0001	7	5	6	13	0
582	Isovaleryl-CoA dehydrogenase, mitochondrial OS=Mus musculus OX=10090 GN=Ivd PE=1 SV=1	Q9JHI5	Ivd	46 kDa	4	8	1	2	0	7	3	5	7	7	0	2	2	1	1	5	1	3	7	0	0.0001	0.0001	0	0	0	0.0001	0.0001	0.0001	0.0001	0.0001	0	0	0	0	0	0.0001	0	0.0001	0.0001	0	4	8	1	2	0
583	Importin subunit alpha-3 OS=Mus musculus OX=10090 GN=Kpna4 PE=1 SV=1	O35343	Kpna4	58 kDa	6	8	2	10	0	7	0	0	9	13	4	6	6	5	6	9	13	3	9	10	0	0.0001	0	0.0001	0	0.0001	0	0	0.0001	0.0001	0.0001	0.0001	0.0001	0.0001	0.0001	0.0001	0.0001	0	0.0001	0.0001	2	5	2	7	0
584	Tenascin-N OS=Mus musculus OX=10090 GN=Tnn PE=1 SV=2	Q80Z71	Tnn	173 kDa	15	0	4	0	0	17	4	12	10	35	0	0	1	2	2	6	1	0	1	0	0.0003	0	0.0001	0	0	0.0003	0.0001	0.0003	0.0002	0.0005	0	0	0	0	0	0.0001	0	0	0	0	15	0	4	0	0
585	26S proteasome non-ATPase regulatory subunit 13 OS=Mus musculus OX=10090 GN=Psmd13 PE=1 SV=1	Q9WVJ2	Psmd13	43 kDa	2	7	4	6	1	9	4	4	10	7	3	1	6	2	6	5	8	6	3	3	0	0.0001	0.0001	0.0001	0	0.0002	0.0001	0.0001	0.0002	0.0001	0.0001	0	0.0001	0	0.0001	0.0001	0.0001	0.0001	0.0001	0.0001	2	7	4	6	1
586	Apoptosis inhibitor 5 OS=Mus musculus OX=10090 GN=Api5 PE=1 SV=2	O35841	Api5	57 kDa	5	5	4	10	1	11	7	2	7	8	2	1	3	3	5	5	8	7	8	2	0.0001	0.0001	0.0001	0.0001	0	0.0002	0.0002	0	0.0001	0.0001	0.0001	0	0.0001	0.0001	0.0001	0.0001	0.0001	0.0001	0.0002	0	5	5	4	10	1
587	Peptidyl-prolyl cis-trans isomerase B OS=Mus musculus OX=10090 GN=Ppib PE=1 SV=2	P24369	Ppib	24 kDa	11	6	10	6	1	2	4	2	9	6	6	3	4	6	6	4	10	5	6	10	0.0002	0.0001	0.0002	0.0001	0	0	0.0001	0	0.0002	0.0001	0.0002	0.0001	0.0001	0.0001	0.0001	0.0001	0.0001	0.0001	0.0001	0.0002	11	6	10	6	1
588	Rabankyrin-5 OS=Mus musculus OX=10090 GN=Ankfy1 PE=1 SV=2	Q810B6	Ankfy1	129 kDa	3	3	5	5	2	10	4	1	6	9	1	2	4	3	9	6	13	9	5	6	0.0001	0	0.0001	0.0001	0.0001	0.0002	0.0001	0	0.0001	0.0001	0	0	0.0001	0.0001	0.0002	0.0001	0.0002	0.0002	0.0001	0.0001	3	3	5	5	2
589	Carnitine O-palmitoyltransferase 1, liver isoform OS=Mus musculus OX=10090 GN=Cpt1a PE=1 SV=4	P97742	Cpt1a	88 kDa	7	11	11	9	1	9	1	0	7	12	1	9	3	2	8	9	7	5	9	3	0.0001	0.0002	0.0002	0.0001	0	0.0002	0	0	0.0001	0.0002	0	0.0002	0.0001	0	0.0002	0.0002	0.0001	0.0001	0.0002	0.0001	7	11	11	9	1
590	Formin-like protein 1 OS=Mus musculus OX=10090 GN=Fmnl1 PE=1 SV=1	Q9JL26	Fmnl1	122 kDa	2	4	2	11	2	6	4	0	6	6	1	3	6	1	6	8	8	6	6	6	0	0.0001	0	0.0002	0.0001	0.0001	0.0001	0	0.0001	0.0001	0	0.0001	0.0001	0	0.0001	0.0001	0.0001	0.0001	0.0001	0.0001	2	4	2	11	2
591	Aggrecan core protein OS=Mus musculus OX=10090 GN=Acan PE=1 SV=2	Q61282	Acan	222 kDa	0	1	5	4	1	13	13	4	8	17	8	6	2	8	6	5	2	3	4	2	0	0	0.0001	0.0001	0	0.0002	0.0003	0.0001	0.0001	0.0002	0.0002	0.0001	0	0.0002	0.0001	0.0001	0	0.0001	0.0001	0	0	1	5	4	1
592	Interferon-inducible GTPase 1 OS=Mus musculus OX=10090 GN=Iigp1 PE=1 SV=2	Q9QZ85	Iigp1	48 kDa	12	7	21	19	2	5	3	0	4	3	0	4	14	2	10	2	4	3	3	2	0.0002	0.0001	0.0003	0.0003	0.0001	0.0001	0.0001	0	0.0001	0	0	0.0001	0.0003	0	0.0002	0	0.0001	0.0001	0.0001	0	12	7	21	19	2
593	Sister chromatid cohesion protein PDS5 homolog A OS=Mus musculus OX=10090 GN=Pds5a PE=1 SV=3	Q6A026	Pds5a	150 kDa	5	5	6	8	0	9	2	1	4	11	3	4	4	0	8	8	2	4	4	2	0.0001	0.0001	0.0001	0.0001	0	0.0002	0	0	0.0001	0.0002	0.0001	0.0001	0.0001	0	0.0002	0.0001	0	0.0001	0.0001	0	5	5	6	8	0
594	EH domain-containing protein 2 OS=Mus musculus OX=10090 GN=Ehd2 PE=1 SV=1	Q8BH64	Ehd2	61 kDa	3	7	1	7	0	6	8	0	1	12	3	5	9	3	10	6	11	8	6	8	0	0.0001	0	0.0001	0	0.0001	0.0002	0	0	0.0002	0.0001	0.0001	0.0002	0.0001	0.0002	0.0001	0.0001	0.0001	0.0001	0.0001	2	6	1	6	0
595	Complement C1q tumor necrosis factor-related protein 5 OS=Mus musculus OX=10090 GN=C1qtnf5 PE=1 SV=1	Q8K479	C1qtnf5	25 kDa	8	6	15	13	3	5	4	8	3	3	8	8	2	9	4	2	0	2	4	1	0.0001	0.0001	0.0002	0.0002	0.0001	0.0001	0.0001	0.0002	0.0001	0	0.0002	0.0002	0	0.0002	0.0001	0	0	0	0.0001	0	8	6	15	13	3
596	Myosin phosphatase Rho-interacting protein OS=Mus musculus OX=10090 GN=Mprip PE=1 SV=2	P97434	Mprip	116 kDa	4	3	2	4	0	9	7	3	5	8	6	12	4	6	7	4	8	9	11	3	0.0001	0	0	0.0001	0	0.0002	0.0002	0.0001	0.0001	0.0001	0.0002	0.0002	0.0001	0.0001	0.0001	0.0001	0.0001	0.0002	0.0002	0.0001	4	3	2	4	0
597	Cyclin-dependent kinase 2 OS=Mus musculus OX=10090 GN=Cdk2 PE=1 SV=2	P97377	Cdk2	39 kDa	1	2	8	9	1	7	6	0	7	5	2	8	0	6	7	5	5	5	9	1	0	0	0.0001	0.0001	0	0	0.0001	0	0.0001	0	0	0.0001	0	0.0001	0.0001	0	0	0	0.0001	0	1	2	4	4	1
598	Ankycorbin OS=Mus musculus OX=10090 GN=Rai14 PE=1 SV=1	Q9EP71	Rai14	109 kDa	6	1	1	6	4	7	6	3	9	9	6	6	1	4	4	7	4	8	9	4	0.0001	0	0	0.0001	0.0001	0.0001	0.0001	0.0001	0.0002	0.0001	0.0002	0.0001	0	0.0001	0.0001	0.0001	0.0001	0.0001	0.0002	0.0001	6	1	1	6	4
599	40S ribosomal protein S17 OS=Mus musculus OX=10090 GN=Rps17 PE=1 SV=2	P63276	Rps17	16 kDa	7	7	20	17	3	5	6	1	7	10	1	1	5	2	4	6	5	3	7	2	0.0001	0.0001	0.0003	0.0002	0.0001	0.0001	0.0001	0	0.0001	0.0001	0	0	0.0001	0	0.0001	0.0001	0.0001	0.0001	0.0001	0	7	7	20	17	3
600	Cyclin-dependent kinase 5 OS=Mus musculus OX=10090 GN=Cdk5 PE=1 SV=1	P49615	Cdk5	33 kDa	3	5	8	7	0	8	3	3	5	10	4	7	3	7	6	7	6	11	12	4	0.0001	0.0001	0.0001	0	0	0.0001	0	0	0	0.0001	0.0001	0.0001	0	0.0001	0.0001	0.0001	0.0001	0.0001	0.0002	0.0001	3	5	5	3	0
601	GTP:AMP phosphotransferase AK3, mitochondrial OS=Mus musculus OX=10090 GN=Ak3 PE=1 SV=3	Q9WTP7	Ak3	25 kDa	8	12	3	9	0	8	4	6	13	16	4	1	3	1	7	12	11	2	8	3	0.0001	0.0002	0	0.0001	0	0.0001	0.0001	0.0001	0.0002	0.0002	0.0001	0	0.0001	0	0.0001	0.0002	0.0001	0	0.0002	0.0001	8	12	3	9	0
602	Eukaryotic initiation factor 4A-III OS=Mus musculus OX=10090 GN=Eif4a3 PE=1 SV=3	Q91VC3	Eif4a3	47 kDa	7	6	4	6	0	18	6	3	4	5	4	1	2	2	1	6	10	5	4	1	0.0001	0.0001	0	0	0	0.0001	0.0001	0	0	0.0001	0.0001	0	0	0	0	0.0001	0.0001	0.0001	0.0001	0	4	4	1	2	0
603	Exopolyphosphatase PRUNE1 OS=Mus musculus OX=10090 GN=Prune1 PE=1 SV=1	Q8BIW1	Prune1	50 kDa	1	4	2	10	0	9	7	3	11	10	3	4	3	7	5	7	10	5	7	4	0	0.0001	0	0.0001	0	0.0002	0.0002	0.0001	0.0002	0.0001	0.0001	0.0001	0.0001	0.0001	0.0001	0.0001	0.0001	0.0001	0.0001	0.0001	1	4	2	10	0
604	DnaJ homolog subfamily A member 2 OS=Mus musculus OX=10090 GN=Dnaja2 PE=1 SV=1	Q9QYJ0	Dnaja2	46 kDa	4	6	8	14	1	6	10	2	7	6	2	2	4	1	3	8	7	5	6	4	0.0001	0.0001	0.0001	0.0002	0	0.0001	0.0002	0	0.0001	0.0001	0.0001	0	0.0001	0	0.0001	0.0001	0.0001	0.0001	0.0001	0.0001	4	6	8	14	1
605	Glutathione peroxidase 1 OS=Mus musculus OX=10090 GN=Gpx1 PE=1 SV=2	P11352	Gpx1	22 kDa	5	6	3	3	1	1	5	4	6	3	6	2	8	7	7	4	12	11	5	5	0.0001	0.0001	0	0	0	0	0.0001	0.0001	0.0001	0	0.0002	0	0.0002	0.0001	0.0001	0.0001	0.0002	0.0002	0.0001	0.0001	5	6	3	3	1
606	UDP-N-acetylglucosamine--peptide N-acetylglucosaminyltransferase 110 kDa subunit OS=Mus musculus OX=10090 GN=Ogt PE=1 SV=2	Q8CGY8	Ogt	117 kDa	1	3	2	6	0	12	5	0	4	11	1	2	4	3	7	13	5	6	5	2	0	0	0	0.0001	0	0.0002	0.0001	0	0.0001	0.0002	0	0	0.0001	0.0001	0.0001	0.0002	0.0001	0.0001	0.0001	0	1	3	2	6	0
607	rRNA 2'-O-methyltransferase fibrillarin OS=Mus musculus OX=10090 GN=Fbl PE=1 SV=2	P35550	Fbl	34 kDa	6	11	8	8	4	9	10	3	11	9	2	3	0	2	2	5	5	6	7	0	0.0001	0.0002	0.0001	0.0001	0.0001	0.0002	0.0002	0.0001	0.0002	0.0001	0.0001	0.0001	0	0	0	0.0001	0.0001	0.0001	0.0001	0	6	11	8	8	4
608	Ubiquitin-conjugating enzyme E2 variant 1 OS=Mus musculus OX=10090 GN=Ube2v1 PE=1 SV=1	Q9CZY3	Ube2v1	16 kDa	4	8	4	11	0	5	0	3	8	9	5	3	0	4	7	9	14	10	5	8	0	0	0	0	0	0	0	0	0	0	0	0	0	0	0	0	0.0001	0	0	0	1	2	0	2	0
609	Electron transfer flavoprotein subunit alpha, mitochondrial OS=Mus musculus OX=10090 GN=Etfa PE=1 SV=2	Q99LC5	Etfa	35 kDa	2	4	3	5	1	5	10	9	11	14	1	6	4	6	7	7	7	4	10	4	0	0.0001	0	0.0001	0	0.0001	0.0002	0.0002	0.0002	0.0002	0	0.0001	0.0001	0.0001	0.0001	0.0001	0.0001	0.0001	0.0002	0.0001	2	4	3	5	1
610	Protein S100-A10 OS=Mus musculus OX=10090 GN=S100a10 PE=1 SV=2	P08207	S100a10	11 kDa	2	4	3	2	1	3	5	15	4	3	3	7	11	10	4	5	13	7	7	7	0	0.0001	0	0	0	0	0.0001	0.0003	0.0001	0	0.0001	0.0001	0.0002	0.0002	0.0001	0.0001	0.0002	0.0001	0.0001	0.0001	2	4	3	2	1
611	Microtubule-associated protein 1B OS=Mus musculus OX=10090 GN=Map1b PE=1 SV=2	P14873	Map1b	270 kDa	3	10	6	12	0	10	4	0	8	12	5	1	2	3	2	10	11	6	2	1	0.0001	0.0001	0.0001	0.0002	0	0.0002	0.0001	0	0.0001	0.0002	0.0002	0	0	0.0001	0	0.0002	0.0001	0.0001	0	0	3	10	6	12	0
612	Phosphatidylinositol-binding clathrin assembly protein OS=Mus musculus OX=10090 GN=Picalm PE=1 SV=1	Q7M6Y3	Picalm	72 kDa	3	6	2	6	0	9	3	0	5	7	4	4	7	2	5	7	16	6	5	7	0.0001	0.0001	0	0.0001	0	0.0002	0.0001	0	0.0001	0.0001	0.0001	0.0001	0.0001	0	0.0001	0.0001	0.0002	0.0001	0.0001	0.0001	3	6	2	6	0
613	Importin subunit alpha-1 OS=Mus musculus OX=10090 GN=Kpna2 PE=1 SV=2	P52293	Kpna2	58 kDa	2	4	5	6	0	9	5	1	5	13	3	3	2	2	5	9	9	4	4	9	0	0.0001	0.0001	0.0001	0	0.0002	0.0001	0	0.0001	0.0002	0.0001	0.0001	0	0	0.0001	0.0002	0.0001	0.0001	0.0001	0.0002	2	4	5	6	0
614	NADH-cytochrome b5 reductase 3 OS=Mus musculus OX=10090 GN=Cyb5r3 PE=1 SV=3	Q9DCN2	Cyb5r3	34 kDa	9	6	4	3	0	5	5	4	3	16	2	2	1	1	5	10	3	6	15	3	0.0002	0.0001	0.0001	0	0	0.0001	0.0001	0.0001	0.0001	0.0002	0.0001	0	0	0	0.0001	0.0002	0	0.0001	0.0003	0.0001	9	6	4	3	0
615	Alanine--tRNA ligase, cytoplasmic OS=Mus musculus OX=10090 GN=Aars1 PE=1 SV=1	Q8BGQ7	Aars1	107 kDa	8	10	6	14	0	12	6	7	9	12	0	1	1	1	3	4	5	2	8	3	0.0001	0.0001	0.0001	0.0002	0	0.0002	0.0001	0.0002	0.0002	0.0002	0	0	0	0	0.0001	0.0001	0.0001	0	0.0002	0.0001	8	10	6	14	0
616	Chromodomain-helicase-DNA-binding protein 4 OS=Mus musculus OX=10090 GN=Chd4 PE=1 SV=1	Q6PDQ2	Chd4	218 kDa	6	8	6	15	1	7	1	4	3	16	2	0	2	1	3	6	2	2	8	1	0.0001	0.0001	0.0001	0.0002	0	0.0001	0	0.0001	0.0001	0.0002	0.0001	0	0	0	0.0001	0.0001	0	0	0.0002	0	6	8	6	15	1
617	Protein diaphanous homolog 1 OS=Mus musculus OX=10090 GN=Diaph1 PE=1 SV=1	O08808	Diaph1	139 kDa	2	0	0	5	0	4	2	1	6	7	2	2	3	6	6	11	13	4	5	7	0	0	0	0.0001	0	0.0001	0	0	0.0001	0.0001	0.0001	0	0.0001	0.0001	0.0001	0.0002	0.0002	0.0001	0.0001	0.0001	2	0	0	5	0
618	Ran GTPase-activating protein 1 OS=Mus musculus OX=10090 GN=Rangap1 PE=1 SV=2	P46061	Rangap1	64 kDa	8	8	6	3	0	10	5	0	6	10	4	1	3	3	5	14	9	7	3	1	0.0001	0.0001	0.0001	0	0	0.0002	0.0001	0	0.0001	0.0001	0.0001	0	0.0001	0.0001	0.0001	0.0002	0.0001	0.0001	0.0001	0	8	8	6	3	0
619	Myeloperoxidase OS=Mus musculus OX=10090 GN=Mpo PE=1 SV=2	P11247	Mpo	81 kDa	14	3	7	8	0	2	2	1	1	7	0	2	2	0	4	2	12	5	9	8	0	0	0.0001	0.0001	0	0	0	0	0	0.0001	0	0	0	0	0.0001	0	0.0002	0.0001	0.0002	0.0001	1	2	5	4	0
620	Cyclin-G-associated kinase OS=Mus musculus OX=10090 GN=Gak PE=1 SV=2	Q99KY4	Gak	144 kDa	2	5	4	7	0	9	3	2	7	13	3	5	6	7	4	5	7	4	7	2	0	0.0001	0.0001	0.0001	0	0.0002	0.0001	0	0.0001	0.0002	0.0001	0.0001	0.0001	0.0001	0.0001	0.0001	0.0001	0.0001	0.0001	0	2	5	4	7	0
621	Leukocyte elastase inhibitor A OS=Mus musculus OX=10090 GN=Serpinb1a PE=1 SV=1	Q9D154	Serpinb1a	43 kDa	1	6	4	10	0	6	3	1	12	2	5	4	4	4	7	4	20	9	6	8	0	0.0001	0.0001	0.0001	0	0.0001	0.0001	0	0.0002	0	0.0002	0.0001	0.0001	0.0001	0.0001	0.0001	0.0003	0.0002	0.0001	0.0002	1	6	4	10	0
622	Electrogenic aspartate/glutamate antiporter SLC25A12, mitochondrial OS=Mus musculus OX=10090 GN=Slc25a12 PE=1 SV=1	Q8BH59	Slc25a12	75 kDa	2	7	4	8	0	9	2	1	3	6	2	3	4	4	3	5	16	6	3	5	0	0.0001	0.0001	0.0001	0	0.0002	0	0	0.0001	0.0001	0.0001	0.0001	0.0001	0.0001	0.0001	0.0001	0.0002	0.0001	0.0001	0.0001	2	7	4	8	0
623	Arginase-1 OS=Mus musculus OX=10090 GN=Arg1 PE=1 SV=1	Q61176	Arg1	35 kDa	3	0	5	9	0	0	9	1	5	5	4	4	6	9	11	11	7	8	11	7	0.0001	0	0.0001	0.0001	0	0	0.0002	0	0.0001	0.0001	0.0001	0.0001	0.0001	0.0002	0.0002	0.0002	0.0001	0.0001	0.0002	0.0001	3	0	5	9	0
624	Lysyl oxidase homolog 1 OS=Mus musculus OX=10090 GN=Loxl1 PE=2 SV=3	P97873	Loxl1	67 kDa	3	0	3	5	2	7	5	5	6	10	4	11	4	8	5	4	7	7	8	2	0.0001	0	0	0.0001	0.0001	0.0001	0.0001	0.0001	0.0001	0.0001	0.0001	0.0002	0.0001	0.0002	0.0001	0.0001	0.0001	0.0001	0.0002	0	3	0	3	5	2
625	Unconventional myosin-Va OS=Mus musculus OX=10090 GN=Myo5a PE=1 SV=2	Q99104	Myo5a	216 kDa	4	2	4	10	0	4	6	2	6	7	6	3	3	6	8	8	10	10	3	8	0.0001	0	0.0001	0.0001	0	0.0001	0.0001	0	0.0001	0.0001	0.0002	0.0001	0.0001	0.0001	0.0002	0.0001	0.0001	0.0002	0.0001	0.0002	4	2	4	10	0
626	Sphingomyelin phosphodiesterase 4 OS=Mus musculus OX=10090 GN=Smpd4 PE=1 SV=2	Q6ZPR5	Smpd4	93 kDa	2	3	2	6	0	9	11	2	4	13	1	11	3	7	6	10	6	6	9	3	0	0	0	0.0001	0	0.0002	0.0002	0	0.0001	0.0002	0	0.0002	0.0001	0.0001	0.0001	0.0002	0.0001	0.0001	0.0002	0.0001	2	3	2	6	0
627	Atlastin-3 OS=Mus musculus OX=10090 GN=Atl3 PE=1 SV=1	Q91YH5	Atl3	61 kDa	9	7	1	4	0	10	5	4	8	10	0	5	6	3	8	4	1	4	5	2	0.0002	0.0001	0	0.0001	0	0.0002	0.0001	0.0001	0.0001	0.0001	0	0.0001	0.0001	0.0001	0.0002	0.0001	0	0.0001	0.0001	0	9	7	1	4	0
628	Rho-associated protein kinase 1 OS=Mus musculus OX=10090 GN=Rock1 PE=1 SV=1	P70335	Rock1	158 kDa	2	5	2	6	0	2	1	6	11	6	4	4	1	4	5	2	9	15	15	5	0	0.0001	0	0	0	0	0	0.0001	0.0002	0.0001	0.0001	0.0001	0	0.0001	0.0001	0	0.0001	0.0002	0.0002	0.0001	0	4	1	3	0
629	Guanine nucleotide-binding protein G(i) subunit alpha-3 OS=Mus musculus OX=10090 GN=Gnai3 PE=1 SV=3	Q9DC51	Gnai3	41 kDa	5	9	3	7	0	6	4	3	8	10	0	0	5	2	4	5	5	9	10	6	0	0.0001	0	0.0001	0	0	0	0	0.0001	0.0001	0	0	0	0	0	0.0001	0	0.0001	0.0001	0	1	4	2	4	0
630	Pericentrin OS=Mus musculus OX=10090 GN=Pcnt PE=1 SV=2	P48725	Pcnt	329 kDa	0	0	2	2	4	1	2	3	3	4	3	12	3	9	6	5	5	7	8	3	0	0	0	0	0.0001	0	0	0.0001	0.0001	0.0001	0.0001	0.0002	0.0001	0.0002	0.0001	0.0001	0.0001	0.0001	0.0002	0.0001	0	0	2	2	4
631	Actin-related protein 2/3 complex subunit 2 OS=Mus musculus OX=10090 GN=Arpc2 PE=1 SV=3	Q9CVB6	Arpc2	34 kDa	6	6	4	10	1	4	4	1	7	5	5	4	3	4	4	4	7	7	4	5	0.0001	0.0001	0.0001	0.0001	0	0.0001	0.0001	0	0.0001	0.0001	0.0002	0.0001	0.0001	0.0001	0.0001	0.0001	0.0001	0.0001	0.0001	0.0001	6	6	4	10	1
632	Sorbin and SH3 domain-containing protein 2 OS=Mus musculus OX=10090 GN=Sorbs2 PE=1 SV=2	Q3UTJ2	Sorbs2	132 kDa	3	2	11	11	5	2	5	3	4	2	4	2	1	2	0	7	10	9	13	1	0.0001	0	0.0002	0.0002	0.0002	0	0.0001	0.0001	0.0001	0	0.0001	0	0	0	0	0.0001	0.0001	0.0002	0.0002	0	3	2	11	11	5
633	Integrin-linked protein kinase OS=Mus musculus OX=10090 GN=Ilk PE=1 SV=2	O55222	Ilk	51 kDa	3	5	4	10	0	6	3	0	7	9	3	4	2	4	5	2	8	4	5	1	0.0001	0.0001	0.0001	0.0001	0	0.0001	0.0001	0	0.0001	0.0001	0.0001	0.0001	0	0.0001	0.0001	0	0.0001	0.0001	0.0001	0	3	5	4	10	0
634	Sideroflexin-3 OS=Mus musculus OX=10090 GN=Sfxn3 PE=1 SV=1	Q91V61	Sfxn3	35 kDa	10	9	8	10	0	13	4	2	4	12	5	3	3	6	6	6	5	8	7	4	0.0002	0.0001	0.0001	0.0001	0	0.0002	0.0001	0	0.0001	0.0002	0.0002	0.0001	0.0001	0.0001	0.0001	0.0001	0.0001	0.0001	0.0001	0.0001	10	9	8	10	0
635	RNA-binding protein 39 OS=Mus musculus OX=10090 GN=Rbm39 PE=1 SV=2	Q8VH51	Rbm39	59 kDa	7	9	7	16	0	5	12	1	8	10	3	3	3	5	7	7	8	7	9	5	0.0001	0.0001	0.0001	0.0002	0	0.0001	0.0003	0	0.0001	0.0001	0.0001	0.0001	0.0001	0.0001	0.0001	0.0001	0.0001	0.0001	0.0002	0.0001	7	9	7	16	0
636	Ras-related C3 botulinum toxin substrate 2 OS=Mus musculus OX=10090 GN=Rac2 PE=1 SV=1	Q05144	Rac2	21 kDa	9	9	3	7	0	2	5	5	5	7	5	3	6	5	8	8	12	3	9	8	0	0	0	0	0	0	0	0	0	0	0	0	0.0001	0.0001	0.0001	0.0001	0	0	0.0001	0	0	2	2	1	0
637	Glycogen phosphorylase, brain form OS=Mus musculus OX=10090 GN=Pygb PE=1 SV=3	Q8CI94	Pygb	97 kDa	2	10	9	9	0	1	8	2	1	6	0	7	3	7	5	8	0	5	11	5	0	0.0001	0.0001	0.0001	0	0	0.0002	0	0	0.0001	0	0.0001	0	0.0001	0.0001	0.0001	0	0.0001	0.0002	0	1	7	8	8	0
638	LIM and SH3 domain protein 1 OS=Mus musculus OX=10090 GN=Lasp1 PE=1 SV=1	Q61792	Lasp1	30 kDa	7	3	12	16	4	5	3	2	7	7	2	7	5	5	6	5	4	8	7	3	0.0001	0	0.0002	0.0002	0.0001	0.0001	0.0001	0	0.0001	0.0001	0.0001	0.0001	0.0001	0.0001	0.0001	0.0001	0.0001	0.0001	0.0001	0.0001	7	3	12	16	4
639	Inter alpha-trypsin inhibitor, heavy chain 4 OS=Mus musculus OX=10090 GN=Itih4 PE=1 SV=2	A6X935	Itih4	105 kDa	1	2	3	8	3	2	6	5	4	4	8	10	3	3	5	10	10	6	9	9	0	0	0	0.0001	0.0001	0	0.0001	0.0001	0.0001	0.0001	0.0002	0.0002	0.0001	0.0001	0.0001	0.0002	0.0001	0.0001	0.0002	0.0002	1	2	3	8	3
640	STE20-like serine/threonine-protein kinase OS=Mus musculus OX=10090 GN=Slk PE=1 SV=2	O54988	Slk	141 kDa	2	4	3	8	1	3	5	3	5	5	2	4	4	4	10	8	8	8	4	5	0	0.0001	0	0.0001	0	0	0.0001	0.0001	0.0001	0.0001	0.0001	0.0001	0.0001	0.0001	0.0002	0.0001	0.0001	0.0001	0.0001	0.0001	2	4	3	8	1
641	KN motif and ankyrin repeat domain-containing protein 2 OS=Mus musculus OX=10090 GN=Kank2 PE=1 SV=1	Q8BX02	Kank2	90 kDa	1	0	3	3	1	4	4	0	4	8	4	3	2	0	5	3	13	10	5	5	0	0	0	0	0	0.0001	0.0001	0	0.0001	0.0001	0.0001	0.0001	0	0	0.0001	0.0001	0.0002	0.0002	0.0001	0.0001	1	0	3	3	1
642	Ubiquitin thioesterase OTUB1 OS=Mus musculus OX=10090 GN=Otub1 PE=1 SV=2	Q7TQI3	Otub1	31 kDa	5	5	4	10	0	8	4	2	19	15	3	3	4	5	3	6	8	6	5	4	0.0001	0.0001	0.0001	0.0001	0	0.0001	0.0001	0	0.0003	0.0002	0.0001	0.0001	0.0001	0.0001	0.0001	0.0001	0.0001	0.0001	0.0001	0.0001	5	5	4	10	0
643	DNA replication licensing factor MCM5 OS=Mus musculus OX=10090 GN=Mcm5 PE=1 SV=2	P49718	Mcm5	82 kDa	5	9	9	9	2	10	5	1	6	11	3	0	4	2	5	8	2	3	3	0	0.0001	0.0001	0.0001	0.0001	0.0001	0.0002	0.0001	0	0.0001	0.0002	0.0001	0	0.0001	0	0.0001	0.0001	0	0.0001	0.0001	0	5	9	9	9	2
644	60S ribosomal protein L38 OS=Mus musculus OX=10090 GN=Rpl38 PE=1 SV=3	Q9JJI8	Rpl38	8 kDa	9	2	2	7	2	7	4	6	2	8	0	3	1	3	2	3	0	1	2	1	0.0002	0	0	0.0001	0.0001	0.0001	0.0001	0.0001	0	0.0001	0	0.0001	0	0.0001	0	0.0001	0	0	0	0	9	2	2	7	2
645	Beta-enolase OS=Mus musculus OX=10090 GN=Eno3 PE=1 SV=3	P21550	Eno3	47 kDa	4	27	2	6	0	13	2	0	0	5	0	2	3	2	0	0	19	9	0	7	0	0.0001	0	0	0	0	0	0	0	0	0	0	0	0	0	0	0.0002	0.0001	0	0.0001	1	4	0	2	0
646	Calponin-3 OS=Mus musculus OX=10090 GN=Cnn3 PE=1 SV=1	Q9DAW9	Cnn3	36 kDa	1	6	6	3	4	12	6	6	8	13	4	1	5	4	4	5	4	8	6	5	0	0.0001	0.0001	0	0.0001	0.0002	0.0001	0.0001	0.0001	0.0002	0.0001	0	0.0001	0.0001	0.0001	0.0001	0.0001	0.0001	0.0001	0.0001	1	6	6	3	4
647	Annexin A8 OS=Mus musculus OX=10090 GN=Anxa8 PE=1 SV=2	O35640	Anxa8	37 kDa	2	16	3	12	0	17	3	0	5	22	1	1	4	1	3	3	4	3	4	3	0	0.0002	0	0.0002	0	0.0003	0.0001	0	0.0001	0.0003	0	0	0.0001	0	0.0001	0.0001	0.0001	0.0001	0.0001	0.0001	2	16	3	12	0
648	DnaJ homolog subfamily A member 1 OS=Mus musculus OX=10090 GN=Dnaja1 PE=1 SV=1	P63037	Dnaja1	45 kDa	4	2	4	11	4	8	4	2	6	5	2	3	7	5	5	11	8	8	8	7	0.0001	0	0.0001	0.0002	0.0001	0.0001	0.0001	0	0.0001	0.0001	0.0001	0.0001	0.0001	0.0001	0.0001	0.0002	0.0001	0.0001	0.0002	0.0001	4	2	4	11	4
649	Exportin-7 OS=Mus musculus OX=10090 GN=Xpo7 PE=1 SV=3	Q9EPK7	Xpo7	124 kDa	4	5	4	10	0	7	4	2	10	12	5	6	5	5	9	7	8	4	5	3	0.0001	0.0001	0.0001	0.0001	0	0.0001	0.0001	0	0.0002	0.0002	0.0002	0.0001	0.0001	0.0001	0.0002	0.0001	0.0001	0.0001	0.0001	0.0001	4	5	4	10	0
650	Metastasis-associated protein MTA2 OS=Mus musculus OX=10090 GN=Mta2 PE=1 SV=1	Q9R190	Mta2	75 kDa	8	7	9	13	0	17	2	0	3	10	2	2	5	1	6	6	3	3	6	1	0.0001	0.0001	0.0001	0.0002	0	0.0003	0	0	0.0001	0.0001	0.0001	0	0.0001	0	0.0001	0.0001	0	0.0001	0.0001	0	8	7	9	13	0
651	Ras-related protein Rab-1A OS=Mus musculus OX=10090 GN=Rab1A PE=1 SV=3	P62821	Rab1A	23 kDa	0	0	9	10	0	10	5	0	8	8	1	2	3	5	9	8	9	5	9	5	0	0	0	0	0	0	0.0001	0	0.0001	0	0	0	0	0	0.0001	0.0001	0.0001	0	0.0001	0	0	0	1	3	0
652	Sorting nexin-12 OS=Mus musculus OX=10090 GN=Snx12 PE=1 SV=1	O70493	Snx12	19 kDa	4	3	2	5	0	4	0	1	4	8	0	0	1	1	2	3	4	2	2	0	0	0	0	0	0	0	0	0	0	0	0	0	0	0	0	0	0	0	0	0	0	2	0	0	0
653	Supervillin OS=Mus musculus OX=10090 GN=Svil PE=1 SV=1	Q8K4L3	Svil	243 kDa	2	7	3	9	1	8	3	1	1	8	4	3	2	4	4	6	14	10	10	6	0	0.0001	0	0.0001	0	0.0001	0.0001	0	0	0.0001	0.0001	0.0001	0	0.0001	0.0001	0.0001	0.0002	0.0002	0.0002	0.0001	2	7	3	9	1
654	Rho guanine nucleotide exchange factor 40 OS=Mus musculus OX=10090 GN=Arhgef40 PE=1 SV=1	Q3UPH7	Arhgef40	165 kDa	2	4	7	7	1	9	4	0	3	12	2	3	5	2	7	8	5	9	7	3	0	0.0001	0.0001	0.0001	0	0.0002	0.0001	0	0.0001	0.0002	0.0001	0.0001	0.0001	0	0.0001	0.0001	0.0001	0.0002	0.0001	0.0001	2	4	7	7	1
655	Sorting nexin-3 OS=Mus musculus OX=10090 GN=Snx3 PE=1 SV=3	O70492	Snx3	19 kDa	4	3	3	5	0	3	0	2	3	6	1	0	2	1	2	3	5	3	2	1	0.0001	0	0	0.0001	0	0	0	0	0.0001	0.0001	0	0	0	0	0	0.0001	0.0001	0.0001	0	0	4	3	3	5	0
656	Protein POF1B OS=Mus musculus OX=10090 GN=Pof1b PE=2 SV=3	Q8K4L4	Pof1b	68 kDa	0	1	0	0	3	0	1	2	6	0	0	0	14	1	3	9	0	0	0	1	0	0	0	0	0.0001	0	0	0	0.0001	0	0	0	0.0003	0	0.0001	0.0002	0	0	0	0	0	1	0	0	3
657	CYFIP-related Rac1 interactor B OS=Mus musculus OX=10090 GN=Cyrib PE=1 SV=1	Q921M7	Cyrib	37 kDa	5	6	3	10	0	10	4	0	10	7	3	5	8	6	7	5	11	7	3	7	0.0001	0.0001	0	0.0001	0	0.0002	0.0001	0	0.0002	0.0001	0.0001	0.0001	0.0002	0.0001	0.0001	0.0001	0.0001	0.0001	0.0001	0.0001	5	6	3	10	0
658	Creatine kinase M-type OS=Mus musculus OX=10090 GN=Ckm PE=1 SV=1	P07310	Ckm	43 kDa	5	34	0	0	0	2	0	0	3	0	5	2	0	2	0	0	29	4	0	17	0.0001	0.0005	0	0	0	0	0	0	0.0001	0	0.0002	0	0	0	0	0	0.0004	0.0001	0	0.0003	5	34	0	0	0
659	Peroxisomal multifunctional enzyme type 2 OS=Mus musculus OX=10090 GN=Hsd17b4 PE=1 SV=3	P51660	Hsd17b4	79 kDa	4	10	3	8	0	10	4	2	4	11	4	6	5	3	6	10	9	5	5	9	0.0001	0.0001	0	0.0001	0	0.0002	0.0001	0	0.0001	0.0002	0.0001	0.0001	0.0001	0.0001	0.0001	0.0002	0.0001	0.0001	0.0001	0.0002	4	10	3	8	0
660	F-actin-capping protein subunit alpha-2 OS=Mus musculus OX=10090 GN=Capza2 PE=1 SV=3	P47754	Capza2	33 kDa	0	4	4	12	0	2	2	0	4	4	9	8	4	6	8	11	15	7	8	15	0	0	0	0.0001	0	0	0	0	0.0001	0	0.0002	0.0001	0.0001	0.0001	0.0001	0.0002	0.0001	0.0001	0.0001	0.0002	0	2	2	10	0
661	Aldehyde dehydrogenase family 3 member A2 OS=Mus musculus OX=10090 GN=Aldh3a2 PE=1 SV=2	P47740	Aldh3a2	54 kDa	7	9	8	10	1	7	3	2	6	8	2	3	3	2	3	3	2	3	3	2	0.0001	0.0001	0.0001	0.0001	0	0.0001	0.0001	0	0.0001	0.0001	0.0001	0.0001	0.0001	0	0.0001	0.0001	0	0.0001	0.0001	0	7	9	8	10	1
662	Glutaredoxin-3 OS=Mus musculus OX=10090 GN=Glrx3 PE=1 SV=1	Q9CQM9	Glrx3	38 kDa	5	4	1	4	1	8	3	2	4	6	4	1	3	3	2	6	10	4	1	6	0.0001	0.0001	0	0.0001	0	0.0001	0.0001	0	0.0001	0.0001	0.0001	0	0.0001	0.0001	0	0.0001	0.0001	0.0001	0	0.0001	5	4	1	4	1
663	Splicing factor 3B subunit 3 OS=Mus musculus OX=10090 GN=Sf3b3 PE=1 SV=1	Q921M3	Sf3b3	136 kDa	5	3	8	9	1	4	11	3	12	10	2	5	7	4	6	3	7	6	5	1	0.0001	0	0.0001	0.0001	0	0.0001	0.0002	0.0001	0.0002	0.0001	0.0001	0.0001	0.0001	0.0001	0.0001	0.0001	0.0001	0.0001	0.0001	0	5	3	8	9	1
664	Serine/arginine-rich splicing factor 3 OS=Mus musculus OX=10090 GN=Srsf3 PE=1 SV=1	P84104	Srsf3	19 kDa	2	3	13	15	1	1	4	0	22	3	3	2	2	3	10	7	10	6	3	7	0	0	0.0002	0.0002	0	0	0.0001	0	0.0004	0	0.0001	0	0	0.0001	0.0002	0.0001	0.0001	0.0001	0.0001	0.0001	2	3	13	15	1
665	WD repeat- and FYVE domain-containing protein 4 OS=Mus musculus OX=10090 GN=Wdfy4 PE=1 SV=2	E9Q2M9	Wdfy4	354 kDa	6	8	7	15	0	2	0	0	0	1	1	6	14	1	2	6	5	2	2	4	0.0001	0.0001	0.0001	0.0002	0	0	0	0	0	0	0	0.0001	0.0003	0	0	0.0001	0.0001	0	0	0.0001	6	8	7	15	0
666	Matrilin-2 OS=Mus musculus OX=10090 GN=Matn2 PE=2 SV=2	O08746	Matn2	107 kDa	5	13	7	8	4	11	6	6	6	10	2	3	2	3	5	6	4	5	5	4	0.0001	0.0002	0.0001	0.0001	0.0001	0.0002	0.0001	0.0001	0.0001	0.0001	0.0001	0.0001	0	0.0001	0.0001	0.0001	0.0001	0.0001	0.0001	0.0001	5	13	7	8	4
667	Perilipin-4 OS=Mus musculus OX=10090 GN=Plin4 PE=1 SV=2	O88492	Plin4	139 kDa	2	4	1	6	5	4	3	1	3	10	1	10	13	9	8	2	16	3	3	5	0	0.0001	0	0.0001	0.0002	0.0001	0.0001	0	0.0001	0.0001	0	0.0002	0.0002	0.0002	0.0002	0	0.0002	0.0001	0.0001	0.0001	2	4	1	6	5
668	Lamina-associated polypeptide 2, isoforms beta/delta/epsilon/gamma OS=Mus musculus OX=10090 GN=Tmpo PE=1 SV=4	Q61029	Tmpo	50 kDa	1	3	7	8	4	3	4	1	5	4	4	3	2	3	3	6	3	8	4	4	0	0	0	0	0.0001	0	0.0001	0	0.0001	0	0.0001	0.0001	0	0.0001	0.0001	0.0001	0	0.0001	0	0.0001	1	2	3	2	2
669	Delta(14)-sterol reductase LBR OS=Mus musculus OX=10090 GN=Lbr PE=1 SV=2	Q3U9G9	Lbr	71 kDa	2	6	8	8	0	7	4	2	5	7	3	4	1	5	4	3	4	6	7	1	0	0.0001	0.0001	0.0001	0	0.0001	0.0001	0	0.0001	0.0001	0.0001	0.0001	0	0.0001	0.0001	0.0001	0.0001	0.0001	0.0001	0	2	6	8	8	0
670	Serine/threonine-protein kinase 4 OS=Mus musculus OX=10090 GN=Stk4 PE=1 SV=1	Q9JI11	Stk4	56 kDa	2	3	5	7	1	7	5	1	10	10	2	6	5	3	3	7	9	5	5	4	0	0	0.0001	0.0001	0	0.0001	0.0001	0	0.0002	0.0001	0.0001	0.0001	0.0001	0.0001	0.0001	0.0001	0.0001	0.0001	0.0001	0.0001	2	3	5	7	1
671	Tropomyosin alpha-3 chain OS=Mus musculus OX=10090 GN=Tpm3 PE=1 SV=3	P21107	Tpm3	33 kDa	3	11	3	8	0	3	2	1	1	2	9	5	1	7	0	2	27	4	3	16	0	0.0001	0	0.0001	0	0	0	0	0	0	0.0002	0	0	0.0001	0	0	0.0001	0.0001	0	0.0002	1	6	1	4	0
672	Eukaryotic translation initiation factor 2 subunit 3, X-linked OS=Mus musculus OX=10090 GN=Eif2s3x PE=1 SV=2	Q9Z0N1	Eif2s3x	51 kDa	13	9	11	11	1	5	3	4	6	5	1	4	2	2	7	7	9	4	5	3	0.0002	0.0001	0.0002	0.0002	0	0.0001	0.0001	0.0001	0.0001	0.0001	0	0.0001	0	0	0.0001	0.0001	0.0001	0.0001	0.0001	0.0001	13	9	11	11	1
673	Immunoglobulin heavy constant mu OS=Mus musculus OX=10090 GN=Ighm PE=1 SV=2	P01872	Ighm	50 kDa	10	6	0	10	4	2	3	3	6	3	5	9	8	12	7	1	6	3	3	4	0.0002	0.0001	0	0.0001	0.0001	0	0.0001	0.0001	0.0001	0	0.0002	0.0002	0.0002	0.0002	0.0001	0	0.0001	0.0001	0.0001	0.0001	10	6	0	10	4
674	Serpin B6 OS=Mus musculus OX=10090 GN=Serpinb6 PE=1 SV=1	Q60854	Serpinb6	43 kDa	6	14	7	16	1	10	6	3	9	6	0	4	2	2	4	5	4	3	2	1	0.0001	0.0002	0.0001	0.0002	0	0.0002	0.0001	0.0001	0.0002	0.0001	0	0.0001	0	0	0.0001	0.0001	0.0001	0.0001	0	0	6	14	7	16	1
675	Hexokinase-1 OS=Mus musculus OX=10090 GN=Hk1 PE=1 SV=3	P17710	Hk1	108 kDa	2	12	3	9	0	3	3	2	3	4	1	2	1	1	5	6	4	5	9	1	0	0.0002	0	0.0001	0	0	0	0	0	0	0	0	0	0	0.0001	0.0001	0.0001	0.0001	0.0002	0	2	11	3	6	0
676	Heterogeneous nuclear ribonucleoprotein A3 OS=Mus musculus OX=10090 GN=Hnrnpa3 PE=1 SV=1	Q8BG05	Hnrnpa3	40 kDa	12	13	21	9	5	2	4	3	9	7	5	2	1	2	3	3	3	3	5	5	0.0002	0.0002	0.0003	0.0001	0.0002	0	0.0001	0.0001	0.0002	0.0001	0.0002	0	0	0	0.0001	0.0001	0	0.0001	0.0001	0.0001	12	13	21	9	5
677	Eukaryotic translation initiation factor 2 subunit 1 OS=Mus musculus OX=10090 GN=Eif2s1 PE=1 SV=3	Q6ZWX6	Eif2s1	36 kDa	7	6	4	10	0	7	2	2	4	9	1	4	4	3	4	8	5	5	5	6	0.0001	0.0001	0.0001	0.0001	0	0.0001	0	0	0.0001	0.0001	0	0.0001	0.0001	0.0001	0.0001	0.0001	0.0001	0.0001	0.0001	0.0001	7	6	4	10	0
678	Mimecan OS=Mus musculus OX=10090 GN=Ogn PE=1 SV=1	Q62000	Ogn	34 kDa	2	2	2	5	0	4	1	0	2	4	5	3	2	5	2	5	6	10	4	7	0	0	0	0.0001	0	0.0001	0	0	0	0.0001	0.0002	0.0001	0	0.0001	0	0.0001	0.0001	0.0002	0.0001	0.0001	2	2	2	5	0
679	Serine/arginine repetitive matrix protein 2 OS=Mus musculus OX=10090 GN=Srrm2 PE=1 SV=3	Q8BTI8	Srrm2	295 kDa	6	11	9	5	0	0	4	1	5	4	4	8	3	4	6	6	7	6	6	3	0.0001	0.0002	0.0001	0.0001	0	0	0.0001	0	0.0001	0.0001	0.0001	0.0002	0.0001	0.0001	0.0001	0.0001	0.0001	0.0001	0.0001	0.0001	6	11	9	5	0
680	E3 ubiquitin-protein ligase HECTD1 OS=Mus musculus OX=10090 GN=Hectd1 PE=1 SV=2	Q69ZR2	Hectd1	290 kDa	4	2	2	6	0	5	1	0	2	12	1	6	3	3	7	10	9	6	4	2	0.0001	0	0	0.0001	0	0.0001	0	0	0	0.0002	0	0.0001	0.0001	0.0001	0.0001	0.0002	0.0001	0.0001	0.0001	0	4	2	2	6	0
681	Adipocyte enhancer-binding protein 1 OS=Mus musculus OX=10090 GN=Aebp1 PE=1 SV=1	Q640N1	Aebp1	128 kDa	6	7	8	8	2	9	5	2	5	11	4	9	4	4	9	8	4	4	4	4	0.0001	0.0001	0.0001	0.0001	0.0001	0.0002	0.0001	0	0.0001	0.0002	0.0001	0.0002	0.0001	0.0001	0.0002	0.0001	0.0001	0.0001	0.0001	0.0001	6	7	8	8	2
682	Ubiquitin-like modifier-activating enzyme 6 OS=Mus musculus OX=10090 GN=Uba6 PE=1 SV=1	Q8C7R4	Uba6	118 kDa	2	8	4	7	1	9	2	4	3	8	3	3	2	1	5	8	6	4	6	1	0	0.0001	0.0001	0.0001	0	0.0002	0	0.0001	0.0001	0.0001	0.0001	0.0001	0	0	0.0001	0.0001	0.0001	0.0001	0.0001	0	2	8	4	7	1
683	Nuclear factor NF-kappa-B p100 subunit OS=Mus musculus OX=10090 GN=Nfkb2 PE=1 SV=1	Q9WTK5	Nfkb2	97 kDa	4	5	5	14	1	8	3	2	6	6	5	2	3	0	4	6	8	5	8	2	0.0001	0.0001	0.0001	0.0002	0	0.0001	0.0001	0	0.0001	0.0001	0.0002	0	0.0001	0	0.0001	0.0001	0.0001	0.0001	0.0002	0	4	5	5	14	1
684	Elongator complex protein 1 OS=Mus musculus OX=10090 GN=Elp1 PE=1 SV=2	Q7TT37	Elp1	150 kDa	4	5	6	9	0	6	1	1	7	9	1	1	4	3	5	4	4	4	7	8	0.0001	0.0001	0.0001	0.0001	0	0.0001	0	0	0.0001	0.0001	0	0	0.0001	0.0001	0.0001	0.0001	0.0001	0.0001	0.0001	0.0002	4	5	6	9	0
685	Osteoclast-stimulating factor 1 OS=Mus musculus OX=10090 GN=Ostf1 PE=1 SV=2	Q62422	Ostf1	24 kDa	4	3	9	11	0	3	7	1	8	3	1	5	3	5	7	4	12	8	6	8	0.0001	0	0.0001	0.0002	0	0	0.0002	0	0.0001	0	0	0.0001	0.0001	0.0001	0.0001	0.0001	0.0002	0.0001	0.0001	0.0002	4	3	9	11	0
686	Tryptophan--tRNA ligase, cytoplasmic OS=Mus musculus OX=10090 GN=Wars1 PE=1 SV=2	P32921	Wars1	54 kDa	0	5	8	8	0	5	4	1	5	6	1	7	8	3	9	14	6	8	3	3	0	0.0001	0.0001	0.0001	0	0.0001	0.0001	0	0.0001	0.0001	0	0.0001	0.0002	0.0001	0.0002	0.0002	0.0001	0.0001	0.0001	0.0001	0	5	8	8	0
687	Sec1 family domain-containing protein 1 OS=Mus musculus OX=10090 GN=Scfd1 PE=1 SV=1	Q8BRF7	Scfd1	72 kDa	2	6	5	9	1	4	4	1	2	10	6	4	3	3	5	7	13	7	5	7	0	0.0001	0.0001	0.0001	0	0.0001	0.0001	0	0	0.0001	0.0002	0.0001	0.0001	0.0001	0.0001	0.0001	0.0002	0.0001	0.0001	0.0001	2	6	5	9	1
688	Protein ELYS OS=Mus musculus OX=10090 GN=Ahctf1 PE=1 SV=1	Q8CJF7	Ahctf1	248 kDa	1	4	3	5	0	6	2	3	3	8	4	5	3	7	4	7	4	8	5	2	0	0.0001	0	0.0001	0	0.0001	0	0.0001	0.0001	0.0001	0.0001	0.0001	0.0001	0.0001	0.0001	0.0001	0.0001	0.0001	0.0001	0	1	4	3	5	0
689	Sorting nexin-5 OS=Mus musculus OX=10090 GN=Snx5 PE=1 SV=1	Q9D8U8	Snx5	47 kDa	7	0	2	8	1	7	8	1	10	7	2	3	4	3	7	4	8	10	2	4	0.0001	0	0	0.0001	0	0.0001	0.0002	0	0.0002	0.0001	0.0001	0.0001	0.0001	0.0001	0.0001	0.0001	0.0001	0.0002	0	0.0001	7	0	2	8	1
690	Heterogeneous nuclear ribonucleoproteins A2/B1 OS=Mus musculus OX=10090 GN=Hnrnpa2b1 PE=1 SV=2	O88569	Hnrnpa2b1	37 kDa	4	5	10	11	4	4	5	9	3	13	2	4	1	2	4	5	3	4	9	1	0.0001	0.0001	0.0002	0.0002	0.0001	0.0001	0.0001	0.0002	0.0001	0.0002	0.0001	0.0001	0	0	0.0001	0.0001	0	0.0001	0.0002	0	4	5	10	11	4
691	ADP-ribosylation factor 6 OS=Mus musculus OX=10090 GN=Arf6 PE=1 SV=2	P62331	Arf6	20 kDa	5	3	8	7	2	9	5	1	5	9	6	7	5	5	5	7	5	7	7	3	0.0001	0	0.0001	0.0001	0.0001	0.0002	0.0001	0	0.0001	0.0001	0.0002	0.0001	0.0001	0.0001	0.0001	0.0001	0.0001	0.0001	0.0001	0.0001	5	3	8	7	2
692	Sorting nexin-6 OS=Mus musculus OX=10090 GN=Snx6 PE=1 SV=2	Q6P8X1	Snx6	47 kDa	3	5	2	6	0	5	6	0	7	3	2	3	3	2	2	5	4	5	4	2	0.0001	0.0001	0	0.0001	0	0.0001	0.0001	0	0.0001	0	0.0001	0.0001	0.0001	0	0	0.0001	0.0001	0.0001	0.0001	0	3	5	2	6	0
693	Engulfment and cell motility protein 1 OS=Mus musculus OX=10090 GN=Elmo1 PE=1 SV=2	Q8BPU7	Elmo1	84 kDa	1	10	6	10	0	7	4	1	7	8	0	3	8	2	6	2	7	5	3	2	0	0.0001	0.0001	0.0001	0	0.0001	0.0001	0	0.0001	0.0001	0	0.0001	0.0002	0	0.0001	0	0.0001	0.0001	0.0001	0	1	10	6	10	0
694	Myosin light chain 1/3, skeletal muscle isoform OS=Mus musculus OX=10090 GN=Myl1 PE=1 SV=2	P05977	Myl1	21 kDa	3	8	0	0	0	2	8	2	3	4	5	2	2	3	2	0	40	5	1	18	0.0001	0.0001	0	0	0	0	0.0002	0	0.0001	0.0001	0.0002	0	0	0.0001	0	0	0.0005	0.0001	0	0.0004	3	8	0	0	0
695	TAR DNA-binding protein 43 OS=Mus musculus OX=10090 GN=Tardbp PE=1 SV=1	Q921F2	Tardbp	45 kDa	4	7	2	2	2	8	8	4	8	6	1	2	4	2	3	4	2	4	8	1	0.0001	0.0001	0	0	0.0001	0.0001	0.0002	0.0001	0.0001	0.0001	0	0	0.0001	0	0.0001	0.0001	0	0.0001	0.0002	0	4	7	2	2	2
696	Citrate synthase, mitochondrial OS=Mus musculus OX=10090 GN=Cs PE=1 SV=1	Q9CZU6	Cs	52 kDa	1	4	1	6	1	2	4	6	4	6	3	3	4	3	4	4	7	2	5	4	0	0.0001	0	0.0001	0	0	0.0001	0.0001	0.0001	0.0001	0.0001	0.0001	0.0001	0.0001	0.0001	0.0001	0.0001	0	0.0001	0.0001	1	4	1	6	1
697	Serrate RNA effector molecule homolog OS=Mus musculus OX=10090 GN=Srrt PE=1 SV=1	Q99MR6	Srrt	100 kDa	2	1	6	5	1	6	3	5	8	8	1	5	3	1	7	4	7	3	8	3	0	0	0.0001	0.0001	0	0.0001	0.0001	0.0001	0.0001	0.0001	0	0.0001	0.0001	0	0.0001	0.0001	0.0001	0.0001	0.0002	0.0001	2	1	6	5	1
698	26S proteasome non-ATPase regulatory subunit 11 OS=Mus musculus OX=10090 GN=Psmd11 PE=1 SV=3	Q8BG32	Psmd11	47 kDa	4	8	2	9	0	6	1	2	3	11	0	1	4	0	3	9	5	7	6	6	0.0001	0.0001	0	0.0001	0	0.0001	0	0	0.0001	0.0002	0	0	0.0001	0	0.0001	0.0002	0.0001	0.0001	0.0001	0.0001	4	8	2	9	0
699	Tyrosine-protein phosphatase non-receptor type 23 OS=Mus musculus OX=10090 GN=Ptpn23 PE=1 SV=2	Q6PB44	Ptpn23	185 kDa	4	4	2	5	0	11	2	0	9	10	2	0	2	2	2	3	8	4	7	4	0.0001	0.0001	0	0.0001	0	0.0002	0	0	0.0002	0.0001	0.0001	0	0	0	0	0.0001	0.0001	0.0001	0.0001	0.0001	4	4	2	5	0
700	Nestin OS=Mus musculus OX=10090 GN=Nes PE=1 SV=1	Q6P5H2	Nes	207 kDa	1	2	0	4	1	5	4	0	3	5	2	1	0	1	2	9	21	14	13	9	0	0	0	0.0001	0	0.0001	0.0001	0	0.0001	0.0001	0.0001	0	0	0	0	0.0002	0.0003	0.0002	0.0002	0.0002	1	2	0	4	1
701	Serine/threonine-protein kinase 3 OS=Mus musculus OX=10090 GN=Stk3 PE=1 SV=1	Q9JI10	Stk3	57 kDa	0	2	5	4	0	8	6	2	12	8	0	6	4	4	3	6	9	5	5	3	0	0	0	0	0	0	0	0	0	0	0	0	0	0	0	0	0	0	0	0	0	0	1	0	0
702	Elongation factor 1-delta OS=Mus musculus OX=10090 GN=Eef1d PE=1 SV=3	P57776	Eef1d	31 kDa	3	8	11	8	1	5	3	3	8	7	4	4	7	4	8	7	8	7	7	4	0.0001	0.0001	0.0002	0.0001	0	0.0001	0.0001	0.0001	0.0001	0.0001	0.0001	0.0001	0.0001	0.0001	0.0002	0.0001	0.0001	0.0001	0.0001	0.0001	3	8	11	8	1
703	Long-chain specific acyl-CoA dehydrogenase, mitochondrial OS=Mus musculus OX=10090 GN=Acadl PE=1 SV=2	P51174	Acadl	48 kDa	2	3	2	4	0	4	11	3	9	6	2	5	3	3	8	7	7	9	12	4	0	0	0	0.0001	0	0.0001	0.0002	0.0001	0.0002	0.0001	0.0001	0.0001	0.0001	0.0001	0.0002	0.0001	0.0001	0.0002	0.0002	0.0001	2	3	2	4	0
704	40S ribosomal protein S26 OS=Mus musculus OX=10090 GN=Rps26 PE=1 SV=3	P62855	Rps26	13 kDa	3	4	5	9	2	11	4	3	11	10	2	0	2	2	4	5	4	4	3	1	0.0001	0.0001	0.0001	0.0001	0.0001	0.0002	0.0001	0.0001	0.0002	0.0001	0.0001	0	0	0	0.0001	0.0001	0.0001	0.0001	0.0001	0	3	4	5	9	2
705	Centromere protein V OS=Mus musculus OX=10090 GN=Cenpv PE=1 SV=2	Q9CXS4	Cenpv	28 kDa	4	1	4	6	0	8	9	2	10	5	8	7	4	7	6	5	8	6	8	6	0.0001	0	0.0001	0.0001	0	0.0001	0.0002	0	0.0002	0.0001	0.0002	0.0001	0.0001	0.0001	0.0001	0.0001	0.0001	0.0001	0.0002	0.0001	4	1	4	6	0
706	Exocyst complex component 8 OS=Mus musculus OX=10090 GN=Exoc8 PE=1 SV=1	Q6PGF7	Exoc8	81 kDa	2	4	5	6	0	5	3	0	5	10	1	2	6	3	5	5	5	7	3	2	0	0.0001	0.0001	0.0001	0	0.0001	0.0001	0	0.0001	0.0001	0	0	0.0001	0.0001	0.0001	0.0001	0.0001	0.0001	0.0001	0	2	4	5	6	0
707	60S ribosomal protein L8 OS=Mus musculus OX=10090 GN=Rpl8 PE=1 SV=2	P62918	Rpl8	28 kDa	14	6	10	9	2	12	6	4	3	18	1	1	0	0	3	3	6	2	4	2	0.0002	0.0001	0.0002	0.0001	0.0001	0.0002	0.0001	0.0001	0.0001	0.0003	0	0	0	0	0.0001	0.0001	0.0001	0	0.0001	0	14	6	10	9	2
708	Eukaryotic translation initiation factor 3 subunit D OS=Mus musculus OX=10090 GN=Eif3d PE=1 SV=2	O70194	Eif3d	64 kDa	6	6	2	5	0	10	8	3	10	10	0	4	3	3	7	4	6	4	6	3	0.0001	0.0001	0	0.0001	0	0.0002	0.0002	0.0001	0.0002	0.0001	0	0.0001	0.0001	0.0001	0.0001	0.0001	0.0001	0.0001	0.0001	0.0001	6	6	2	5	0
709	V-type proton ATPase subunit C 1 OS=Mus musculus OX=10090 GN=Atp6v1c1 PE=1 SV=4	Q9Z1G3	Atp6v1c1	44 kDa	2	5	5	8	0	4	2	1	12	10	0	4	2	1	6	5	8	7	7	4	0	0.0001	0.0001	0.0001	0	0.0001	0	0	0.0002	0.0001	0	0.0001	0	0	0.0001	0.0001	0.0001	0.0001	0.0001	0.0001	2	5	5	8	0
710	Sepiapterin reductase OS=Mus musculus OX=10090 GN=Spr PE=1 SV=1	Q64105	Spr	28 kDa	7	16	2	4	0	21	3	1	1	20	2	1	1	0	5	8	0	9	12	1	0.0001	0.0002	0	0.0001	0	0.0003	0.0001	0	0	0.0003	0.0001	0	0	0	0.0001	0.0001	0	0.0002	0.0002	0	7	16	2	4	0
711	Unconventional myosin-If OS=Mus musculus OX=10090 GN=Myo1f PE=1 SV=1	P70248	Myo1f	126 kDa	6	10	5	13	0	4	3	2	4	3	2	4	2	3	2	8	6	5	3	3	0.0001	0	0	0.0001	0	0	0	0	0	0	0	0	0	0	0	0	0	0	0	0	3	3	1	6	0
712	Lamina-associated polypeptide 2, isoforms alpha/zeta OS=Mus musculus OX=10090 GN=Tmpo PE=1 SV=4	Q61033	Tmpo	75 kDa	0	1	5	12	2	4	0	1	2	5	1	5	0	5	4	4	2	3	6	8	0	0	0.0001	0.0002	0.0001	0.0001	0	0	0	0.0001	0	0.0001	0	0.0001	0.0001	0.0001	0	0.0001	0.0001	0.0002	0	1	5	12	2
713	Pre-mRNA-processing factor 40 homolog A OS=Mus musculus OX=10090 GN=Prpf40a PE=1 SV=1	Q9R1C7	Prpf40a	108 kDa	1	2	4	3	1	1	1	1	4	3	1	1	1	4	4	5	3	1	4	1	0	0	0.0001	0	0	0	0	0	0.0001	0	0	0	0	0.0001	0.0001	0.0001	0	0	0.0001	0	1	2	4	3	1
714	Eukaryotic peptide chain release factor GTP-binding subunit ERF3A OS=Mus musculus OX=10090 GN=Gspt1 PE=1 SV=2	Q8R050	Gspt1	69 kDa	3	3	3	6	0	3	6	2	4	8	2	5	2	2	7	9	8	5	7	5	0.0001	0	0	0.0001	0	0	0.0001	0	0.0001	0.0001	0.0001	0.0001	0	0	0.0001	0.0002	0.0001	0.0001	0.0001	0.0001	3	3	3	6	0
715	V-type proton ATPase subunit B, brain isoform OS=Mus musculus OX=10090 GN=Atp6v1b2 PE=1 SV=1	P62814	Atp6v1b2	57 kDa	3	2	2	7	0	6	1	2	8	3	3	3	1	3	7	8	11	5	5	6	0.0001	0	0	0.0001	0	0.0001	0	0	0.0001	0	0.0001	0.0001	0	0.0001	0.0001	0.0001	0.0001	0.0001	0.0001	0.0001	3	2	2	7	0
716	Ubiquitin-associated protein 2-like OS=Mus musculus OX=10090 GN=Ubap2l PE=1 SV=1	Q80X50	Ubap2l	117 kDa	1	2	2	4	0	3	2	2	1	5	1	1	0	0	1	2	2	3	4	0	0	0	0	0.0001	0	0	0	0	0	0.0001	0	0	0	0	0	0	0	0.0001	0.0001	0	1	2	2	4	0
717	Myomesin-3 OS=Mus musculus OX=10090 GN=Myom3 PE=1 SV=1	A2ABU4	Myom3	162 kDa	0	3	0	0	0	0	1	0	0	3	5	1	0	1	1	0	36	0	0	35	0	0	0	0	0	0	0	0	0	0	0.0002	0	0	0	0	0	0.0005	0	0	0.0007	0	3	0	0	0
718	Argininosuccinate synthase OS=Mus musculus OX=10090 GN=Ass1 PE=1 SV=1	P16460	Ass1	47 kDa	5	1	7	9	1	5	6	3	5	7	1	4	6	2	8	5	0	4	5	2	0.0001	0	0.0001	0.0001	0	0.0001	0.0001	0.0001	0.0001	0.0001	0	0.0001	0.0001	0	0.0002	0.0001	0	0.0001	0.0001	0	5	1	7	9	1
719	Methionine aminopeptidase 2 OS=Mus musculus OX=10090 GN=Metap2 PE=1 SV=1	O08663	Metap2	53 kDa	2	4	6	3	0	14	5	2	9	8	1	1	2	1	6	3	6	2	3	2	0	0.0001	0.0001	0	0	0.0002	0.0001	0	0.0002	0.0001	0	0	0	0	0.0001	0.0001	0.0001	0	0.0001	0	2	4	6	3	0
720	Serotransferrin OS=Mus musculus OX=10090 GN=Tf PE=1 SV=1	Q921I1	Tf	77 kDa	9	7	9	9	1	2	7	2	3	3	0	17	3	3	6	3	2	3	7	1	0.0002	0.0001	0.0001	0.0001	0	0	0.0002	0	0.0001	0	0	0.0003	0.0001	0.0001	0.0001	0.0001	0	0.0001	0.0001	0	9	7	9	9	1
721	Rho GDP-dissociation inhibitor 2 OS=Mus musculus OX=10090 GN=Arhgdib PE=1 SV=3	Q61599	Arhgdib	23 kDa	5	9	14	3	1	4	3	0	6	10	1	6	4	4	5	7	6	7	5	6	0.0001	0.0001	0.0002	0	0	0.0001	0.0001	0	0.0001	0.0001	0	0.0001	0.0001	0.0001	0.0001	0.0001	0.0001	0.0001	0.0001	0.0001	5	9	14	3	1
722	Epidermal growth factor receptor substrate 15-like 1 OS=Mus musculus OX=10090 GN=Eps15l1 PE=1 SV=3	Q60902	Eps15l1	99 kDa	3	5	0	7	0	7	3	1	5	10	0	0	1	1	1	3	2	3	4	2	0.0001	0.0001	0	0.0001	0	0.0001	0.0001	0	0.0001	0.0001	0	0	0	0	0	0.0001	0	0.0001	0.0001	0	3	5	0	7	0
723	Unconventional myosin-Ig OS=Mus musculus OX=10090 GN=Myo1g PE=1 SV=1	Q5SUA5	Myo1g	117 kDa	1	5	3	9	0	2	2	0	3	3	2	5	13	9	6	7	13	8	5	5	0	0.0001	0	0.0001	0	0	0	0	0.0001	0	0.0001	0.0001	0.0002	0.0002	0.0001	0.0001	0.0002	0.0001	0.0001	0.0001	1	5	3	7	0
724	Rap1 GTPase-GDP dissociation stimulator 1 OS=Mus musculus OX=10090 GN=Rap1gds1 PE=2 SV=1	E9Q912	Rap1gds1	66 kDa	4	7	5	12	0	13	5	0	5	12	0	3	2	2	4	4	5	7	5	3	0.0001	0.0001	0.0001	0.0002	0	0.0002	0.0001	0	0.0001	0.0002	0	0.0001	0	0	0.0001	0.0001	0.0001	0.0001	0.0001	0.0001	4	7	5	12	0
725	DNA replication licensing factor MCM2 OS=Mus musculus OX=10090 GN=Mcm2 PE=1 SV=3	P97310	Mcm2	102 kDa	8	8	4	9	1	9	9	0	4	8	4	3	3	0	4	14	1	1	9	0	0.0001	0.0001	0.0001	0.0001	0	0.0002	0.0002	0	0.0001	0.0001	0.0001	0.0001	0.0001	0	0.0001	0.0002	0	0	0.0002	0	8	8	4	9	1
726	Unconventional myosin-VIIb OS=Mus musculus OX=10090 GN=Myo7b PE=1 SV=3	Q99MZ6	Myo7b	241 kDa	0	0	0	0	0	3	2	0	4	10	0	7	1	4	3	6	8	11	14	8	0	0	0	0	0	0	0	0	0.0001	0.0001	0	0.0001	0	0.0001	0.0001	0.0001	0.0001	0.0002	0.0002	0.0002	0	0	0	0	0
727	SUN domain-containing protein 2 OS=Mus musculus OX=10090 GN=Sun2 PE=1 SV=3	Q8BJS4	Sun2	82 kDa	6	2	6	11	4	5	5	7	5	7	4	3	3	4	2	3	7	9	6	4	0.0001	0	0.0001	0.0002	0.0001	0.0001	0.0001	0.0002	0.0001	0.0001	0.0001	0.0001	0.0001	0.0001	0	0.0001	0.0001	0.0002	0.0001	0.0001	6	2	6	11	4
728	Serine/arginine-rich splicing factor 7 OS=Mus musculus OX=10090 GN=Srsf7 PE=1 SV=1	Q8BL97	Srsf7	31 kDa	3	5	15	15	3	0	2	1	8	5	3	2	6	5	5	4	8	6	4	7	0.0001	0.0001	0.0002	0.0002	0.0001	0	0	0	0.0001	0.0001	0.0001	0	0.0001	0.0001	0.0001	0.0001	0.0001	0.0001	0.0001	0.0001	3	4	12	12	3
729	A-kinase anchor protein 9 OS=Mus musculus OX=10090 GN=Akap9 PE=1 SV=2	Q70FJ1	Akap9	436 kDa	2	1	1	3	0	2	4	2	4	4	3	2	1	5	2	4	10	11	6	4	0	0	0	0	0	0	0.0001	0	0.0001	0.0001	0.0001	0	0	0.0001	0	0.0001	0.0001	0.0002	0.0001	0.0001	2	1	1	3	0
730	Mitochondrial 2-oxoglutarate/malate carrier protein OS=Mus musculus OX=10090 GN=Slc25a11 PE=1 SV=3	Q9CR62	Slc25a11	34 kDa	3	4	9	10	0	7	4	0	4	5	2	8	3	5	8	3	6	4	4	2	0.0001	0.0001	0.0001	0.0001	0	0.0001	0.0001	0	0.0001	0.0001	0.0001	0.0002	0.0001	0.0001	0.0002	0.0001	0.0001	0.0001	0.0001	0	3	4	9	10	0
731	Symplekin OS=Mus musculus OX=10090 GN=Sympk PE=1 SV=2	Q80X82	Sympk	143 kDa	3	4	2	4	0	8	3	0	7	13	2	4	5	3	7	6	8	3	5	2	0.0001	0.0001	0	0.0001	0	0.0001	0.0001	0	0.0001	0.0002	0.0001	0.0001	0.0001	0.0001	0.0001	0.0001	0.0001	0.0001	0.0001	0	3	4	2	4	0
732	Long-chain-fatty-acid--CoA ligase 4 OS=Mus musculus OX=10090 GN=Acsl4 PE=1 SV=2	Q9QUJ7	Acsl4	79 kDa	1	7	5	8	0	24	3	2	5	28	0	1	2	2	2	2	2	3	4	1	0	0.0001	0.0001	0.0001	0	0.0004	0.0001	0	0.0001	0.0004	0	0	0	0	0	0	0	0.0001	0.0001	0	1	7	5	8	0
733	Ryanodine receptor 1 OS=Mus musculus OX=10090 GN=Ryr1 PE=1 SV=1	E9PZQ0	Ryr1	565 kDa	0	12	0	0	0	2	0	0	0	0	2	0	0	0	0	0	54	0	0	21	0	0.0002	0	0	0	0	0	0	0	0	0.0001	0	0	0	0	0	0.0007	0	0	0.0004	0	12	0	0	0
734	Pre-mRNA-processing factor 19 OS=Mus musculus OX=10090 GN=Prpf19 PE=1 SV=1	Q99KP6	Prpf19	55 kDa	4	8	9	5	2	6	3	5	10	8	4	3	4	3	5	5	5	6	6	4	0.0001	0.0001	0.0001	0.0001	0.0001	0.0001	0.0001	0.0001	0.0002	0.0001	0.0001	0.0001	0.0001	0.0001	0.0001	0.0001	0.0001	0.0001	0.0001	0.0001	4	8	9	5	2
735	Protein-tyrosine kinase 2-beta OS=Mus musculus OX=10090 GN=Ptk2b PE=1 SV=2	Q9QVP9	Ptk2b	116 kDa	3	1	3	5	2	8	2	3	3	9	1	2	2	1	3	10	9	7	9	1	0.0001	0	0	0.0001	0.0001	0.0001	0	0.0001	0.0001	0.0001	0	0	0	0	0.0001	0.0002	0.0001	0.0001	0.0002	0	3	1	3	5	2
736	Ubiquitin-conjugating enzyme E2 variant 2 OS=Mus musculus OX=10090 GN=Ube2v2 PE=1 SV=4	Q9D2M8	Ube2v2	16 kDa	3	6	4	9	0	4	2	3	6	6	4	2	4	3	6	7	11	9	4	6	0.0001	0.0001	0.0001	0.0001	0	0.0001	0	0.0001	0.0001	0.0001	0.0001	0	0.0001	0.0001	0.0001	0.0001	0.0001	0.0002	0.0001	0.0001	3	6	4	9	0
737	Sickle tail protein OS=Mus musculus OX=10090 GN=Skt PE=1 SV=1	A2AQ25	Skt	213 kDa	2	3	4	9	2	1	1	0	2	3	4	3	0	2	1	5	4	9	10	3	0	0	0.0001	0.0001	0.0001	0	0	0	0	0	0.0001	0.0001	0	0	0	0.0001	0.0001	0.0002	0.0002	0.0001	2	3	4	9	2
738	Ubiquitin carboxyl-terminal hydrolase 14 OS=Mus musculus OX=10090 GN=Usp14 PE=1 SV=3	Q9JMA1	Usp14	56 kDa	6	5	4	5	0	10	3	2	8	9	6	2	1	2	3	11	8	5	4	3	0.0001	0.0001	0.0001	0.0001	0	0.0002	0.0001	0	0.0001	0.0001	0.0002	0	0	0	0.0001	0.0002	0.0001	0.0001	0.0001	0.0001	6	5	4	5	0
739	RNA-binding protein FUS OS=Mus musculus OX=10090 GN=Fus PE=1 SV=1	P56959	Fus	53 kDa	4	2	14	15	2	1	1	5	2	4	2	3	2	4	2	0	3	3	2	3	0.0001	0	0.0002	0.0002	0.0001	0	0	0.0001	0	0.0001	0.0001	0.0001	0	0.0001	0	0	0	0.0001	0	0.0001	4	2	14	15	2
740	Fatty acid CoA ligase Acsl3 OS=Mus musculus OX=10090 GN=Acsl3 PE=1 SV=2	Q9CZW4	Acsl3	80 kDa	2	5	3	3	0	12	4	2	7	24	0	0	1	1	4	5	4	3	5	1	0	0.0001	0	0	0	0.0002	0.0001	0	0.0001	0.0003	0	0	0	0	0.0001	0.0001	0.0001	0.0001	0.0001	0	2	5	3	3	0
741	Elongation factor-like GTPase 1 OS=Mus musculus OX=10090 GN=Efl1 PE=1 SV=1	Q8C0D5	Efl1	126 kDa	0	2	0	4	0	8	2	0	5	11	0	7	3	3	9	6	5	7	7	0	0	0	0	0.0001	0	0.0001	0	0	0.0001	0.0002	0	0.0001	0.0001	0.0001	0.0002	0.0001	0.0001	0.0001	0.0001	0	0	2	0	4	0
742	Ras-related protein Rab-8A OS=Mus musculus OX=10090 GN=Rab8a PE=1 SV=2	P55258	Rab8a	24 kDa	7	6	8	8	0	5	3	3	6	7	0	1	1	2	2	4	4	2	3	1	0.0001	0	0	0.0001	0	0.0001	0	0	0	0.0001	0	0	0	0	0	0	0	0	0	0	3	3	3	5	0
743	Villin-like protein OS=Mus musculus OX=10090 GN=Vill PE=1 SV=1	Q91YD6	Vill	97 kDa	5	7	5	6	2	13	5	1	4	13	3	2	1	2	3	6	3	2	8	3	0.0001	0.0001	0.0001	0.0001	0.0001	0.0002	0.0001	0	0.0001	0.0002	0.0001	0	0	0	0.0001	0.0001	0	0	0.0002	0.0001	5	7	5	6	2
744	DNA replication licensing factor MCM4 OS=Mus musculus OX=10090 GN=Mcm4 PE=1 SV=1	P49717	Mcm4	97 kDa	4	5	5	11	1	7	6	1	9	7	3	1	1	2	6	11	3	4	4	1	0.0001	0.0001	0.0001	0.0002	0	0.0001	0.0001	0	0.0002	0.0001	0.0001	0	0	0	0.0001	0.0002	0	0.0001	0.0001	0	4	5	5	11	1
745	Serine/threonine-protein phosphatase 2A 55 kDa regulatory subunit B alpha isoform OS=Mus musculus OX=10090 GN=Ppp2r2a PE=1 SV=1	Q6P1F6	Ppp2r2a	52 kDa	8	4	8	10	1	4	6	5	3	7	5	6	3	2	6	7	12	5	6	4	0.0001	0.0001	0.0001	0.0001	0	0.0001	0.0001	0.0001	0.0001	0.0001	0.0002	0.0001	0.0001	0	0.0001	0.0001	0.0002	0.0001	0.0001	0.0001	8	4	8	10	1
746	Transforming growth factor beta-1 proprotein OS=Mus musculus OX=10090 GN=Tgfb1 PE=1 SV=1	P04202	Tgfb1	44 kDa	4	5	9	4	1	4	5	3	1	11	1	5	0	5	6	6	4	4	7	1	0.0001	0.0001	0.0001	0.0001	0	0.0001	0.0001	0.0001	0	0.0002	0	0.0001	0	0.0001	0.0001	0.0001	0.0001	0.0001	0.0001	0	4	5	9	4	1
747	Eukaryotic translation initiation factor 4 gamma 2 OS=Mus musculus OX=10090 GN=Eif4g2 PE=1 SV=2	Q62448	Eif4g2	102 kDa	4	3	5	6	0	9	4	1	5	9	1	2	4	3	7	6	7	6	3	3	0.0001	0	0.0001	0.0001	0	0.0002	0.0001	0	0.0001	0.0001	0	0	0.0001	0.0001	0.0001	0.0001	0.0001	0.0001	0.0001	0.0001	4	3	5	6	0
748	Fibulin-5 OS=Mus musculus OX=10090 GN=Fbln5 PE=1 SV=1	Q9WVH9	Fbln5	50 kDa	0	5	4	0	0	8	6	1	7	12	4	10	6	4	7	4	9	2	4	3	0	0.0001	0.0001	0	0	0.0001	0.0001	0	0.0001	0.0002	0.0001	0.0002	0.0001	0.0001	0.0001	0.0001	0.0001	0	0.0001	0.0001	0	5	4	0	0
749	Phosphatidylinositol 4-kinase alpha OS=Mus musculus OX=10090 GN=Pi4ka PE=1 SV=2	E9Q3L2	Pi4ka	237 kDa	4	2	2	1	0	3	1	2	4	3	2	4	3	0	7	3	3	7	6	1	0.0001	0	0	0	0	0	0	0	0.0001	0	0.0001	0.0001	0.0001	0	0.0001	0.0001	0	0.0001	0.0001	0	4	2	2	1	0
750	Procollagen galactosyltransferase 1 OS=Mus musculus OX=10090 GN=Colgalt1 PE=1 SV=2	Q8K297	Colgalt1	71 kDa	8	13	5	6	0	13	2	0	1	16	0	2	2	1	1	7	8	6	9	3	0.0001	0.0002	0.0001	0.0001	0	0.0002	0	0	0	0.0002	0	0	0	0	0	0.0001	0.0001	0.0001	0.0002	0.0001	8	13	5	6	0
751	Tubulin--tyrosine ligase-like protein 12 OS=Mus musculus OX=10090 GN=Ttll12 PE=1 SV=1	Q3UDE2	Ttll12	74 kDa	4	8	4	8	0	15	1	0	6	9	2	2	2	0	3	5	2	4	6	3	0.0001	0.0001	0.0001	0.0001	0	0.0002	0	0	0.0001	0.0001	0.0001	0	0	0	0.0001	0.0001	0	0.0001	0.0001	0.0001	4	8	4	8	0
752	Septin-6 OS=Mus musculus OX=10090 GN=Septin6 PE=1 SV=4	Q9R1T4	Septin6	50 kDa	0	2	4	9	0	2	0	1	13	2	0	1	1	3	5	4	5	5	5	5	0	0	0	0.0001	0	0	0	0	0.0001	0	0	0	0	0	0.0001	0.0001	0	0	0	0	0	0	1	4	0
753	Sorcin OS=Mus musculus OX=10090 GN=Sri PE=1 SV=1	Q6P069	Sri	22 kDa	8	6	8	6	2	8	7	2	3	11	2	3	5	3	4	5	2	3	3	1	0.0001	0.0001	0.0001	0.0001	0.0001	0.0001	0.0002	0	0.0001	0.0002	0.0001	0.0001	0.0001	0.0001	0.0001	0.0001	0	0.0001	0.0001	0	8	6	8	6	2
754	Eukaryotic translation initiation factor 5B OS=Mus musculus OX=10090 GN=Eif5b PE=1 SV=2	Q05D44	Eif5b	138 kDa	1	3	2	7	1	8	5	2	2	9	3	7	4	4	7	5	4	5	6	2	0	0	0	0.0001	0	0.0001	0.0001	0	0	0.0001	0.0001	0.0001	0.0001	0.0001	0.0001	0.0001	0.0001	0.0001	0.0001	0	1	3	2	7	1
755	Xanthine dehydrogenase/oxidase OS=Mus musculus OX=10090 GN=Xdh PE=1 SV=5	Q00519	Xdh	147 kDa	3	6	6	7	0	3	3	2	6	3	1	5	6	2	6	3	9	6	7	2	0.0001	0.0001	0.0001	0.0001	0	0	0.0001	0	0.0001	0	0	0.0001	0.0001	0	0.0001	0.0001	0.0001	0.0001	0.0001	0	3	6	6	7	0
756	Testin OS=Mus musculus OX=10090 GN=Tes PE=1 SV=1	P47226	Tes	48 kDa	3	3	5	5	0	5	5	5	4	7	0	5	3	5	5	5	8	4	5	3	0.0001	0	0.0001	0.0001	0	0.0001	0.0001	0.0001	0.0001	0.0001	0	0.0001	0.0001	0.0001	0.0001	0.0001	0.0001	0.0001	0.0001	0.0001	3	3	5	5	0
757	Eukaryotic translation initiation factor 6 OS=Mus musculus OX=10090 GN=Eif6 PE=1 SV=2	O55135	Eif6	27 kDa	4	4	7	9	1	5	4	2	4	5	0	4	3	3	4	7	9	12	3	1	0.0001	0.0001	0.0001	0.0001	0	0.0001	0.0001	0	0.0001	0.0001	0	0.0001	0.0001	0.0001	0.0001	0.0001	0.0001	0.0002	0.0001	0	4	4	7	9	1
758	Poly(U)-binding-splicing factor PUF60 OS=Mus musculus OX=10090 GN=Puf60 PE=1 SV=2	Q3UEB3	Puf60	60 kDa	4	9	3	6	0	8	2	2	3	8	2	1	1	1	3	4	5	2	5	0	0.0001	0.0001	0	0.0001	0	0.0001	0	0	0.0001	0.0001	0.0001	0	0	0	0.0001	0.0001	0.0001	0	0.0001	0	4	9	3	6	0
759	26S proteasome regulatory subunit 8 OS=Mus musculus OX=10090 GN=Psmc5 PE=1 SV=1	P62196	Psmc5	46 kDa	4	5	2	4	0	8	3	2	9	8	0	2	3	0	2	6	3	5	6	0	0.0001	0.0001	0	0.0001	0	0.0001	0.0001	0	0.0002	0.0001	0	0	0.0001	0	0	0.0001	0	0.0001	0.0001	0	4	5	2	4	0
760	Bifunctional purine biosynthesis protein ATIC OS=Mus musculus OX=10090 GN=Atic PE=1 SV=2	Q9CWJ9	Atic	64 kDa	4	8	5	3	1	2	4	3	2	8	0	2	5	0	5	12	1	3	16	0	0.0001	0.0001	0.0001	0	0	0	0.0001	0.0001	0	0.0001	0	0	0.0001	0	0.0001	0.0002	0	0.0001	0.0003	0	4	8	5	3	1
761	Advillin OS=Mus musculus OX=10090 GN=Avil PE=1 SV=2	O88398	Avil	92 kDa	6	9	6	14	2	3	0	0	1	1	4	3	0	3	2	10	6	12	10	3	0.0001	0.0001	0.0001	0.0002	0.0001	0	0	0	0	0	0.0001	0.0001	0	0.0001	0	0.0002	0.0001	0.0002	0.0002	0.0001	6	9	6	14	2
762	Ras-related protein Rab-1B OS=Mus musculus OX=10090 GN=Rab1b PE=1 SV=1	Q9D1G1	Rab1b	22 kDa	6	6	9	9	2	9	3	2	5	7	0	1	2	3	6	7	7	3	5	3	0.0001	0.0001	0.0001	0.0001	0.0001	0.0002	0.0001	0	0.0001	0.0001	0	0	0	0.0001	0.0001	0.0001	0.0001	0.0001	0.0001	0.0001	6	6	9	9	2
763	Heterogeneous nuclear ribonucleoproteins C1/C2 OS=Mus musculus OX=10090 GN=Hnrnpc PE=1 SV=1	Q9Z204	Hnrnpc	34 kDa	7	9	4	6	2	10	2	5	3	9	0	3	3	3	2	2	3	2	5	2	0.0001	0.0001	0.0001	0.0001	0.0001	0.0002	0	0.0001	0.0001	0.0001	0	0.0001	0.0001	0.0001	0	0	0	0	0.0001	0	7	9	4	6	2
764	Serine/threonine-protein kinase N2 OS=Mus musculus OX=10090 GN=Pkn2 PE=1 SV=3	Q8BWW9	Pkn2	112 kDa	3	2	3	8	0	5	6	1	4	10	2	1	0	2	2	7	4	7	6	2	0.0001	0	0	0.0001	0	0.0001	0.0001	0	0.0001	0.0001	0.0001	0	0	0	0	0.0001	0.0001	0.0001	0.0001	0	3	2	3	8	0
765	Heterogeneous nuclear ribonucleoprotein Q OS=Mus musculus OX=10090 GN=Syncrip PE=1 SV=2	Q7TMK9	Syncrip	70 kDa	5	7	4	7	1	2	5	2	5	9	1	3	1	1	3	11	0	3	7	0	0.0001	0.0001	0.0001	0.0001	0	0	0.0001	0	0.0001	0.0001	0	0.0001	0	0	0.0001	0.0002	0	0.0001	0.0001	0	5	7	4	7	1
766	LIM domain-binding protein 3 OS=Mus musculus OX=10090 GN=Ldb3 PE=1 SV=1	Q9JKS4	Ldb3	76 kDa	2	6	0	0	0	0	0	0	1	3	7	5	1	4	1	0	36	4	0	26	0	0.0001	0	0	0	0	0	0	0	0	0.0002	0.0001	0	0.0001	0	0	0.0005	0.0001	0	0.0005	2	6	0	0	0
767	Ribosomal protein S6 kinase alpha-1 OS=Mus musculus OX=10090 GN=Rps6ka1 PE=1 SV=1	P18653	Rps6ka1	82 kDa	0	6	0	6	1	5	3	3	0	10	1	0	2	3	8	6	9	5	7	5	0	0	0	0	0	0	0	0	0	0	0	0	0	0	0.0001	0	0	0	0.0001	0	0	1	0	2	0
768	Dedicator of cytokinesis protein 11 OS=Mus musculus OX=10090 GN=Dock11 PE=1 SV=1	A2AF47	Dock11	238 kDa	1	1	2	3	0	6	3	1	3	9	2	4	3	2	6	6	6	4	3	4	0	0	0	0	0	0.0001	0.0001	0	0.0001	0.0001	0.0001	0.0001	0.0001	0	0.0001	0.0001	0.0001	0.0001	0.0001	0.0001	1	1	2	3	0
769	Phosphatidylinositol transfer protein alpha isoform OS=Mus musculus OX=10090 GN=Pitpna PE=1 SV=2	P53810	Pitpna	32 kDa	2	2	2	7	2	8	4	1	4	3	4	5	1	4	6	5	13	6	6	9	0	0	0	0.0001	0.0001	0.0001	0.0001	0	0.0001	0	0.0001	0.0001	0	0.0001	0.0001	0.0001	0.0002	0.0001	0.0001	0.0002	2	2	2	7	2
770	Cytoplasmic dynein 1 light intermediate chain 1 OS=Mus musculus OX=10090 GN=Dync1li1 PE=1 SV=1	Q8R1Q8	Dync1li1	57 kDa	2	6	2	5	0	5	2	3	4	6	4	0	2	1	4	4	6	4	4	2	0	0.0001	0	0.0001	0	0.0001	0	0.0001	0.0001	0.0001	0.0001	0	0	0	0.0001	0.0001	0.0001	0.0001	0.0001	0	2	6	2	5	0
771	Very long-chain specific acyl-CoA dehydrogenase, mitochondrial OS=Mus musculus OX=10090 GN=Acadvl PE=1 SV=3	P50544	Acadvl	71 kDa	1	4	1	2	1	3	4	3	3	5	0	3	8	1	5	8	17	7	7	10	0	0.0001	0	0	0	0	0.0001	0.0001	0.0001	0.0001	0	0.0001	0.0002	0	0.0001	0.0001	0.0002	0.0001	0.0001	0.0002	1	4	1	2	1
772	Eukaryotic translation initiation factor 3 subunit E OS=Mus musculus OX=10090 GN=Eif3e PE=1 SV=1	P60229	Eif3e	52 kDa	7	4	1	6	0	5	3	2	5	7	3	0	2	0	4	4	6	7	2	4	0.0001	0.0001	0	0.0001	0	0.0001	0.0001	0	0.0001	0.0001	0.0001	0	0	0	0.0001	0.0001	0.0001	0.0001	0	0.0001	7	4	1	6	0
773	Ribonucleoside-diphosphate reductase large subunit OS=Mus musculus OX=10090 GN=Rrm1 PE=1 SV=2	P07742	Rrm1	90 kDa	2	4	1	7	0	11	6	0	8	11	2	3	6	3	6	4	6	9	5	2	0	0.0001	0	0.0001	0	0.0002	0.0001	0	0.0001	0.0002	0.0001	0.0001	0.0001	0.0001	0.0001	0.0001	0.0001	0.0002	0.0001	0	2	4	1	7	0
774	Macrophage mannose receptor 1 OS=Mus musculus OX=10090 GN=Mrc1 PE=1 SV=2	Q61830	Mrc1	165 kDa	10	6	0	8	0	12	3	1	4	10	0	3	3	0	5	3	7	3	0	3	0.0002	0.0001	0	0.0001	0	0.0002	0.0001	0	0.0001	0.0001	0	0.0001	0.0001	0	0.0001	0.0001	0.0001	0.0001	0	0.0001	10	6	0	8	0
775	Triokinase/FMN cyclase OS=Mus musculus OX=10090 GN=Tkfc PE=1 SV=1	Q8VC30	Tkfc	60 kDa	4	5	3	7	0	13	6	3	9	14	0	0	1	0	0	4	4	4	5	3	0.0001	0.0001	0	0.0001	0	0.0002	0.0001	0.0001	0.0002	0.0002	0	0	0	0	0	0.0001	0.0001	0.0001	0.0001	0.0001	4	5	3	7	0
776	Polypyrimidine tract-binding protein 3 OS=Mus musculus OX=10090 GN=Ptbp3 PE=1 SV=1	Q8BHD7	Ptbp3	57 kDa	0	8	4	9	0	10	2	0	0	13	0	5	4	3	6	6	7	4	5	3	0	0.0001	0	0.0001	0	0.0001	0	0	0	0.0001	0	0.0001	0.0001	0	0.0001	0.0001	0.0001	0.0001	0.0001	0	0	4	1	7	0
777	Mitogen-activated protein kinase 1 OS=Mus musculus OX=10090 GN=Mapk1 PE=1 SV=3	P63085	Mapk1	41 kDa	5	6	7	3	0	6	2	1	4	5	2	3	1	1	6	6	4	4	10	3	0.0001	0.0001	0.0001	0	0	0.0001	0	0	0.0001	0.0001	0.0001	0.0001	0	0	0.0001	0.0001	0	0	0.0001	0.0001	4	4	5	2	0
778	Serine/threonine-protein phosphatase PP1-alpha catalytic subunit OS=Mus musculus OX=10090 GN=Ppp1ca PE=1 SV=1	P62137	Ppp1ca	38 kDa	3	12	9	7	0	2	3	0	4	9	1	3	5	3	5	3	4	1	5	3	0.0001	0.0002	0.0001	0.0001	0	0	0.0001	0	0.0001	0.0001	0	0.0001	0.0001	0.0001	0.0001	0.0001	0.0001	0	0.0001	0.0001	3	12	9	7	0
779	Annexin A3 OS=Mus musculus OX=10090 GN=Anxa3 PE=1 SV=4	O35639	Anxa3	36 kDa	1	6	5	7	0	5	4	0	9	8	1	6	3	2	4	6	5	6	4	4	0	0.0001	0.0001	0.0001	0	0.0001	0.0001	0	0.0002	0.0001	0	0.0001	0.0001	0	0.0001	0.0001	0.0001	0.0001	0.0001	0.0001	1	6	5	7	0
780	Wolframin OS=Mus musculus OX=10090 GN=Wfs1 PE=1 SV=1	P56695	Wfs1	101 kDa	2	1	0	1	0	0	0	0	0	2	0	0	0	0	0	0	0	0	0	0	0	0	0	0	0	0	0	0	0	0	0	0	0	0	0	0	0	0	0	0	2	1	0	1	0
781	Thrombospondin type-1 domain-containing protein 4 OS=Mus musculus OX=10090 GN=Thsd4 PE=1 SV=2	Q3UTY6	Thsd4	113 kDa	5	8	4	4	6	9	5	2	3	13	5	10	0	7	3	2	0	0	6	0	0.0001	0.0001	0.0001	0.0001	0.0002	0.0002	0.0001	0	0.0001	0.0002	0.0002	0.0002	0	0.0001	0.0001	0	0	0	0.0001	0	5	8	4	4	6
782	Destrin OS=Mus musculus OX=10090 GN=Dstn PE=1 SV=3	Q9R0P5	Dstn	19 kDa	5	9	3	8	2	11	6	2	9	13	2	4	2	4	3	2	2	4	4	3	0.0001	0.0001	0	0.0001	0.0001	0.0002	0.0001	0	0.0002	0.0002	0.0001	0.0001	0	0.0001	0.0001	0	0	0.0001	0.0001	0.0001	5	9	3	8	2
783	Erlin-2 OS=Mus musculus OX=10090 GN=Erlin2 PE=1 SV=1	Q8BFZ9	Erlin2	38 kDa	7	9	6	6	1	6	3	1	4	9	3	5	4	3	3	7	6	5	4	2	0.0001	0.0001	0.0001	0.0001	0	0.0001	0.0001	0	0.0001	0.0001	0.0001	0.0001	0.0001	0.0001	0.0001	0.0001	0.0001	0.0001	0.0001	0	7	9	6	6	1
784	Copine-3 OS=Mus musculus OX=10090 GN=Cpne3 PE=1 SV=2	Q8BT60	Cpne3	60 kDa	4	6	4	5	1	6	7	1	8	6	4	4	3	3	4	4	4	3	4	2	0.0001	0.0001	0.0001	0.0001	0	0.0001	0.0002	0	0.0001	0.0001	0.0001	0.0001	0.0001	0.0001	0.0001	0.0001	0.0001	0.0001	0.0001	0	4	6	4	5	1
785	Leucine-rich repeat-containing protein 59 OS=Mus musculus OX=10090 GN=Lrrc59 PE=1 SV=1	Q922Q8	Lrrc59	35 kDa	6	11	6	10	3	9	6	4	3	8	1	3	1	2	4	5	2	4	6	2	0.0001	0.0002	0.0001	0.0001	0.0001	0.0002	0.0001	0.0001	0.0001	0.0001	0	0.0001	0	0	0.0001	0.0001	0	0.0001	0.0001	0	6	11	6	10	3
786	F-actin-capping protein subunit alpha-1 OS=Mus musculus OX=10090 GN=Capza1 PE=1 SV=4	P47753	Capza1	33 kDa	3	8	5	8	0	3	2	1	4	4	6	8	1	5	5	5	14	6	5	10	0.0001	0.0001	0.0001	0.0001	0	0	0	0	0.0001	0.0001	0.0002	0.0002	0	0.0001	0.0001	0.0001	0.0002	0.0001	0.0001	0.0002	3	8	5	8	0
787	Structural maintenance of chromosomes protein 2 OS=Mus musculus OX=10090 GN=Smc2 PE=1 SV=2	Q8CG48	Smc2	134 kDa	3	5	1	12	1	7	5	0	5	12	3	0	1	2	3	5	5	2	3	1	0.0001	0.0001	0	0.0002	0	0.0001	0.0001	0	0.0001	0.0002	0.0001	0	0	0	0.0001	0.0001	0.0001	0	0.0001	0	3	5	1	12	1
788	60S ribosomal protein L28 OS=Mus musculus OX=10090 GN=Rpl28 PE=1 SV=2	P41105	Rpl28	16 kDa	26	2	3	3	2	8	7	6	2	7	1	0	0	1	2	3	0	1	2	0	0.0004	0	0	0	0.0001	0.0001	0.0002	0.0001	0	0.0001	0	0	0	0	0	0.0001	0	0	0	0	26	2	3	3	2
789	Pyrroline-5-carboxylate reductase 2 OS=Mus musculus OX=10090 GN=Pycr2 PE=1 SV=1	Q922Q4	Pycr2	34 kDa	7	7	3	8	1	6	5	1	6	7	6	2	2	2	4	8	5	3	4	3	0.0001	0.0001	0	0.0001	0	0.0001	0.0001	0	0.0001	0.0001	0.0002	0	0	0	0.0001	0.0001	0.0001	0.0001	0.0001	0.0001	7	7	3	8	1
790	ATP-binding cassette sub-family D member 3 OS=Mus musculus OX=10090 GN=Abcd3 PE=1 SV=2	P55096	Abcd3	75 kDa	7	13	8	10	3	6	3	1	4	11	4	1	1	2	4	5	3	4	6	4	0.0001	0.0002	0.0001	0.0001	0.0001	0.0001	0.0001	0	0.0001	0.0002	0.0001	0	0	0	0.0001	0.0001	0	0.0001	0.0001	0.0001	7	13	8	10	3
791	Signal recognition particle subunit SRP68 OS=Mus musculus OX=10090 GN=Srp68 PE=1 SV=2	Q8BMA6	Srp68	71 kDa	3	5	5	8	0	9	6	2	7	11	3	4	2	3	2	5	3	5	5	5	0.0001	0.0001	0.0001	0.0001	0	0.0002	0.0001	0	0.0001	0.0002	0.0001	0.0001	0	0.0001	0	0.0001	0	0.0001	0.0001	0.0001	3	5	5	8	0
792	Ubiquitin carboxyl-terminal hydrolase 10 OS=Mus musculus OX=10090 GN=Usp10 PE=1 SV=3	P52479	Usp10	87 kDa	2	5	4	6	0	6	5	1	8	9	2	1	1	3	4	8	5	4	3	3	0	0.0001	0.0001	0.0001	0	0.0001	0.0001	0	0.0001	0.0001	0.0001	0	0	0.0001	0.0001	0.0001	0.0001	0.0001	0.0001	0.0001	2	5	4	6	0
793	Glutamate--cysteine ligase regulatory subunit OS=Mus musculus OX=10090 GN=Gclm PE=1 SV=1	O09172	Gclm	31 kDa	1	5	5	4	0	11	3	1	4	8	4	2	2	2	4	7	13	4	10	1	0	0.0001	0.0001	0.0001	0	0.0002	0.0001	0	0.0001	0.0001	0.0001	0	0	0	0.0001	0.0001	0.0002	0.0001	0.0002	0	1	5	5	4	0
794	Long-chain-fatty-acid--CoA ligase 5 OS=Mus musculus OX=10090 GN=Acsl5 PE=1 SV=1	Q8JZR0	Acsl5	76 kDa	4	8	5	6	0	5	6	3	0	7	1	1	0	1	4	5	1	7	5	2	0.0001	0.0001	0.0001	0.0001	0	0.0001	0.0001	0.0001	0	0.0001	0	0	0	0	0.0001	0.0001	0	0.0001	0.0001	0	4	8	5	6	0
795	Heat shock protein beta-1 OS=Mus musculus OX=10090 GN=Hspb1 PE=1 SV=3	P14602	Hspb1	23 kDa	0	11	6	5	2	5	6	0	4	5	3	4	13	3	3	1	12	2	4	3	0	0.0002	0.0001	0.0001	0.0001	0.0001	0.0001	0	0.0001	0.0001	0.0001	0.0001	0.0002	0.0001	0.0001	0	0.0002	0	0.0001	0.0001	0	11	6	5	2
796	Vasodilator-stimulated phosphoprotein OS=Mus musculus OX=10090 GN=Vasp PE=1 SV=4	P70460	Vasp	40 kDa	6	6	9	7	0	10	1	1	2	12	2	2	2	0	6	10	2	5	8	3	0.0001	0.0001	0.0001	0.0001	0	0.0002	0	0	0	0.0002	0.0001	0	0	0	0.0001	0.0002	0	0.0001	0.0002	0.0001	6	6	9	7	0
797	Myosin light chain kinase, smooth muscle OS=Mus musculus OX=10090 GN=Mylk PE=1 SV=3	Q6PDN3	Mylk	213 kDa	8	4	1	3	0	7	1	0	3	7	1	1	0	1	4	6	9	7	8	1	0.0001	0.0001	0	0	0	0.0001	0	0	0.0001	0.0001	0	0	0	0	0.0001	0.0001	0.0001	0.0001	0.0002	0	8	4	1	3	0
798	Mitochondrial import inner membrane translocase subunit Tim13 OS=Mus musculus OX=10090 GN=Timm13 PE=1 SV=1	P62075	Timm13	10 kDa	0	2	1	3	0	3	3	2	6	2	1	2	0	2	2	3	5	3	2	1	0	0	0	0	0	0	0.0001	0	0.0001	0	0	0	0	0	0	0.0001	0.0001	0.0001	0	0	0	2	1	3	0
799	Dual specificity mitogen-activated protein kinase kinase 2 OS=Mus musculus OX=10090 GN=Map2k2 PE=1 SV=2	Q63932	Map2k2	44 kDa	3	2	4	8	0	4	0	0	1	11	6	1	3	3	3	7	12	7	8	8	0	0	0	0	0	0	0	0	0	0.0001	0.0001	0	0	0	0	0.0001	0.0001	0	0	0.0001	1	0	1	3	0
800	AP2-associated protein kinase 1 OS=Mus musculus OX=10090 GN=Aak1 PE=1 SV=2	Q3UHJ0	Aak1	103 kDa	2	3	7	9	2	8	3	2	6	8	5	4	4	5	6	7	4	8	4	4	0	0	0.0001	0.0001	0.0001	0.0001	0.0001	0	0.0001	0.0001	0.0002	0.0001	0.0001	0.0001	0.0001	0.0001	0.0001	0.0001	0.0001	0.0001	2	3	7	9	2
801	Transcription elongation factor SPT5 OS=Mus musculus OX=10090 GN=Supt5h PE=1 SV=1	O55201	Supt5h	121 kDa	2	3	6	7	2	7	3	2	5	7	1	5	4	4	4	7	6	5	4	2	0	0	0.0001	0.0001	0.0001	0.0001	0.0001	0	0.0001	0.0001	0	0.0001	0.0001	0.0001	0.0001	0.0001	0.0001	0.0001	0.0001	0	2	3	6	7	2
802	Glutamine--fructose-6-phosphate aminotransferase [isomerizing] 1 OS=Mus musculus OX=10090 GN=Gfpt1 PE=1 SV=3	P47856	Gfpt1	79 kDa	10	9	2	6	1	7	2	3	1	3	1	4	3	2	3	10	2	5	10	1	0.0002	0.0001	0	0.0001	0	0.0001	0	0.0001	0	0	0	0.0001	0.0001	0	0.0001	0.0002	0	0.0001	0.0002	0	10	9	2	6	1
803	FERM, ARHGEF and pleckstrin domain-containing protein 1 OS=Mus musculus OX=10090 GN=Farp1 PE=1 SV=1	F8VPU2	Farp1	119 kDa	9	10	5	8	0	7	2	3	8	11	1	2	2	1	3	2	3	3	4	2	0.0002	0.0001	0.0001	0.0001	0	0.0001	0	0.0001	0.0001	0.0002	0	0	0	0	0.0001	0	0	0.0001	0.0001	0	9	10	5	8	0
804	60S ribosomal protein L14 OS=Mus musculus OX=10090 GN=Rpl14 PE=1 SV=3	Q9CR57	Rpl14	24 kDa	5	5	10	15	2	16	4	3	5	13	1	1	1	2	1	2	2	2	2	1	0.0001	0.0001	0.0002	0.0002	0.0001	0.0003	0.0001	0.0001	0.0001	0.0002	0	0	0	0	0	0	0	0	0	0	5	5	10	15	2
805	Eukaryotic translation initiation factor 3 subunit G OS=Mus musculus OX=10090 GN=Eif3g PE=1 SV=2	Q9Z1D1	Eif3g	36 kDa	3	3	5	10	1	5	3	2	6	9	3	0	1	1	3	4	3	6	3	2	0.0001	0	0.0001	0.0001	0	0.0001	0.0001	0	0.0001	0.0001	0.0001	0	0	0	0.0001	0.0001	0	0.0001	0.0001	0	3	3	5	10	1
806	Rab3 GTPase-activating protein non-catalytic subunit OS=Mus musculus OX=10090 GN=Rab3gap2 PE=1 SV=2	Q8BMG7	Rab3gap2	153 kDa	5	4	2	3	0	9	3	2	2	11	3	2	4	1	5	3	7	4	3	4	0.0001	0.0001	0	0	0	0.0002	0.0001	0	0	0.0002	0.0001	0	0.0001	0	0.0001	0.0001	0.0001	0.0001	0.0001	0.0001	5	4	2	3	0
807	Nischarin OS=Mus musculus OX=10090 GN=Nisch PE=1 SV=2	Q80TM9	Nisch	175 kDa	1	4	5	6	0	6	4	2	10	11	3	2	2	1	2	6	9	6	2	1	0	0.0001	0.0001	0.0001	0	0.0001	0.0001	0	0.0002	0.0002	0.0001	0	0	0	0	0.0001	0.0001	0.0001	0	0	1	4	5	6	0
808	Ubiquitin-conjugating enzyme E2 L3 OS=Mus musculus OX=10090 GN=Ube2l3 PE=1 SV=1	P68037	Ube2l3	18 kDa	2	7	4	8	0	2	3	1	2	5	1	2	3	2	6	4	4	5	5	7	0	0.0001	0.0001	0.0001	0	0	0.0001	0	0	0.0001	0	0	0.0001	0	0.0001	0.0001	0.0001	0.0001	0.0001	0.0001	2	7	4	8	0
809	Brefeldin A-inhibited guanine nucleotide-exchange protein 1 OS=Mus musculus OX=10090 GN=Arfgef1 PE=1 SV=1	G3X9K3	Arfgef1	209 kDa	4	4	2	6	0	5	1	0	3	10	2	3	3	5	3	8	5	7	7	2	0.0001	0.0001	0	0.0001	0	0.0001	0	0	0.0001	0.0001	0.0001	0.0001	0.0001	0.0001	0.0001	0.0001	0.0001	0.0001	0.0001	0	4	4	2	6	0
810	Alpha-adducin OS=Mus musculus OX=10090 GN=Add1 PE=1 SV=2	Q9QYC0	Add1	81 kDa	3	4	2	3	2	6	6	3	7	7	5	4	3	5	4	4	10	9	5	5	0.0001	0.0001	0	0	0.0001	0.0001	0.0001	0.0001	0.0001	0.0001	0.0002	0.0001	0.0001	0.0001	0.0001	0.0001	0.0001	0.0002	0.0001	0.0001	3	4	2	3	2
811	Actin-related protein 2/3 complex subunit 4 OS=Mus musculus OX=10090 GN=Arpc4 PE=1 SV=3	P59999	Arpc4	20 kDa	5	4	6	7	1	3	4	3	3	5	3	3	4	6	3	6	8	8	5	4	0.0001	0.0001	0.0001	0.0001	0	0	0.0001	0.0001	0.0001	0.0001	0.0001	0.0001	0.0001	0.0001	0.0001	0.0001	0.0001	0.0001	0.0001	0.0001	5	4	6	7	1
812	Heat shock protein 105 kDa OS=Mus musculus OX=10090 GN=Hsph1 PE=1 SV=2	Q61699	Hsph1	96 kDa	0	6	4	5	0	4	6	4	4	5	0	3	1	2	5	12	3	6	9	0	0	0.0001	0	0.0001	0	0	0.0001	0.0001	0.0001	0.0001	0	0	0	0	0.0001	0.0002	0	0.0001	0.0002	0	0	6	3	5	0
813	182 kDa tankyrase-1-binding protein OS=Mus musculus OX=10090 GN=Tnks1bp1 PE=1 SV=2	P58871	Tnks1bp1	182 kDa	0	1	7	10	1	0	1	3	4	1	5	7	2	4	4	3	7	8	9	2	0	0	0.0001	0.0001	0	0	0	0.0001	0.0001	0	0.0002	0.0001	0	0.0001	0.0001	0.0001	0.0001	0.0001	0.0002	0	0	1	7	10	1
814	Caspase-8 OS=Mus musculus OX=10090 GN=Casp8 PE=1 SV=1	O89110	Casp8	55 kDa	0	7	3	7	0	4	2	0	3	8	3	2	4	2	6	8	8	7	5	2	0	0.0001	0	0.0001	0	0.0001	0	0	0.0001	0.0001	0.0001	0	0.0001	0	0.0001	0.0001	0.0001	0.0001	0.0001	0	0	7	3	7	0
815	SH3 and PX domain-containing protein 2B OS=Mus musculus OX=10090 GN=Sh3pxd2b PE=1 SV=1	A2AAY5	Sh3pxd2b	102 kDa	3	4	2	7	0	8	2	1	3	10	0	2	2	3	1	5	4	3	3	0	0.0001	0.0001	0	0.0001	0	0.0001	0	0	0.0001	0.0001	0	0	0	0.0001	0	0.0001	0.0001	0.0001	0.0001	0	3	4	2	7	0
816	Nck-associated protein 1 OS=Mus musculus OX=10090 GN=Nckap1 PE=1 SV=2	P28660	Nckap1	129 kDa	5	6	4	7	0	8	4	0	4	8	1	2	3	0	3	4	6	3	6	0	0.0001	0.0001	0.0001	0.0001	0	0.0001	0.0001	0	0.0001	0.0001	0	0	0.0001	0	0.0001	0.0001	0.0001	0.0001	0.0001	0	5	6	4	7	0
817	Spectrin beta chain, erythrocytic OS=Mus musculus OX=10090 GN=Sptb PE=1 SV=4	P15508	Sptb	245 kDa	1	3	1	0	0	1	0	0	0	3	0	5	2	2	2	0	32	6	2	14	0	0	0	0	0	0	0	0	0	0	0	0.0001	0	0	0	0	0.0004	0.0001	0	0.0003	1	2	1	0	0
818	Calcium/calmodulin-dependent protein kinase type II subunit gamma OS=Mus musculus OX=10090 GN=Camk2g PE=1 SV=1	Q923T9	Camk2g	60 kDa	0	7	6	8	0	7	0	0	0	9	0	2	0	0	6	7	8	6	5	7	0	0	0	0	0	0	0	0	0	0	0	0	0	0	0	0	0.0001	0	0	0.0001	0	1	1	2	0
819	START domain-containing protein 10 OS=Mus musculus OX=10090 GN=Stard10 PE=1 SV=1	Q9JMD3	Stard10	33 kDa	1	2	5	4	2	4	4	3	23	3	4	5	2	4	4	6	7	7	8	7	0	0	0.0001	0.0001	0.0001	0.0001	0.0001	0.0001	0.0004	0	0.0001	0.0001	0	0.0001	0.0001	0.0001	0.0001	0.0001	0.0002	0.0001	1	2	5	4	2
820	Tensin-3 OS=Mus musculus OX=10090 GN=Tns3 PE=1 SV=1	Q5SSZ5	Tns3	156 kDa	1	5	2	4	1	3	4	2	5	13	2	2	3	3	1	2	5	7	7	3	0	0.0001	0	0.0001	0	0	0.0001	0	0.0001	0.0002	0.0001	0	0.0001	0.0001	0	0	0.0001	0.0001	0.0001	0.0001	1	5	2	4	1
821	Rho-related GTP-binding protein RhoG OS=Mus musculus OX=10090 GN=Rhog PE=1 SV=1	P84096	Rhog	21 kDa	5	7	7	6	0	6	4	5	6	7	2	3	2	2	5	7	3	2	5	3	0.0001	0.0001	0.0001	0.0001	0	0.0001	0.0001	0.0001	0.0001	0.0001	0.0001	0.0001	0	0	0.0001	0.0001	0	0	0.0001	0.0001	3	6	7	6	0
822	Serine/threonine-protein kinase OSR1 OS=Mus musculus OX=10090 GN=Oxsr1 PE=1 SV=1	Q6P9R2	Oxsr1	58 kDa	1	5	7	10	0	3	2	1	5	11	4	2	2	3	4	4	13	4	5	4	0	0.0001	0.0001	0.0001	0	0	0	0	0.0001	0.0002	0.0001	0	0	0.0001	0.0001	0.0001	0.0002	0.0001	0.0001	0.0001	1	5	7	10	0
823	Guanine nucleotide-binding protein-like 1 OS=Mus musculus OX=10090 GN=Gnl1 PE=1 SV=4	P36916	Gnl1	69 kDa	4	4	14	6	0	4	2	3	2	3	1	0	1	2	3	4	4	2	5	0	0.0001	0.0001	0.0002	0.0001	0	0.0001	0	0.0001	0	0	0	0	0	0	0.0001	0.0001	0.0001	0	0.0001	0	4	4	14	6	0
824	Protein VAC14 homolog OS=Mus musculus OX=10090 GN=Vac14 PE=1 SV=1	Q80WQ2	Vac14	88 kDa	2	2	3	7	0	10	3	1	2	11	4	5	3	1	4	4	5	9	7	0	0	0	0	0.0001	0	0.0002	0.0001	0	0	0.0002	0.0001	0.0001	0.0001	0	0.0001	0.0001	0.0001	0.0002	0.0001	0	2	2	3	7	0
825	General transcription factor II-I OS=Mus musculus OX=10090 GN=Gtf2i PE=1 SV=3	Q9ESZ8	Gtf2i	112 kDa	6	12	4	9	0	8	0	1	1	18	2	1	1	1	2	1	0	1	3	0	0.0001	0.0002	0.0001	0.0001	0	0.0001	0	0	0	0.0003	0.0001	0	0	0	0	0	0	0	0.0001	0	6	12	4	9	0
826	26S proteasome regulatory subunit 6A OS=Mus musculus OX=10090 GN=Psmc3 PE=1 SV=2	O88685	Psmc3	50 kDa	3	6	2	12	0	6	5	2	6	10	0	0	2	0	4	4	3	2	4	1	0.0001	0.0001	0	0.0002	0	0.0001	0.0001	0	0.0001	0.0001	0	0	0	0	0.0001	0.0001	0	0	0.0001	0	3	6	2	12	0
827	40S ribosomal protein S12 OS=Mus musculus OX=10090 GN=Rps12 PE=1 SV=3	P63323	Rps12	15 kDa	6	11	10	7	0	12	4	2	3	13	1	3	1	2	3	3	2	2	6	0	0.0001	0.0002	0.0002	0.0001	0	0.0002	0.0001	0	0.0001	0.0002	0	0.0001	0	0	0.0001	0.0001	0	0	0.0001	0	6	11	10	7	0
828	Afadin OS=Mus musculus OX=10090 GN=Afdn PE=1 SV=3	Q9QZQ1	Afdn	207 kDa	1	4	2	9	2	6	3	2	6	9	4	4	4	3	3	4	6	4	6	3	0	0.0001	0	0.0001	0.0001	0.0001	0.0001	0	0.0001	0.0001	0.0001	0.0001	0.0001	0.0001	0.0001	0.0001	0.0001	0.0001	0.0001	0.0001	1	4	2	9	2
829	Gamma-adducin OS=Mus musculus OX=10090 GN=Add3 PE=1 SV=2	Q9QYB5	Add3	79 kDa	2	5	0	5	2	6	7	0	8	6	2	4	4	8	4	3	6	8	8	4	0	0.0001	0	0.0001	0.0001	0.0001	0.0002	0	0.0001	0.0001	0.0001	0.0001	0.0001	0.0002	0.0001	0.0001	0.0001	0.0001	0.0002	0.0001	2	5	0	5	2
830	Phospholipase A-2-activating protein OS=Mus musculus OX=10090 GN=Plaa PE=1 SV=4	P27612	Plaa	87 kDa	3	6	5	7	0	9	3	1	10	8	6	2	3	1	2	3	10	6	5	6	0.0001	0.0001	0.0001	0.0001	0	0.0002	0.0001	0	0.0002	0.0001	0.0002	0	0.0001	0	0	0.0001	0.0001	0.0001	0.0001	0.0001	3	6	5	7	0
831	Ribosomal L1 domain-containing protein 1 OS=Mus musculus OX=10090 GN=Rsl1d1 PE=1 SV=1	Q8BVY0	Rsl1d1	50 kDa	2	3	6	8	1	11	6	1	4	11	3	1	0	2	2	6	3	3	4	1	0	0	0.0001	0.0001	0	0.0002	0.0001	0	0.0001	0.0002	0.0001	0	0	0	0	0.0001	0	0.0001	0.0001	0	2	3	6	8	1
832	Transcription activator BRG1 OS=Mus musculus OX=10090 GN=Smarca4 PE=1 SV=1	Q3TKT4	Smarca4	181 kDa	5	6	10	11	1	8	1	0	4	8	3	1	1	1	4	8	3	4	5	1	0.0001	0.0001	0.0002	0.0002	0	0.0001	0	0	0.0001	0.0001	0.0001	0	0	0	0.0001	0.0001	0	0.0001	0.0001	0	5	6	10	11	1
833	Src substrate cortactin OS=Mus musculus OX=10090 GN=Cttn PE=1 SV=2	Q60598	Cttn	61 kDa	1	2	4	4	0	0	6	5	5	2	2	3	4	6	4	4	6	9	5	2	0	0	0.0001	0.0001	0	0	0.0001	0.0001	0.0001	0	0.0001	0.0001	0.0001	0.0001	0.0001	0.0001	0.0001	0.0002	0.0001	0	1	2	4	4	0
834	RNA-binding protein 14 OS=Mus musculus OX=10090 GN=Rbm14 PE=1 SV=1	Q8C2Q3	Rbm14	69 kDa	2	3	9	7	0	3	2	1	4	9	2	5	3	3	5	6	4	5	6	5	0	0	0.0001	0.0001	0	0	0	0	0.0001	0.0001	0.0001	0.0001	0.0001	0.0001	0.0001	0.0001	0.0001	0.0001	0.0001	0.0001	2	3	9	7	0
835	WD repeat and FYVE domain-containing protein 3 OS=Mus musculus OX=10090 GN=Wdfy3 PE=1 SV=1	Q6VNB8	Wdfy3	392 kDa	0	6	1	3	0	4	2	0	7	10	1	3	1	2	3	7	7	5	7	2	0	0.0001	0	0	0	0.0001	0	0	0.0001	0.0001	0	0.0001	0	0	0.0001	0.0001	0.0001	0.0001	0.0001	0	0	6	1	3	0
836	Splicing factor 3A subunit 1 OS=Mus musculus OX=10090 GN=Sf3a1 PE=1 SV=1	Q8K4Z5	Sf3a1	89 kDa	2	9	2	6	0	10	3	1	5	13	1	0	2	1	4	5	1	7	3	2	0	0.0001	0	0.0001	0	0.0002	0.0001	0	0.0001	0.0002	0	0	0	0	0.0001	0.0001	0	0.0001	0.0001	0	2	9	2	6	0
837	Sister chromatid cohesion protein PDS5 homolog B OS=Mus musculus OX=10090 GN=Pds5b PE=1 SV=1	Q4VA53	Pds5b	164 kDa	5	8	2	2	0	6	1	0	3	9	0	0	1	1	2	2	2	1	3	1	0.0001	0.0001	0	0	0	0.0001	0	0	0.0001	0.0001	0	0	0	0	0	0	0	0	0.0001	0	5	8	2	2	0
838	Dedicator of cytokinesis protein 2 OS=Mus musculus OX=10090 GN=Dock2 PE=1 SV=3	Q8C3J5	Dock2	212 kDa	4	6	2	8	0	3	1	0	3	5	0	2	3	0	3	6	7	4	3	5	0.0001	0.0001	0	0.0001	0	0	0	0	0.0001	0.0001	0	0	0.0001	0	0.0001	0.0001	0.0001	0.0001	0.0001	0.0001	4	6	2	8	0
839	Procollagen C-endopeptidase enhancer 1 OS=Mus musculus OX=10090 GN=Pcolce PE=1 SV=2	Q61398	Pcolce	50 kDa	10	5	7	5	1	10	3	2	6	12	2	6	1	2	5	9	3	5	7	2	0.0002	0.0001	0.0001	0.0001	0	0.0002	0.0001	0	0.0001	0.0002	0.0001	0.0001	0	0	0.0001	0.0002	0	0.0001	0.0001	0	10	5	7	5	1
840	S-methyl-5'-thioadenosine phosphorylase OS=Mus musculus OX=10090 GN=Mtap PE=1 SV=1	Q9CQ65	Mtap	31 kDa	3	4	12	12	1	2	1	5	4	4	1	2	1	2	3	5	2	1	5	1	0.0001	0.0001	0.0002	0.0002	0	0	0	0.0001	0.0001	0.0001	0	0	0	0	0.0001	0.0001	0	0	0.0001	0	3	4	12	12	1
841	Eukaryotic translation initiation factor 5 OS=Mus musculus OX=10090 GN=Eif5 PE=1 SV=1	P59325	Eif5	49 kDa	4	3	4	2	0	2	5	2	4	5	2	6	3	5	7	5	3	4	5	4	0.0001	0	0.0001	0	0	0	0.0001	0	0.0001	0.0001	0.0001	0.0001	0.0001	0.0001	0.0001	0.0001	0	0.0001	0.0001	0.0001	4	3	4	2	0
842	Sterile alpha motif domain-containing protein 9-like OS=Mus musculus OX=10090 GN=Samd9l PE=1 SV=2	Q69Z37	Samd9l	180 kDa	4	5	7	8	0	9	3	1	4	7	2	1	3	0	6	6	2	2	6	1	0.0001	0.0001	0.0001	0.0001	0	0.0002	0.0001	0	0.0001	0.0001	0.0001	0	0.0001	0	0.0001	0.0001	0	0	0.0001	0	4	5	7	8	0
843	Importin subunit alpha-4 OS=Mus musculus OX=10090 GN=Kpna3 PE=1 SV=1	O35344	Kpna3	58 kDa	4	4	1	6	0	7	2	0	3	10	4	2	2	1	4	5	12	4	2	7	0.0001	0.0001	0	0.0001	0	0.0001	0	0	0.0001	0.0001	0.0001	0	0	0	0.0001	0.0001	0.0002	0.0001	0	0.0001	4	4	1	6	0
844	FACT complex subunit SSRP1 OS=Mus musculus OX=10090 GN=Ssrp1 PE=1 SV=2	Q08943	Ssrp1	81 kDa	2	7	10	9	0	6	2	0	3	6	3	4	0	3	3	5	7	3	3	1	0	0.0001	0.0002	0.0001	0	0.0001	0	0	0.0001	0.0001	0.0001	0.0001	0	0.0001	0.0001	0.0001	0.0001	0.0001	0.0001	0	2	7	10	9	0
845	Transmembrane protein 43 OS=Mus musculus OX=10090 GN=Tmem43 PE=1 SV=1	Q9DBS1	Tmem43	45 kDa	11	7	8	7	0	6	1	2	0	4	1	3	0	3	1	3	4	5	1	7	0.0002	0.0001	0.0001	0.0001	0	0.0001	0	0	0	0.0001	0	0.0001	0	0.0001	0	0.0001	0.0001	0.0001	0	0.0001	11	7	8	7	0
846	DNA ligase 1 OS=Mus musculus OX=10090 GN=Lig1 PE=1 SV=2	P37913	Lig1	102 kDa	5	2	2	7	0	6	2	0	7	12	0	2	0	3	3	3	3	6	5	4	0.0001	0	0	0.0001	0	0.0001	0	0	0.0001	0.0002	0	0	0	0.0001	0.0001	0.0001	0	0.0001	0.0001	0.0001	5	2	2	7	0
847	Neutrophil cytosol factor 4 OS=Mus musculus OX=10090 GN=Ncf4 PE=1 SV=2	P97369	Ncf4	39 kDa	0	7	4	7	0	2	8	0	6	9	1	1	2	1	3	5	7	11	9	6	0	0.0001	0.0001	0.0001	0	0	0.0002	0	0.0001	0.0001	0	0	0	0	0.0001	0.0001	0.0001	0.0002	0.0002	0.0001	0	7	4	7	0
848	ATP-dependent 6-phosphofructokinase, liver type OS=Mus musculus OX=10090 GN=Pfkl PE=1 SV=4	P12382	Pfkl	85 kDa	3	10	3	5	0	5	2	3	1	7	4	1	2	2	8	9	0	4	10	1	0	0.0001	0	0.0001	0	0	0	0	0	0.0001	0.0001	0	0	0	0.0001	0.0001	0	0.0001	0.0002	0	2	8	3	5	0
849	Prothrombin OS=Mus musculus OX=10090 GN=F2 PE=1 SV=1	P19221	F2	70 kDa	0	3	1	1	0	2	4	4	2	4	2	4	0	1	6	16	6	6	9	5	0	0	0	0	0	0	0.0001	0.0001	0	0.0001	0.0001	0.0001	0	0	0.0001	0.0003	0.0001	0.0001	0.0002	0.0001	0	3	1	1	0
850	Peptidyl-prolyl cis-trans isomerase D OS=Mus musculus OX=10090 GN=Ppid PE=1 SV=3	Q9CR16	Ppid	41 kDa	9	3	3	11	0	5	7	17	7	8	0	1	0	0	1	0	0	0	2	0	0.0002	0	0	0.0002	0	0.0001	0.0002	0.0004	0.0001	0.0001	0	0	0	0	0	0	0	0	0	0	9	3	3	11	0
851	40S ribosomal protein S24 OS=Mus musculus OX=10090 GN=Rps24 PE=1 SV=1	P62849	Rps24	15 kDa	7	6	6	12	1	10	3	1	6	11	2	1	0	1	5	5	4	1	1	5	0.0001	0.0001	0.0001	0.0002	0	0.0002	0.0001	0	0.0001	0.0002	0.0001	0	0	0	0.0001	0.0001	0.0001	0	0	0.0001	7	6	6	12	1
852	Proto-oncogene tyrosine-protein kinase Src OS=Mus musculus OX=10090 GN=Src PE=1 SV=5	P05480	Src	60 kDa	3	3	2	5	0	6	3	4	2	5	0	2	4	2	3	4	4	6	3	1	0.0001	0	0	0.0001	0	0.0001	0.0001	0.0001	0	0.0001	0	0	0.0001	0	0.0001	0.0001	0.0001	0.0001	0.0001	0	3	3	2	5	0
853	GTPase-activating protein and VPS9 domain-containing protein 1 OS=Mus musculus OX=10090 GN=Gapvd1 PE=1 SV=2	Q6PAR5	Gapvd1	162 kDa	2	2	4	7	0	5	2	0	3	10	3	4	5	4	4	6	10	7	2	4	0	0	0.0001	0.0001	0	0.0001	0	0	0.0001	0.0001	0.0001	0.0001	0.0001	0.0001	0.0001	0.0001	0.0001	0.0001	0	0.0001	2	2	4	7	0
854	Importin-7 OS=Mus musculus OX=10090 GN=Ipo7 PE=1 SV=2	Q9EPL8	Ipo7	119 kDa	1	5	5	9	0	9	5	0	3	13	2	3	4	4	4	8	5	3	7	6	0	0.0001	0.0001	0.0001	0	0.0002	0.0001	0	0.0001	0.0002	0.0001	0.0001	0.0001	0.0001	0.0001	0.0001	0.0001	0.0001	0.0001	0.0001	1	5	5	9	0
855	RNA-binding protein FXR1 OS=Mus musculus OX=10090 GN=Fxr1 PE=1 SV=2	Q61584	Fxr1	76 kDa	4	6	5	7	0	7	2	3	7	10	3	0	0	2	4	5	5	4	5	3	0.0001	0.0001	0.0001	0.0001	0	0.0001	0	0.0001	0.0001	0.0001	0.0001	0	0	0	0.0001	0.0001	0.0001	0.0001	0.0001	0.0001	4	6	5	7	0
856	40S ribosomal protein S19 OS=Mus musculus OX=10090 GN=Rps19 PE=1 SV=3	Q9CZX8	Rps19	16 kDa	9	11	8	9	0	7	2	1	2	4	0	0	0	1	0	2	1	1	1	0	0.0002	0.0002	0.0001	0.0001	0	0.0001	0	0	0	0.0001	0	0	0	0	0	0	0	0	0	0	9	11	8	9	0
857	Plakophilin-1 OS=Mus musculus OX=10090 GN=Pkp1 PE=1 SV=1	P97350	Pkp1	81 kDa	1	0	1	0	0	0	3	3	9	2	1	5	38	1	11	0	0	0	4	3	0	0	0	0	0	0	0.0001	0.0001	0.0002	0	0	0.0001	0.0007	0	0.0002	0	0	0	0.0001	0.0001	1	0	1	0	0
858	3-hydroxyacyl-CoA dehydrogenase type-2 OS=Mus musculus OX=10090 GN=Hsd17b10 PE=1 SV=4	O08756	Hsd17b10	27 kDa	3	9	1	1	0	5	3	2	2	6	4	4	4	1	7	8	3	4	8	1	0.0001	0.0001	0	0	0	0.0001	0.0001	0	0	0.0001	0.0001	0.0001	0.0001	0	0.0001	0.0001	0	0.0001	0.0002	0	3	9	1	1	0
859	TBC1 domain family member 8B OS=Mus musculus OX=10090 GN=Tbc1d8b PE=1 SV=1	A3KGB4	Tbc1d8b	128 kDa	1	2	2	5	0	6	4	1	4	11	3	4	3	3	3	4	6	6	5	2	0	0	0	0.0001	0	0.0001	0.0001	0	0.0001	0.0002	0.0001	0.0001	0.0001	0.0001	0.0001	0.0001	0.0001	0.0001	0.0001	0	1	2	2	5	0
860	E3 ubiquitin-protein ligase TRIP12 OS=Mus musculus OX=10090 GN=Trip12 PE=1 SV=1	G5E870	Trip12	224 kDa	0	6	4	8	0	8	1	1	4	9	1	3	3	3	3	4	4	6	3	2	0	0.0001	0.0001	0.0001	0	0.0001	0	0	0.0001	0.0001	0	0.0001	0.0001	0.0001	0.0001	0.0001	0.0001	0.0001	0.0001	0	0	6	4	8	0
861	Platelet-activating factor acetylhydrolase IB subunit beta OS=Mus musculus OX=10090 GN=Pafah1b1 PE=1 SV=2	P63005	Pafah1b1	47 kDa	4	0	1	5	0	3	4	2	5	3	0	3	3	2	6	3	6	6	5	6	0.0001	0	0	0.0001	0	0	0.0001	0	0.0001	0	0	0.0001	0.0001	0	0.0001	0.0001	0.0001	0.0001	0.0001	0.0001	4	0	1	5	0
862	Dedicator of cytokinesis protein 1 OS=Mus musculus OX=10090 GN=Dock1 PE=1 SV=3	Q8BUR4	Dock1	215 kDa	4	4	2	4	0	7	2	0	3	8	2	0	2	2	2	1	3	5	5	1	0.0001	0.0001	0	0.0001	0	0.0001	0	0	0.0001	0.0001	0.0001	0	0	0	0	0	0	0.0001	0.0001	0	4	4	2	4	0
863	DCC-interacting protein 13-beta OS=Mus musculus OX=10090 GN=Appl2 PE=1 SV=1	Q8K3G9	Appl2	74 kDa	1	1	1	1	0	2	3	0	6	2	1	6	6	10	2	6	8	11	5	5	0	0	0	0	0	0	0.0001	0	0.0001	0	0	0.0001	0.0001	0.0002	0	0.0001	0.0001	0.0002	0.0001	0.0001	1	1	1	1	0
864	Methylcrotonoyl-CoA carboxylase subunit alpha, mitochondrial OS=Mus musculus OX=10090 GN=Mccc1 PE=1 SV=2	Q99MR8	Mccc1	79 kDa	5	7	1	3	0	8	2	1	3	13	0	2	2	0	2	2	7	2	6	6	0.0001	0.0001	0	0	0	0.0001	0	0	0.0001	0.0002	0	0	0	0	0	0	0.0001	0	0.0001	0.0001	5	7	1	3	0
865	Serine/arginine-rich splicing factor 2 OS=Mus musculus OX=10090 GN=Srsf2 PE=1 SV=4	Q62093	Srsf2	25 kDa	0	0	4	6	1	1	4	3	9	2	4	5	4	5	5	5	9	6	8	8	0	0	0.0001	0.0001	0	0	0.0001	0.0001	0.0002	0	0.0001	0.0001	0.0001	0.0001	0.0001	0.0001	0.0001	0.0001	0.0002	0.0002	0	0	4	6	1
866	Protein transport protein Sec24A OS=Mus musculus OX=10090 GN=Sec24a PE=1 SV=1	Q3U2P1	Sec24a	119 kDa	2	5	5	5	0	6	0	0	2	11	1	2	1	1	4	4	5	3	3	0	0	0.0001	0.0001	0.0001	0	0.0001	0	0	0	0.0002	0	0	0	0	0.0001	0.0001	0.0001	0.0001	0.0001	0	2	5	5	5	0
867	cAMP-dependent protein kinase type I-alpha regulatory subunit OS=Mus musculus OX=10090 GN=Prkar1a PE=1 SV=3	Q9DBC7	Prkar1a	43 kDa	7	3	2	7	2	6	3	3	6	9	1	3	1	1	3	4	3	5	5	4	0.0001	0	0	0.0001	0.0001	0.0001	0.0001	0.0001	0.0001	0.0001	0	0.0001	0	0	0.0001	0.0001	0	0.0001	0.0001	0.0001	7	3	2	7	2
868	WD repeat-containing protein 1 OS=Mus musculus OX=10090 GN=Wdr1 PE=1 SV=3	O88342	Wdr1	66 kDa	6	6	11	10	1	4	4	4	3	4	1	2	2	3	3	6	4	3	4	2	0.0001	0.0001	0.0002	0.0001	0	0.0001	0.0001	0.0001	0.0001	0.0001	0	0	0	0.0001	0.0001	0.0001	0.0001	0.0001	0.0001	0	6	6	11	10	1
869	60S ribosomal protein L27 OS=Mus musculus OX=10090 GN=Rpl27 PE=1 SV=2	P61358	Rpl27	16 kDa	11	5	6	14	1	10	2	2	2	11	1	1	1	1	2	3	4	1	2	1	0.0002	0.0001	0.0001	0.0002	0	0.0002	0	0	0	0.0002	0	0	0	0	0	0.0001	0.0001	0	0	0	11	5	6	14	1
870	Biliverdin reductase A OS=Mus musculus OX=10090 GN=Blvra PE=1 SV=1	Q9CY64	Blvra	34 kDa	4	8	2	8	0	6	5	2	7	11	2	2	3	2	4	7	6	6	5	4	0.0001	0.0001	0	0.0001	0	0.0001	0.0001	0	0.0001	0.0002	0.0001	0	0.0001	0	0.0001	0.0001	0.0001	0.0001	0.0001	0.0001	4	8	2	8	0
871	Thrombospondin-3 OS=Mus musculus OX=10090 GN=Thbs3 PE=1 SV=2	Q05895	Thbs3	104 kDa	10	5	6	6	1	6	1	0	1	5	1	2	0	0	2	4	6	5	0	2	0.0002	0.0001	0.0001	0.0001	0	0.0001	0	0	0	0.0001	0	0	0	0	0	0.0001	0.0001	0.0001	0	0	10	5	6	6	1
872	Focal adhesion kinase 1 OS=Mus musculus OX=10090 GN=Ptk2 PE=1 SV=4	P34152	Ptk2	119 kDa	1	2	3	4	0	1	2	0	2	3	0	2	2	3	3	3	3	2	4	1	0	0	0	0	0	0	0	0	0	0	0	0	0	0.0001	0.0001	0	0	0	0.0001	0	1	1	3	3	0
873	Dihydrolipoyllysine-residue acetyltransferase component of pyruvate dehydrogenase complex, mitochondrial OS=Mus musculus OX=10090 GN=Dlat PE=1 SV=2	Q8BMF4	Dlat	68 kDa	2	10	3	8	0	7	0	0	5	5	4	1	3	1	4	5	10	3	1	2	0	0.0001	0	0.0001	0	0.0001	0	0	0.0001	0.0001	0.0001	0	0.0001	0	0.0001	0.0001	0.0001	0.0001	0	0	2	10	3	8	0
874	Medium-chain acyl-CoA ligase ACSF2, mitochondrial OS=Mus musculus OX=10090 GN=Acsf2 PE=1 SV=1	Q8VCW8	Acsf2	68 kDa	5	6	3	3	1	15	2	1	4	14	1	1	2	1	2	5	4	3	5	2	0.0001	0.0001	0	0	0	0.0002	0	0	0.0001	0.0002	0	0	0	0	0	0.0001	0.0001	0.0001	0.0001	0	5	6	3	3	1
875	NHP2-like protein 1 OS=Mus musculus OX=10090 GN=Snu13 PE=1 SV=4	Q9D0T1	Snu13	14 kDa	5	5	5	3	3	5	6	2	6	8	2	2	2	3	6	6	2	5	9	0	0.0001	0.0001	0.0001	0	0.0001	0.0001	0.0001	0	0.0001	0.0001	0.0001	0	0	0.0001	0.0001	0.0001	0	0.0001	0.0002	0	5	5	5	3	3
876	Lysine-specific histone demethylase 1A OS=Mus musculus OX=10090 GN=Kdm1a PE=1 SV=2	Q6ZQ88	Kdm1a	93 kDa	1	1	5	7	1	10	3	0	4	9	0	3	1	1	4	7	3	3	5	2	0	0	0.0001	0.0001	0	0.0002	0.0001	0	0.0001	0.0001	0	0.0001	0	0	0.0001	0.0001	0	0.0001	0.0001	0	1	1	5	7	1
877	AP-3 complex subunit mu-1 OS=Mus musculus OX=10090 GN=Ap3m1 PE=1 SV=1	Q9JKC8	Ap3m1	47 kDa	3	3	5	5	0	6	1	0	3	4	2	5	7	2	6	6	9	3	3	4	0.0001	0	0.0001	0.0001	0	0.0001	0	0	0.0001	0.0001	0.0001	0.0001	0.0001	0	0.0001	0.0001	0.0001	0.0001	0.0001	0.0001	3	3	5	5	0
878	Receptor-interacting serine/threonine-protein kinase 3 OS=Mus musculus OX=10090 GN=Ripk3 PE=1 SV=2	Q9QZL0	Ripk3	53 kDa	3	0	2	6	0	11	7	2	3	13	0	5	4	4	9	7	2	4	2	1	0.0001	0	0	0.0001	0	0.0002	0.0002	0	0.0001	0.0002	0	0.0001	0.0001	0.0001	0.0002	0.0001	0	0.0001	0	0	3	0	2	6	0
879	Very-long-chain enoyl-CoA reductase OS=Mus musculus OX=10090 GN=Tecr PE=1 SV=1	Q9CY27	Tecr	36 kDa	10	5	12	9	3	11	4	6	4	5	0	3	2	0	3	3	3	0	2	2	0.0002	0.0001	0.0002	0.0001	0.0001	0.0002	0.0001	0.0001	0.0001	0.0001	0	0.0001	0	0	0.0001	0.0001	0	0	0	0	10	5	12	9	3
880	Rho guanine nucleotide exchange factor 7 OS=Mus musculus OX=10090 GN=Arhgef7 PE=1 SV=2	Q9ES28	Arhgef7	97 kDa	1	4	2	5	1	4	5	2	7	7	3	4	5	1	5	3	11	6	5	4	0	0.0001	0	0.0001	0	0.0001	0.0001	0	0.0001	0.0001	0.0001	0.0001	0.0001	0	0.0001	0.0001	0.0001	0.0001	0.0001	0.0001	1	4	2	5	1
881	RuvB-like 2 OS=Mus musculus OX=10090 GN=Ruvbl2 PE=1 SV=3	Q9WTM5	Ruvbl2	51 kDa	6	5	4	11	1	2	2	3	3	8	2	1	2	1	3	7	7	8	7	1	0.0001	0.0001	0.0001	0.0002	0	0	0	0.0001	0.0001	0.0001	0.0001	0	0	0	0.0001	0.0001	0.0001	0.0001	0.0001	0	6	5	4	11	1
882	Glutaminase kidney isoform, mitochondrial OS=Mus musculus OX=10090 GN=Gls PE=1 SV=1	D3Z7P3	Gls	74 kDa	5	7	2	4	0	10	3	6	7	9	3	1	3	2	3	7	3	5	5	2	0.0001	0.0001	0	0.0001	0	0.0002	0.0001	0.0001	0.0001	0.0001	0.0001	0	0.0001	0	0.0001	0.0001	0	0.0001	0.0001	0	5	7	2	4	0
883	Armadillo repeat-containing protein 10 OS=Mus musculus OX=10090 GN=Armc10 PE=1 SV=1	Q9D0L7	Armc10	33 kDa	1	4	2	5	1	4	3	0	8	8	3	3	4	4	7	7	3	7	6	3	0	0.0001	0	0.0001	0	0.0001	0.0001	0	0.0001	0.0001	0.0001	0.0001	0.0001	0.0001	0.0001	0.0001	0	0.0001	0.0001	0.0001	1	4	2	5	1
884	Early endosome antigen 1 OS=Mus musculus OX=10090 GN=Eea1 PE=1 SV=2	Q8BL66	Eea1	161 kDa	5	2	5	8	3	1	4	1	4	2	0	1	4	0	4	7	4	4	4	3	0.0001	0	0.0001	0.0001	0.0001	0	0.0001	0	0.0001	0	0	0	0.0001	0	0.0001	0.0001	0.0001	0.0001	0.0001	0.0001	5	2	5	8	3
885	Trifunctional enzyme subunit beta, mitochondrial OS=Mus musculus OX=10090 GN=Hadhb PE=1 SV=1	Q99JY0	Hadhb	51 kDa	8	7	2	5	2	6	2	4	2	5	2	1	1	0	1	5	6	5	6	2	0.0001	0.0001	0	0.0001	0.0001	0.0001	0	0.0001	0	0.0001	0.0001	0	0	0	0	0.0001	0.0001	0.0001	0.0001	0	8	7	2	5	2
886	ATP-dependent RNA helicase DDX42 OS=Mus musculus OX=10090 GN=Ddx42 PE=1 SV=3	Q810A7	Ddx42	102 kDa	5	3	1	3	0	4	6	1	9	7	3	5	0	3	4	3	5	4	5	1	0.0001	0	0	0	0	0.0001	0.0001	0	0.0002	0.0001	0.0001	0.0001	0	0.0001	0.0001	0.0001	0.0001	0.0001	0.0001	0	5	3	1	3	0
887	26S proteasome non-ATPase regulatory subunit 2 OS=Mus musculus OX=10090 GN=Psmd2 PE=1 SV=1	Q8VDM4	Psmd2	100 kDa	6	6	4	9	0	9	1	2	6	8	0	1	2	0	1	5	7	6	5	0	0.0001	0.0001	0.0001	0.0001	0	0.0002	0	0	0.0001	0.0001	0	0	0	0	0	0.0001	0.0001	0.0001	0.0001	0	6	6	4	9	0
888	Kelch-like protein 41 OS=Mus musculus OX=10090 GN=Klhl41 PE=1 SV=1	A2AUC9	Klhl41	68 kDa	0	7	0	0	0	1	2	0	0	6	2	0	0	3	1	0	30	2	0	23	0	0.0001	0	0	0	0	0	0	0	0.0001	0.0001	0	0	0.0001	0	0	0.0004	0	0	0.0005	0	7	0	0	0
889	Stress-induced-phosphoprotein 1 OS=Mus musculus OX=10090 GN=Stip1 PE=1 SV=1	Q60864	Stip1	63 kDa	8	10	6	6	1	3	5	3	2	2	2	3	0	2	3	2	2	4	2	2	0.0001	0.0001	0.0001	0.0001	0	0	0.0001	0.0001	0	0	0.0001	0.0001	0	0	0.0001	0	0	0.0001	0	0	8	10	6	6	1
890	Far upstream element-binding protein 2 OS=Mus musculus OX=10090 GN=Khsrp PE=1 SV=2	Q3U0V1	Khsrp	77 kDa	4	7	5	6	1	3	4	5	11	3	1	3	4	2	5	2	3	2	3	2	0.0001	0.0001	0.0001	0.0001	0	0	0.0001	0.0001	0.0002	0	0	0.0001	0.0001	0	0.0001	0	0	0	0.0001	0	4	7	5	6	1
891	Elongation factor 1-beta OS=Mus musculus OX=10090 GN=Eef1b PE=1 SV=5	O70251	Eef1b	25 kDa	3	5	7	4	1	3	6	0	6	4	3	3	5	3	4	2	4	4	3	2	0.0001	0.0001	0.0001	0.0001	0	0	0.0001	0	0.0001	0	0	0	0.0001	0.0001	0.0001	0	0	0.0001	0	0	3	4	4	4	1
892	Serpin B5 OS=Mus musculus OX=10090 GN=Serpinb5 PE=1 SV=1	P70124	Serpinb5	42 kDa	2	4	1	4	0	2	1	5	7	3	1	5	17	1	4	10	2	1	2	2	0	0.0001	0	0.0001	0	0	0	0.0001	0.0001	0	0	0.0001	0.0003	0	0.0001	0.0002	0	0	0	0	2	4	1	4	0
893	DNA mismatch repair protein Msh2 OS=Mus musculus OX=10090 GN=Msh2 PE=1 SV=1	P43247	Msh2	104 kDa	2	3	1	6	0	10	3	2	6	9	2	1	1	0	3	3	2	6	7	2	0	0	0	0.0001	0	0.0002	0.0001	0	0.0001	0.0001	0.0001	0	0	0	0.0001	0.0001	0	0.0001	0.0001	0	2	3	1	6	0
894	Ras-related protein Rap-1b OS=Mus musculus OX=10090 GN=Rap1b PE=1 SV=2	Q99JI6	Rap1b	21 kDa	8	2	3	4	2	7	7	6	0	5	0	5	2	3	6	9	3	6	8	0	0.0001	0	0	0	0	0	0.0001	0	0	0	0	0	0	0	0	0.0001	0	0	0.0001	0	6	0	2	1	1
895	Serine/threonine-protein kinase PAK 1 OS=Mus musculus OX=10090 GN=Pak1 PE=1 SV=1	O88643	Pak1	61 kDa	0	3	0	4	0	3	7	2	3	2	3	5	4	7	6	6	4	8	6	4	0	0	0	0	0	0	0	0	0	0	0	0	0	0.0001	0	0	0	0.0001	0	0	0	0	0	1	0
896	Ig gamma-2A chain C region secreted form OS=Mus musculus OX=10090 PE=1 SV=1	P01864		37 kDa	0	1	1	7	0	0	1	0	5	0	5	9	3	15	9	4	13	4	2	7	0	0	0	0.0001	0	0	0	0	0.0001	0	0.0002	0.0002	0.0001	0.0003	0.0002	0.0001	0.0002	0.0001	0	0.0001	0	1	1	7	0
897	Myotilin OS=Mus musculus OX=10090 GN=Myot PE=1 SV=1	Q9JIF9	Myot	55 kDa	0	2	0	0	0	0	1	2	0	3	3	1	0	1	0	0	37	0	0	31	0	0	0	0	0	0	0	0	0	0	0.0001	0	0	0	0	0	0.0005	0	0	0.0006	0	2	0	0	0
898	Nuclear pore complex protein Nup88 OS=Mus musculus OX=10090 GN=Nup88 PE=1 SV=1	Q8CEC0	Nup88	85 kDa	7	3	4	7	1	10	5	3	5	6	2	2	3	1	2	8	5	6	4	2	0.0001	0	0.0001	0.0001	0	0.0002	0.0001	0.0001	0.0001	0.0001	0.0001	0	0.0001	0	0	0.0001	0.0001	0.0001	0.0001	0	7	3	4	7	1
899	E3 ubiquitin/ISG15 ligase TRIM25 OS=Mus musculus OX=10090 GN=Trim25 PE=1 SV=2	Q61510	Trim25	72 kDa	7	5	4	4	1	10	1	3	2	13	1	1	1	0	2	1	4	4	3	1	0.0001	0.0001	0.0001	0.0001	0	0.0002	0	0.0001	0	0.0002	0	0	0	0	0	0	0.0001	0.0001	0.0001	0	7	5	4	4	1
900	Beta-2-syntrophin OS=Mus musculus OX=10090 GN=Sntb2 PE=1 SV=2	Q61235	Sntb2	56 kDa	4	2	2	5	1	4	3	2	6	12	2	0	3	1	2	4	6	4	3	3	0.0001	0	0	0.0001	0	0.0001	0.0001	0	0.0001	0.0002	0.0001	0	0.0001	0	0	0.0001	0.0001	0.0001	0.0001	0.0001	4	2	2	5	1
901	von Willebrand factor A domain-containing protein 8 OS=Mus musculus OX=10090 GN=Vwa8 PE=1 SV=2	Q8CC88	Vwa8	213 kDa	4	2	2	3	0	9	3	0	3	9	1	0	2	1	4	4	6	8	4	3	0.0001	0	0	0	0	0.0002	0.0001	0	0.0001	0.0001	0	0	0	0	0.0001	0.0001	0.0001	0.0001	0.0001	0.0001	4	2	2	3	0
902	Protein-lysine 6-oxidase OS=Mus musculus OX=10090 GN=Lox PE=1 SV=1	P28301	Lox	47 kDa	3	4	3	7	3	8	3	0	4	6	4	4	7	5	6	5	4	3	5	2	0.0001	0.0001	0	0.0001	0.0001	0.0001	0.0001	0	0.0001	0.0001	0.0001	0.0001	0.0001	0.0001	0.0001	0.0001	0.0001	0.0001	0.0001	0	3	4	3	7	3
903	Mitogen-activated protein kinase 3 OS=Mus musculus OX=10090 GN=Mapk3 PE=1 SV=5	Q63844	Mapk3	43 kDa	3	5	4	2	0	5	4	3	2	5	0	1	1	1	1	2	3	6	6	2	0.0001	0.0001	0.0001	0	0	0.0001	0.0001	0.0001	0	0.0001	0	0	0	0	0	0	0	0.0001	0.0001	0	3	5	4	2	0
904	26S proteasome regulatory subunit 10B OS=Mus musculus OX=10090 GN=Psmc6 PE=1 SV=1	P62334	Psmc6	44 kDa	3	4	5	8	0	5	2	3	5	7	1	1	4	0	5	5	5	5	5	1	0.0001	0.0001	0.0001	0.0001	0	0.0001	0	0.0001	0.0001	0.0001	0	0	0.0001	0	0.0001	0.0001	0.0001	0.0001	0.0001	0	3	4	5	8	0
905	Rab GTPase-activating protein 1 OS=Mus musculus OX=10090 GN=Rabgap1 PE=1 SV=1	A2AWA9	Rabgap1	121 kDa	4	3	0	6	0	3	1	0	1	6	3	2	3	2	3	6	10	5	6	5	0.0001	0	0	0.0001	0	0	0	0	0	0.0001	0.0001	0	0.0001	0	0.0001	0.0001	0.0001	0.0001	0.0001	0.0001	4	3	0	6	0
906	Rac GTPase-activating protein 1 OS=Mus musculus OX=10090 GN=Racgap1 PE=1 SV=1	Q9WVM1	Racgap1	70 kDa	0	2	3	3	0	9	7	6	5	10	0	7	2	8	4	5	4	4	5	1	0	0	0	0	0	0.0002	0.0002	0.0001	0.0001	0.0001	0	0.0001	0	0.0002	0.0001	0.0001	0.0001	0.0001	0.0001	0	0	2	3	3	0
907	Glutathione S-transferase omega-1 OS=Mus musculus OX=10090 GN=Gsto1 PE=1 SV=2	O09131	Gsto1	27 kDa	5	8	3	6	0	1	1	1	1	9	0	0	0	0	0	10	0	3	8	0	0.0001	0.0001	0	0.0001	0	0	0	0	0	0.0001	0	0	0	0	0	0.0002	0	0.0001	0.0002	0	5	8	3	6	0
908	Nucleolar protein 58 OS=Mus musculus OX=10090 GN=Nop58 PE=1 SV=1	Q6DFW4	Nop58	60 kDa	9	5	1	5	0	6	5	1	7	9	3	2	1	3	4	2	5	3	8	2	0.0002	0.0001	0	0.0001	0	0.0001	0.0001	0	0.0001	0.0001	0.0001	0	0	0.0001	0.0001	0	0.0001	0.0001	0.0002	0	9	5	1	5	0
909	ATP-binding cassette sub-family F member 1 OS=Mus musculus OX=10090 GN=Abcf1 PE=1 SV=1	Q6P542	Abcf1	95 kDa	6	3	2	1	0	4	2	4	6	15	1	2	0	2	3	4	2	2	5	2	0.0001	0	0	0	0	0.0001	0	0.0001	0.0001	0.0002	0	0	0	0	0.0001	0.0001	0	0	0.0001	0	6	3	2	1	0
910	Cullin-5 OS=Mus musculus OX=10090 GN=Cul5 PE=1 SV=3	Q9D5V5	Cul5	91 kDa	6	5	1	3	0	11	1	1	5	6	3	4	2	2	4	4	7	1	0	1	0.0001	0.0001	0	0	0	0.0002	0	0	0.0001	0.0001	0.0001	0.0001	0	0	0.0001	0.0001	0.0001	0	0	0	6	5	1	3	0
911	Tyrosine-protein phosphatase non-receptor type 13 OS=Mus musculus OX=10090 GN=Ptpn13 PE=1 SV=2	Q64512	Ptpn13	270 kDa	1	2	3	3	0	7	2	0	4	8	1	0	0	2	1	4	5	7	11	2	0	0	0	0	0	0.0001	0	0	0.0001	0.0001	0	0	0	0	0	0.0001	0.0001	0.0001	0.0002	0	1	2	3	3	0
912	Ribosome biogenesis protein NSA2 homolog OS=Mus musculus OX=10090 GN=Nsa2 PE=2 SV=1	Q9CR47	Nsa2	30 kDa	0	0	0	2	0	2	0	0	2	0	0	0	0	0	0	0	0	0	0	0	0	0	0	0	0	0	0	0	0	0	0	0	0	0	0	0	0	0	0	0	0	0	0	2	0
913	Insulin-like growth factor-binding protein 7 OS=Mus musculus OX=10090 GN=Igfbp7 PE=1 SV=3	Q61581	Igfbp7	29 kDa	4	4	7	3	4	6	8	3	2	11	2	3	2	2	1	4	2	2	6	3	0.0001	0.0001	0.0001	0	0.0001	0.0001	0.0002	0.0001	0	0.0002	0.0001	0.0001	0	0	0	0.0001	0	0	0.0001	0.0001	4	4	7	3	4
914	Ribonucleoprotein PTB-binding 1 OS=Mus musculus OX=10090 GN=Raver1 PE=1 SV=2	Q9CW46	Raver1	79 kDa	3	4	6	4	1	6	4	2	4	6	0	2	3	1	3	3	3	3	7	2	0.0001	0.0001	0.0001	0.0001	0	0.0001	0.0001	0	0.0001	0.0001	0	0	0.0001	0	0.0001	0.0001	0	0.0001	0.0001	0	3	4	6	4	1
915	Protein FAM98B OS=Mus musculus OX=10090 GN=Fam98b PE=1 SV=1	Q80VD1	Fam98b	45 kDa	3	3	4	3	1	16	5	0	6	7	1	2	1	3	5	4	4	3	7	2	0.0001	0	0.0001	0	0	0.0003	0.0001	0	0.0001	0.0001	0	0	0	0.0001	0.0001	0.0001	0.0001	0.0001	0.0001	0	3	3	4	3	1
916	Vacuolar protein sorting-associated protein 4B OS=Mus musculus OX=10090 GN=Vps4b PE=1 SV=2	P46467	Vps4b	49 kDa	2	1	2	3	0	5	5	1	4	4	2	5	4	5	2	2	9	8	6	5	0	0	0	0	0	0.0001	0.0001	0	0.0001	0.0001	0.0001	0.0001	0.0001	0.0001	0	0	0.0001	0.0001	0.0001	0.0001	2	1	2	3	0
917	Sorting nexin-9 OS=Mus musculus OX=10090 GN=Snx9 PE=1 SV=1	Q91VH2	Snx9	67 kDa	3	4	4	6	0	4	5	0	2	5	1	2	3	4	3	5	5	2	4	2	0.0001	0.0001	0.0001	0.0001	0	0.0001	0.0001	0	0	0.0001	0	0	0.0001	0.0001	0.0001	0.0001	0.0001	0	0.0001	0	3	4	4	6	0
918	Nucleoporin NUP188 OS=Mus musculus OX=10090 GN=Nup188 PE=1 SV=2	Q6ZQH8	Nup188	197 kDa	3	2	3	2	0	6	5	2	2	5	3	4	0	1	3	8	4	3	4	3	0.0001	0	0	0	0	0.0001	0.0001	0	0	0.0001	0.0001	0.0001	0	0	0.0001	0.0001	0.0001	0.0001	0.0001	0.0001	3	2	3	2	0
919	Large proline-rich protein BAG6 OS=Mus musculus OX=10090 GN=Bag6 PE=1 SV=1	Q9Z1R2	Bag6	121 kDa	1	2	4	4	0	4	2	0	1	8	3	1	2	2	4	5	7	9	5	6	0	0	0.0001	0.0001	0	0.0001	0	0	0	0.0001	0.0001	0	0	0	0.0001	0.0001	0.0001	0.0002	0.0001	0.0001	1	2	4	4	0
920	60S ribosomal protein L30 OS=Mus musculus OX=10090 GN=Rpl30 PE=1 SV=2	P62889	Rpl30	13 kDa	5	11	10	5	0	13	3	1	6	12	1	2	2	0	4	5	4	1	4	1	0.0001	0.0002	0.0002	0.0001	0	0.0002	0.0001	0	0.0001	0.0002	0	0	0	0	0.0001	0.0001	0.0001	0	0.0001	0	5	11	10	5	0
921	Arf-GAP with Rho-GAP domain, ANK repeat and PH domain-containing protein 1 OS=Mus musculus OX=10090 GN=Arap1 PE=1 SV=2	Q4LDD4	Arap1	162 kDa	1	5	4	4	0	3	0	0	5	4	1	3	3	3	3	4	8	3	6	3	0	0.0001	0.0001	0.0001	0	0	0	0	0.0001	0.0001	0	0.0001	0.0001	0.0001	0.0001	0.0001	0.0001	0.0001	0.0001	0.0001	1	5	4	4	0
922	Hypoxia up-regulated protein 1 OS=Mus musculus OX=10090 GN=Hyou1 PE=1 SV=1	Q9JKR6	Hyou1	111 kDa	3	9	1	5	0	8	5	2	7	5	2	1	2	0	1	6	5	2	8	1	0.0001	0.0001	0	0.0001	0	0.0001	0.0001	0	0.0001	0.0001	0.0001	0	0	0	0	0.0001	0.0001	0	0.0002	0	3	9	1	5	0
923	Serine/threonine-protein phosphatase 2A 65 kDa regulatory subunit A beta isoform OS=Mus musculus OX=10090 GN=Ppp2r1b PE=1 SV=2	Q7TNP2	Ppp2r1b	66 kDa	1	7	3	9	0	5	0	0	4	12	2	3	5	1	5	5	3	3	2	3	0	0	0	0.0001	0	0	0	0	0.0001	0	0	0.0001	0.0001	0	0.0001	0.0001	0	0.0001	0	0	0	2	3	4	0
924	S-formylglutathione hydrolase OS=Mus musculus OX=10090 GN=Esd PE=1 SV=1	Q9R0P3	Esd	31 kDa	8	11	6	9	0	7	4	5	1	9	0	0	0	0	3	7	0	2	2	0	0.0001	0.0002	0.0001	0.0001	0	0.0001	0.0001	0.0001	0	0.0001	0	0	0	0	0.0001	0.0001	0	0	0	0	8	11	6	9	0
925	Putative RNA-binding protein Luc7-like 2 OS=Mus musculus OX=10090 GN=Luc7l2 PE=1 SV=1	Q7TNC4	Luc7l2	47 kDa	2	1	14	9	1	3	2	1	3	3	3	4	2	4	3	4	3	4	4	4	0	0	0.0002	0.0001	0	0	0	0	0.0001	0	0.0001	0.0001	0	0.0001	0.0001	0.0001	0	0.0001	0.0001	0.0001	2	1	14	9	1
926	Chromobox protein homolog 3 OS=Mus musculus OX=10090 GN=Cbx3 PE=1 SV=2	P23198	Cbx3	21 kDa	9	3	2	8	2	4	5	5	3	5	3	3	2	3	3	4	5	4	7	4	0.0002	0	0	0.0001	0.0001	0.0001	0.0001	0.0001	0.0001	0.0001	0.0001	0.0001	0	0.0001	0.0001	0.0001	0.0001	0.0001	0.0001	0.0001	9	3	2	8	2
927	Peptidyl-prolyl cis-trans isomerase FKBP4 OS=Mus musculus OX=10090 GN=Fkbp4 PE=1 SV=5	P30416	Fkbp4	52 kDa	8	5	5	9	1	8	4	5	8	6	0	2	2	2	2	6	1	1	3	1	0.0001	0.0001	0.0001	0.0001	0	0.0001	0.0001	0.0001	0.0001	0.0001	0	0	0	0	0	0.0001	0	0	0.0001	0	8	5	5	9	1
928	CTP synthase 1 OS=Mus musculus OX=10090 GN=Ctps1 PE=1 SV=2	P70698	Ctps1	67 kDa	3	1	3	4	0	1	3	2	5	4	5	7	7	5	9	6	4	4	6	4	0.0001	0	0	0.0001	0	0	0.0001	0	0.0001	0.0001	0.0002	0.0001	0.0001	0.0001	0.0002	0.0001	0.0001	0.0001	0.0001	0.0001	3	1	3	4	0
929	Tyrosine-protein kinase CSK OS=Mus musculus OX=10090 GN=Csk PE=1 SV=2	P41241	Csk	51 kDa	6	3	3	3	0	2	2	4	3	7	2	4	5	2	3	2	3	1	3	1	0.0001	0	0	0	0	0	0	0.0001	0.0001	0.0001	0.0001	0.0001	0.0001	0	0.0001	0	0	0	0.0001	0	6	3	3	3	0
930	Microtubule-associated protein 1S OS=Mus musculus OX=10090 GN=Map1s PE=1 SV=2	Q8C052	Map1s	103 kDa	4	9	4	6	0	7	5	1	5	10	0	4	2	2	3	5	4	4	4	2	0.0001	0.0001	0.0001	0.0001	0	0.0001	0.0001	0	0.0001	0.0001	0	0.0001	0	0	0.0001	0.0001	0.0001	0.0001	0.0001	0	4	9	4	6	0
931	Serine/threonine-protein kinase MRCK beta OS=Mus musculus OX=10090 GN=Cdc42bpb PE=1 SV=2	Q7TT50	Cdc42bpb	195 kDa	8	4	2	6	0	3	2	2	2	3	1	3	1	0	5	10	4	3	3	2	0.0001	0.0001	0	0.0001	0	0	0	0	0	0	0	0.0001	0	0	0.0001	0.0002	0.0001	0.0001	0.0001	0	8	4	2	6	0
932	Exocyst complex component 4 OS=Mus musculus OX=10090 GN=Exoc4 PE=1 SV=2	O35382	Exoc4	111 kDa	2	4	3	5	1	4	5	0	7	9	2	3	3	3	3	5	7	7	3	0	0	0.0001	0	0.0001	0	0.0001	0.0001	0	0.0001	0.0001	0.0001	0.0001	0.0001	0.0001	0.0001	0.0001	0.0001	0.0001	0.0001	0	2	4	3	5	1
933	Pleckstrin homology-like domain family B member 1 OS=Mus musculus OX=10090 GN=Phldb1 PE=1 SV=1	Q6PDH0	Phldb1	150 kDa	1	2	4	7	0	4	4	0	4	7	2	4	3	4	4	4	3	3	3	1	0	0	0.0001	0.0001	0	0.0001	0.0001	0	0.0001	0.0001	0.0001	0.0001	0.0001	0.0001	0.0001	0.0001	0	0.0001	0.0001	0	1	2	4	7	0
934	AP-1 complex subunit gamma-1 OS=Mus musculus OX=10090 GN=Ap1g1 PE=1 SV=3	P22892	Ap1g1	91 kDa	4	11	6	7	0	5	3	3	4	9	1	1	0	0	6	6	3	3	6	0	0.0001	0.0002	0.0001	0.0001	0	0.0001	0.0001	0.0001	0.0001	0.0001	0	0	0	0	0.0001	0.0001	0	0.0001	0.0001	0	4	11	6	7	0
935	NEDD8-conjugating enzyme Ubc12 OS=Mus musculus OX=10090 GN=Ube2m PE=1 SV=1	P61082	Ube2m	21 kDa	2	5	6	5	2	8	5	2	4	8	4	2	4	3	4	4	4	5	3	2	0	0.0001	0.0001	0.0001	0.0001	0.0001	0.0001	0	0.0001	0.0001	0.0001	0	0.0001	0.0001	0.0001	0.0001	0.0001	0.0001	0.0001	0	2	5	6	5	2
936	5'-AMP-activated protein kinase catalytic subunit alpha-1 OS=Mus musculus OX=10090 GN=Prkaa1 PE=1 SV=2	Q5EG47	Prkaa1	64 kDa	3	3	3	8	1	7	3	3	4	8	1	1	0	1	4	5	5	6	9	3	0.0001	0	0	0.0001	0	0.0001	0.0001	0.0001	0.0001	0.0001	0	0	0	0	0.0001	0.0001	0.0001	0.0001	0.0002	0.0001	3	3	3	8	1
937	Phosphatidylinositol 3,4,5-trisphosphate 5-phosphatase 2 OS=Mus musculus OX=10090 GN=Inppl1 PE=1 SV=1	Q6P549	Inppl1	139 kDa	3	1	3	3	0	7	4	2	1	7	1	2	2	2	3	4	6	5	5	2	0.0001	0	0	0	0	0.0001	0.0001	0	0	0.0001	0	0	0	0	0.0001	0.0001	0.0001	0.0001	0.0001	0	3	1	3	3	0
938	Tyrosine-protein phosphatase non-receptor type 1 OS=Mus musculus OX=10090 GN=Ptpn1 PE=1 SV=2	P35821	Ptpn1	50 kDa	4	2	3	5	1	6	3	3	2	6	0	2	5	2	4	6	6	5	4	1	0.0001	0	0	0.0001	0	0.0001	0.0001	0.0001	0	0.0001	0	0	0.0001	0	0.0001	0.0001	0.0001	0.0001	0.0001	0	4	2	3	5	1
939	Adenylate kinase 2, mitochondrial OS=Mus musculus OX=10090 GN=Ak2 PE=1 SV=5	Q9WTP6	Ak2	26 kDa	6	2	1	2	0	5	2	2	4	9	1	2	3	0	2	3	3	3	1	1	0.0001	0	0	0	0	0.0001	0	0	0.0001	0.0001	0	0	0.0001	0	0	0.0001	0	0.0001	0	0	6	2	1	2	0
940	Cold shock domain-containing protein E1 OS=Mus musculus OX=10090 GN=Csde1 PE=1 SV=1	Q91W50	Csde1	89 kDa	2	2	1	6	1	9	6	1	3	8	0	1	1	0	2	4	2	1	5	1	0	0	0	0.0001	0	0.0002	0.0001	0	0.0001	0.0001	0	0	0	0	0	0.0001	0	0	0.0001	0	2	2	1	6	1
941	RNA-splicing ligase RtcB homolog OS=Mus musculus OX=10090 GN=Rtcb PE=1 SV=1	Q99LF4	Rtcb	55 kDa	3	3	5	3	0	4	2	0	2	5	2	1	1	0	7	11	8	5	6	4	0.0001	0	0.0001	0	0	0.0001	0	0	0	0.0001	0.0001	0	0	0	0.0001	0.0002	0.0001	0.0001	0.0001	0.0001	3	3	5	3	0
942	Collagen alpha-1(IX) chain OS=Mus musculus OX=10090 GN=Col9a1 PE=2 SV=2	Q05722	Col9a1	92 kDa	0	0	1	0	0	0	0	3	0	1	0	3	1	1	2	1	0	0	2	0	0	0	0	0	0	0	0	0.0001	0	0	0	0.0001	0	0	0	0	0	0	0	0	0	0	1	0	0
943	CON__P01966	CON__P01966		?	0	10	3	5	0	4	0	0	0	0	0	3	3	5	8	4	7	5	3	0	0	0	0	0	0	0	0	0	0	0	0	0	0	0.0001	0.0001	0	0	0	0	0	0	3	1	2	0
944	Sorting nexin-1 OS=Mus musculus OX=10090 GN=Snx1 PE=1 SV=1	Q9WV80	Snx1	59 kDa	2	4	4	6	2	5	0	2	4	7	2	5	4	4	4	4	8	7	5	3	0	0	0	0	0	0	0	0	0.0001	0.0001	0	0.0001	0.0001	0.0001	0	0	0.0001	0.0001	0.0001	0	1	3	3	3	1
945	von Willebrand factor OS=Mus musculus OX=10090 GN=Vwf PE=1 SV=2	Q8CIZ8	Vwf	309 kDa	1	3	1	2	1	1	2	1	0	7	2	10	5	6	6	1	0	0	4	3	0	0	0	0	0	0	0	0	0	0.0001	0.0001	0.0002	0.0001	0.0001	0.0001	0	0	0	0.0001	0.0001	1	3	1	2	1
946	Tight junction protein ZO-1 OS=Mus musculus OX=10090 GN=Tjp1 PE=1 SV=2	P39447	Tjp1	195 kDa	1	1	2	3	0	7	4	0	5	6	7	3	2	2	2	10	5	4	4	5	0	0	0	0	0	0.0001	0.0001	0	0.0001	0.0001	0.0002	0.0001	0	0	0	0.0002	0.0001	0.0001	0.0001	0.0001	1	1	2	3	0
947	AP-1 complex subunit mu-1 OS=Mus musculus OX=10090 GN=Ap1m1 PE=1 SV=3	P35585	Ap1m1	49 kDa	7	8	4	6	0	8	2	0	4	5	3	0	3	1	5	7	7	4	3	1	0.0001	0.0001	0.0001	0.0001	0	0.0001	0	0	0.0001	0.0001	0.0001	0	0.0001	0	0.0001	0.0001	0.0001	0.0001	0.0001	0	7	8	4	6	0
948	Protein mono-ADP-ribosyltransferase PARP9 OS=Mus musculus OX=10090 GN=Parp9 PE=1 SV=2	Q8CAS9	Parp9	97 kDa	6	6	10	8	1	5	2	0	3	4	0	2	3	1	7	6	5	2	9	0	0.0001	0.0001	0.0002	0.0001	0	0.0001	0	0	0.0001	0.0001	0	0	0.0001	0	0.0001	0.0001	0.0001	0	0.0002	0	6	6	10	8	1
949	Glutathione S-transferase P 1 OS=Mus musculus OX=10090 GN=Gstp1 PE=1 SV=2	P19157	Gstp1	24 kDa	7	29	2	4	0	3	1	3	0	8	0	0	0	1	3	14	0	3	11	0	0.0001	0.0004	0	0.0001	0	0	0	0.0001	0	0.0001	0	0	0	0	0.0001	0.0002	0	0.0001	0.0002	0	7	29	2	4	0
950	Proto-oncogene vav OS=Mus musculus OX=10090 GN=Vav1 PE=1 SV=1	P27870	Vav1	98 kDa	3	1	4	4	2	2	3	2	3	3	3	3	5	3	3	2	5	4	3	3	0.0001	0	0.0001	0.0001	0.0001	0	0.0001	0	0.0001	0	0.0001	0.0001	0.0001	0.0001	0.0001	0	0.0001	0.0001	0.0001	0.0001	3	1	4	4	2
951	Myosin light polypeptide 6 OS=Mus musculus OX=10090 GN=Myl6 PE=1 SV=3	Q60605	Myl6	17 kDa	2	4	3	9	1	5	5	4	4	4	3	4	2	4	5	6	5	9	7	2	0	0.0001	0	0.0001	0	0.0001	0.0001	0.0001	0.0001	0.0001	0.0001	0.0001	0	0.0001	0.0001	0.0001	0.0001	0.0002	0.0001	0	2	4	3	9	1
952	Murinoglobulin-1 OS=Mus musculus OX=10090 GN=Mug1 PE=1 SV=3	P28665	Mug1	165 kDa	1	3	1	4	1	0	2	3	2	1	1	6	7	5	4	9	7	3	1	4	0	0	0	0.0001	0	0	0	0.0001	0	0	0	0.0001	0.0001	0.0001	0.0001	0.0002	0.0001	0.0001	0	0.0001	1	3	1	4	1
953	Importin subunit alpha-7 OS=Mus musculus OX=10090 GN=Kpna6 PE=1 SV=2	O35345	Kpna6	60 kDa	2	2	2	5	0	5	1	1	0	7	5	3	3	3	6	5	6	5	8	3	0	0	0	0.0001	0	0.0001	0	0	0	0.0001	0.0002	0.0001	0.0001	0.0001	0.0001	0.0001	0.0001	0.0001	0.0002	0.0001	2	2	2	5	0
954	Protein phosphatase 1 regulatory subunit 21 OS=Mus musculus OX=10090 GN=Ppp1r21 PE=1 SV=2	Q3TDD9	Ppp1r21	88 kDa	0	1	0	1	0	8	4	0	5	9	1	3	5	5	4	4	5	6	6	5	0	0	0	0	0	0.0001	0.0001	0	0.0001	0.0001	0	0.0001	0.0001	0.0001	0.0001	0.0001	0.0001	0.0001	0.0001	0.0001	0	1	0	1	0
955	DNA replication licensing factor MCM6 OS=Mus musculus OX=10090 GN=Mcm6 PE=1 SV=1	P97311	Mcm6	93 kDa	9	3	5	7	0	6	3	2	8	9	2	0	0	0	1	7	4	4	5	2	0.0002	0	0.0001	0.0001	0	0.0001	0.0001	0	0.0001	0.0001	0.0001	0	0	0	0	0.0001	0.0001	0.0001	0.0001	0	9	3	5	7	0
956	Nicotinamide phosphoribosyltransferase OS=Mus musculus OX=10090 GN=Nampt PE=1 SV=1	Q99KQ4	Nampt	55 kDa	0	0	3	7	0	0	3	2	2	0	0	4	4	4	2	3	6	4	4	7	0	0	0	0.0001	0	0	0.0001	0	0	0	0	0.0001	0.0001	0.0001	0	0.0001	0.0001	0.0001	0.0001	0.0001	0	0	3	7	0
957	Desmocollin-2 OS=Mus musculus OX=10090 GN=Dsc2 PE=1 SV=1	P55292	Dsc2	100 kDa	0	0	1	0	0	0	0	0	1	0	3	5	21	4	10	3	3	2	11	11	0	0	0	0	0	0	0	0	0	0	0.0001	0.0001	0.0004	0.0001	0.0002	0.0001	0	0	0.0002	0.0002	0	0	1	0	0
958	Calcium/calmodulin-dependent protein kinase type II subunit alpha OS=Mus musculus OX=10090 GN=Camk2a PE=1 SV=2	P11798	Camk2a	54 kDa	0	0	0	0	0	0	0	0	0	0	3	2	0	0	0	5	6	0	0	5	0	0	0	0	0	0	0	0	0	0	0	0	0	0	0	0	0	0	0	0	0	0	0	0	0
959	RRP12-like protein OS=Mus musculus OX=10090 GN=Rrp12 PE=1 SV=1	Q6P5B0	Rrp12	143 kDa	4	2	2	2	0	2	0	0	4	5	1	1	2	2	1	2	1	1	2	2	0.0001	0	0	0	0	0	0	0	0.0001	0.0001	0	0	0	0	0	0	0	0	0	0	4	2	2	2	0
960	DNA-directed RNA polymerase II subunit RPB1 OS=Mus musculus OX=10090 GN=Polr2a PE=1 SV=3	P08775	Polr2a	217 kDa	0	4	1	6	2	8	1	3	4	5	1	2	4	4	3	7	1	3	4	1	0	0.0001	0	0.0001	0.0001	0.0001	0	0.0001	0.0001	0.0001	0	0	0.0001	0.0001	0.0001	0.0001	0	0.0001	0.0001	0	0	4	1	6	2
961	DNA topoisomerase 1 OS=Mus musculus OX=10090 GN=Top1 PE=1 SV=2	Q04750	Top1	91 kDa	9	4	4	4	1	4	1	0	3	9	1	1	1	0	2	3	1	1	2	1	0.0002	0.0001	0.0001	0.0001	0	0.0001	0	0	0.0001	0.0001	0	0	0	0	0	0.0001	0	0	0	0	9	4	4	4	1
962	Phosphatidylinositol 4-phosphate 3-kinase C2 domain-containing subunit alpha OS=Mus musculus OX=10090 GN=Pik3c2a PE=1 SV=2	Q61194	Pik3c2a	191 kDa	4	2	4	6	0	9	1	1	2	8	0	3	2	2	3	4	3	5	7	0	0.0001	0	0.0001	0.0001	0	0.0002	0	0	0	0.0001	0	0.0001	0	0	0.0001	0.0001	0	0.0001	0.0001	0	4	2	4	6	0
963	Eukaryotic translation initiation factor 3 subunit F OS=Mus musculus OX=10090 GN=Eif3f PE=1 SV=2	Q9DCH4	Eif3f	38 kDa	1	4	2	2	0	10	2	1	6	6	3	4	4	3	3	7	2	4	7	6	0	0.0001	0	0	0	0.0002	0	0	0.0001	0.0001	0.0001	0.0001	0.0001	0.0001	0.0001	0.0001	0	0.0001	0.0001	0.0001	1	4	2	2	0
964	Transgelin OS=Mus musculus OX=10090 GN=Tagln PE=1 SV=3	P37804	Tagln	23 kDa	8	6	8	9	0	6	4	0	4	5	2	3	2	3	4	2	5	3	2	1	0.0001	0.0001	0.0001	0.0001	0	0.0001	0.0001	0	0.0001	0.0001	0.0001	0.0001	0	0.0001	0.0001	0	0.0001	0.0001	0	0	8	6	8	9	0
965	Myotubularin-related protein 5 OS=Mus musculus OX=10090 GN=Sbf1 PE=1 SV=2	Q6ZPE2	Sbf1	209 kDa	0	5	2	5	0	8	2	0	5	9	1	2	1	2	4	6	3	3	3	0	0	0.0001	0	0.0001	0	0.0001	0	0	0.0001	0.0001	0	0	0	0	0.0001	0.0001	0	0.0001	0.0001	0	0	5	2	5	0
966	F-actin-uncapping protein LRRC16A OS=Mus musculus OX=10090 GN=Carmil1 PE=1 SV=2	Q6EDY6	Carmil1	152 kDa	1	4	4	5	0	3	3	0	1	6	1	1	2	4	5	8	6	3	4	2	0	0.0001	0.0001	0.0001	0	0	0.0001	0	0	0.0001	0	0	0	0.0001	0.0001	0.0001	0.0001	0.0001	0.0001	0	1	4	4	5	0
967	Protein mono-ADP-ribosyltransferase PARP14 OS=Mus musculus OX=10090 GN=Parp14 PE=1 SV=3	Q2EMV9	Parp14	204 kDa	4	3	1	4	0	4	0	0	1	3	0	1	3	0	3	4	2	3	4	2	0.0001	0	0	0.0001	0	0.0001	0	0	0	0	0	0	0.0001	0	0.0001	0.0001	0	0.0001	0.0001	0	4	3	1	4	0
968	Liprin-beta-1 OS=Mus musculus OX=10090 GN=Ppfibp1 PE=1 SV=3	Q8C8U0	Ppfibp1	109 kDa	3	4	3	8	0	7	3	0	0	10	3	2	3	2	2	8	9	7	9	4	0.0001	0.0001	0	0.0001	0	0.0001	0.0001	0	0	0.0001	0.0001	0	0.0001	0	0	0.0001	0.0001	0.0001	0.0002	0.0001	3	4	3	8	0
969	Serine/threonine-protein kinase mTOR OS=Mus musculus OX=10090 GN=Mtor PE=1 SV=2	Q9JLN9	Mtor	289 kDa	0	5	4	6	0	4	2	0	4	5	1	0	3	2	4	3	7	6	8	3	0	0.0001	0.0001	0.0001	0	0.0001	0	0	0.0001	0.0001	0	0	0.0001	0	0.0001	0.0001	0.0001	0.0001	0.0002	0.0001	0	5	4	6	0
970	Eukaryotic translation initiation factor 3 subunit H OS=Mus musculus OX=10090 GN=Eif3h PE=1 SV=1	Q91WK2	Eif3h	40 kDa	5	3	3	6	0	6	3	1	5	9	0	0	1	0	1	0	3	1	2	2	0.0001	0	0	0.0001	0	0.0001	0.0001	0	0.0001	0.0001	0	0	0	0	0	0	0	0	0	0	5	3	3	6	0
971	60S ribosomal protein L10a OS=Mus musculus OX=10090 GN=Rpl10a PE=1 SV=3	P53026	Rpl10a	25 kDa	11	17	7	10	0	10	3	1	0	5	0	0	0	0	2	0	1	0	0	1	0.0002	0.0002	0.0001	0.0001	0	0.0002	0.0001	0	0	0.0001	0	0	0	0	0	0	0	0	0	0	11	17	7	10	0
972	Inter-alpha-trypsin inhibitor heavy chain H2 OS=Mus musculus OX=10090 GN=Itih2 PE=1 SV=1	Q61703	Itih2	106 kDa	3	4	1	1	3	6	4	1	3	6	2	5	3	4	3	8	3	4	4	4	0.0001	0.0001	0	0	0.0001	0.0001	0.0001	0	0.0001	0.0001	0.0001	0.0001	0.0001	0.0001	0.0001	0.0001	0	0.0001	0.0001	0.0001	3	4	1	1	3
973	Arfaptin-1 OS=Mus musculus OX=10090 GN=Arfip1 PE=1 SV=1	G5E8V9	Arfip1	42 kDa	5	5	2	5	0	4	3	1	5	4	2	1	2	3	1	4	5	5	5	3	0.0001	0.0001	0	0.0001	0	0.0001	0.0001	0	0.0001	0.0001	0.0001	0	0	0.0001	0	0.0001	0.0001	0.0001	0.0001	0.0001	5	5	2	5	0
974	Peroxiredoxin-5, mitochondrial OS=Mus musculus OX=10090 GN=Prdx5 PE=1 SV=2	P99029	Prdx5	22 kDa	4	7	2	7	1	7	3	2	5	3	0	2	2	2	5	3	2	3	1	2	0.0001	0.0001	0	0.0001	0	0.0001	0.0001	0	0.0001	0	0	0	0	0	0.0001	0.0001	0	0.0001	0	0	4	7	2	7	1
975	Serine/threonine-protein kinase WNK1 OS=Mus musculus OX=10090 GN=Wnk1 PE=1 SV=2	P83741	Wnk1	251 kDa	2	1	1	7	0	2	0	1	5	2	1	0	0	1	2	1	6	5	4	1	0	0	0	0.0001	0	0	0	0	0.0001	0	0	0	0	0	0	0	0.0001	0.0001	0.0001	0	2	1	1	7	0
976	Huntingtin OS=Mus musculus OX=10090 GN=Htt PE=1 SV=2	P42859	Htt	345 kDa	0	3	1	4	0	2	1	0	2	4	1	1	2	1	3	5	8	4	3	6	0	0	0	0.0001	0	0	0	0	0	0.0001	0	0	0	0	0.0001	0.0001	0.0001	0.0001	0.0001	0.0001	0	3	1	4	0
977	Interleukin enhancer-binding factor 2 OS=Mus musculus OX=10090 GN=Ilf2 PE=1 SV=1	Q9CXY6	Ilf2	43 kDa	1	7	3	8	0	12	3	0	3	5	1	2	2	0	4	4	4	3	2	1	0	0.0001	0	0.0001	0	0.0002	0.0001	0	0.0001	0.0001	0	0	0	0	0.0001	0.0001	0.0001	0.0001	0	0	1	7	3	8	0
978	Rho guanine nucleotide exchange factor 12 OS=Mus musculus OX=10090 GN=Arhgef12 PE=1 SV=2	Q8R4H2	Arhgef12	172 kDa	1	3	2	6	0	10	1	0	6	8	2	0	1	2	3	3	5	6	3	1	0	0	0	0.0001	0	0.0002	0	0	0.0001	0.0001	0.0001	0	0	0	0.0001	0.0001	0.0001	0.0001	0.0001	0	1	3	2	6	0
979	Signal recognition particle receptor subunit alpha OS=Mus musculus OX=10090 GN=Srpra PE=1 SV=1	Q9DBG7	Srpra	70 kDa	5	5	3	5	0	8	4	2	2	12	0	1	4	1	3	4	5	3	5	0	0.0001	0.0001	0	0.0001	0	0.0001	0.0001	0	0	0.0002	0	0	0.0001	0	0.0001	0.0001	0.0001	0.0001	0.0001	0	5	5	3	5	0
980	Vascular cell adhesion protein 1 OS=Mus musculus OX=10090 GN=Vcam1 PE=1 SV=1	P29533	Vcam1	81 kDa	5	15	8	5	3	6	4	1	5	5	0	0	0	1	2	2	1	1	2	0	0.0001	0.0002	0.0001	0.0001	0.0001	0.0001	0.0001	0	0.0001	0.0001	0	0	0	0	0	0	0	0	0	0	5	15	8	5	3
981	Fatty acid-binding protein, adipocyte OS=Mus musculus OX=10090 GN=Fabp4 PE=1 SV=3	P04117	Fabp4	15 kDa	1	5	0	6	3	2	3	0	2	2	0	6	15	4	8	2	5	3	3	4	0	0.0001	0	0.0001	0.0001	0	0.0001	0	0	0	0	0.0001	0.0003	0.0001	0.0002	0	0.0001	0.0001	0.0001	0.0001	1	5	0	6	3
982	Adaptin ear-binding coat-associated protein 2 OS=Mus musculus OX=10090 GN=Necap2 PE=1 SV=1	Q9D1J1	Necap2	29 kDa	1	3	3	2	0	7	0	0	6	5	3	3	3	2	3	4	10	4	5	5	0	0	0	0	0	0.0001	0	0	0.0001	0.0001	0.0001	0.0001	0.0001	0	0.0001	0.0001	0.0001	0.0001	0.0001	0.0001	1	3	3	2	0
983	Serine/threonine-protein phosphatase PP1-beta catalytic subunit OS=Mus musculus OX=10090 GN=Ppp1cb PE=1 SV=3	P62141	Ppp1cb	37 kDa	0	9	9	5	0	0	4	1	0	9	0	2	4	0	4	3	5	1	5	2	0	0	0	0	0	0	0	0	0	0	0	0	0	0	0	0	0	0	0	0	0	0	2	0	0
984	Pleckstrin homology domain-containing family A member 6 OS=Mus musculus OX=10090 GN=Plekha6 PE=1 SV=1	Q7TQG1	Plekha6	131 kDa	0	1	8	9	2	2	0	1	1	1	4	4	2	9	2	3	1	3	4	1	0	0	0.0001	0.0001	0.0001	0	0	0	0	0	0.0001	0.0001	0	0.0002	0	0.0001	0	0.0001	0.0001	0	0	1	8	9	2
985	Protein unc-45 homolog A OS=Mus musculus OX=10090 GN=Unc45a PE=1 SV=2	Q99KD5	Unc45a	103 kDa	2	2	4	5	0	3	1	1	1	9	1	4	7	3	5	4	6	5	6	2	0	0	0.0001	0.0001	0	0	0	0	0	0.0001	0	0.0001	0.0001	0.0001	0.0001	0.0001	0.0001	0.0001	0.0001	0	2	2	4	5	0
986	KH domain-containing, RNA-binding, signal transduction-associated protein 1 OS=Mus musculus OX=10090 GN=Khdrbs1 PE=1 SV=2	Q60749	Khdrbs1	48 kDa	1	3	1	5	1	3	2	2	2	5	0	3	0	2	1	5	4	1	1	2	0	0	0	0.0001	0	0	0	0	0	0.0001	0	0.0001	0	0	0	0.0001	0.0001	0	0	0	1	3	1	5	1
987	DnaJ homolog subfamily B member 1 OS=Mus musculus OX=10090 GN=Dnajb1 PE=1 SV=3	Q9QYJ3	Dnajb1	38 kDa	1	7	3	5	0	7	4	2	2	3	1	0	1	1	2	2	3	2	1	3	0	0.0001	0	0.0001	0	0.0001	0.0001	0	0	0	0	0	0	0	0	0	0	0	0	0.0001	1	7	3	5	0
988	E3 ubiquitin-protein ligase MYCBP2 OS=Mus musculus OX=10090 GN=Mycbp2 PE=1 SV=3	Q7TPH6	Mycbp2	521 kDa	1	0	4	4	0	8	0	1	4	3	0	2	3	3	4	2	2	1	1	0	0	0	0.0001	0.0001	0	0.0001	0	0	0.0001	0	0	0	0.0001	0.0001	0.0001	0	0	0	0	0	1	0	4	4	0
989	Ubiquitin-fold modifier 1 OS=Mus musculus OX=10090 GN=Ufm1 PE=1 SV=1	P61961	Ufm1	9 kDa	1	2	3	8	0	6	2	0	6	4	3	3	6	3	5	5	7	3	2	5	0	0	0	0.0001	0	0.0001	0	0	0.0001	0.0001	0.0001	0.0001	0.0001	0.0001	0.0001	0.0001	0.0001	0.0001	0	0.0001	1	2	3	8	0
990	Collagen alpha-1(XV) chain OS=Mus musculus OX=10090 GN=Col15a1 PE=1 SV=2	O35206	Col15a1	140 kDa	0	3	6	6	1	2	1	0	1	3	5	3	4	2	3	3	5	6	4	6	0	0	0.0001	0.0001	0	0	0	0	0	0	0.0002	0.0001	0.0001	0	0.0001	0.0001	0.0001	0.0001	0.0001	0.0001	0	3	6	6	1
991	ATP synthase subunit g, mitochondrial OS=Mus musculus OX=10090 GN=Atp5mg PE=1 SV=1	Q9CPQ8	Atp5mg	11 kDa	4	5	10	5	0	9	2	0	6	6	1	2	1	1	4	4	1	4	3	1	0.0001	0.0001	0.0002	0.0001	0	0.0002	0	0	0.0001	0.0001	0	0	0	0	0.0001	0.0001	0	0.0001	0.0001	0	4	5	10	5	0
992	Antiviral innate immune response receptor RIG-I OS=Mus musculus OX=10090 GN=Ddx58 PE=1 SV=2	Q6Q899	Ddx58	106 kDa	1	1	0	4	0	3	0	0	2	3	2	3	3	0	2	3	7	8	5	5	0	0	0	0.0001	0	0	0	0	0	0	0.0001	0.0001	0.0001	0	0	0.0001	0.0001	0.0001	0.0001	0.0001	1	1	0	4	0
993	40S ribosomal protein S5 OS=Mus musculus OX=10090 GN=Rps5 PE=1 SV=3	P97461	Rps5	23 kDa	11	6	3	6	0	14	5	3	2	6	2	1	0	0	3	6	1	1	4	1	0.0002	0.0001	0	0.0001	0	0.0002	0.0001	0.0001	0	0.0001	0.0001	0	0	0	0.0001	0.0001	0	0	0.0001	0	11	6	3	6	0
994	Nuclear factor NF-kappa-B p105 subunit OS=Mus musculus OX=10090 GN=Nfkb1 PE=1 SV=2	P25799	Nfkb1	106 kDa	1	1	2	8	0	2	0	0	1	8	0	0	3	0	2	3	5	2	5	1	0	0	0	0.0001	0	0	0	0	0	0.0001	0	0	0.0001	0	0	0.0001	0.0001	0	0.0001	0	1	1	2	8	0
995	Cyclin-dependent kinase 6 OS=Mus musculus OX=10090 GN=Cdk6 PE=1 SV=2	Q64261	Cdk6	37 kDa	2	3	3	5	0	6	1	0	4	7	2	3	1	0	0	6	4	9	8	2	0	0	0	0	0	0	0	0	0	0.0001	0	0	0	0	0	0.0001	0	0.0001	0.0001	0	2	3	0	1	0
996	Glutathione peroxidase 3 OS=Mus musculus OX=10090 GN=Gpx3 PE=1 SV=2	P46412	Gpx3	25 kDa	7	7	1	3	3	2	1	3	4	3	5	6	2	6	4	4	3	5	4	4	0.0001	0.0001	0	0	0.0001	0	0	0.0001	0.0001	0	0.0002	0.0001	0	0.0001	0.0001	0.0001	0	0.0001	0.0001	0.0001	7	7	1	3	3
997	60S ribosomal protein L23a OS=Mus musculus OX=10090 GN=Rpl23a PE=1 SV=1	P62751	Rpl23a	18 kDa	13	5	10	8	2	11	1	4	4	7	1	2	1	3	3	3	3	2	2	0	0.0002	0.0001	0.0002	0.0001	0.0001	0.0002	0	0.0001	0.0001	0.0001	0	0	0	0.0001	0.0001	0.0001	0	0	0	0	13	5	10	8	2
998	Inhibitor of nuclear factor kappa-B kinase subunit beta OS=Mus musculus OX=10090 GN=Ikbkb PE=1 SV=1	O88351	Ikbkb	87 kDa	2	2	1	5	0	5	1	1	3	7	1	2	2	3	1	7	7	5	6	4	0	0	0	0.0001	0	0.0001	0	0	0.0001	0.0001	0	0	0	0.0001	0	0.0001	0.0001	0.0001	0.0001	0.0001	2	2	1	5	0
999	Importin subunit alpha-5 OS=Mus musculus OX=10090 GN=Kpna1 PE=1 SV=2	Q60960	Kpna1	60 kDa	1	1	3	5	0	6	4	1	2	6	4	4	5	4	6	8	4	3	8	4	0	0	0	0	0	0.0001	0.0001	0	0	0.0001	0.0001	0.0001	0	0.0001	0.0001	0.0001	0	0.0001	0.0001	0.0001	1	1	1	2	0
1000	Lamin-B2 OS=Mus musculus OX=10090 GN=Lmnb2 PE=1 SV=2	P21619	Lmnb2	67 kDa	3	2	4	6	0	2	2	0	2	2	5	3	4	3	1	6	8	8	5	9	0.0001	0	0.0001	0.0001	0	0	0	0	0	0	0.0002	0.0001	0.0001	0.0001	0	0.0001	0.0001	0.0001	0.0001	0.0002	3	2	4	6	0
1001	DnaJ homolog subfamily A member 3, mitochondrial OS=Mus musculus OX=10090 GN=Dnaja3 PE=1 SV=1	Q99M87	Dnaja3	52 kDa	3	3	4	4	2	6	3	0	2	5	2	4	0	2	1	8	7	4	5	3	0.0001	0	0.0001	0.0001	0.0001	0.0001	0.0001	0	0	0.0001	0.0001	0.0001	0	0	0	0.0001	0.0001	0.0001	0.0001	0.0001	3	3	4	4	2
1002	Acyl-coenzyme A thioesterase 9, mitochondrial OS=Mus musculus OX=10090 GN=Acot9 PE=1 SV=1	Q9R0X4	Acot9	51 kDa	1	1	1	1	0	8	3	0	3	9	1	1	1	2	5	3	5	2	0	3	0	0	0	0	0	0.0001	0.0001	0	0.0001	0.0001	0	0	0	0	0.0001	0.0001	0.0001	0	0	0.0001	1	1	1	1	0
1003	Sideroflexin-1 OS=Mus musculus OX=10090 GN=Sfxn1 PE=1 SV=3	Q99JR1	Sfxn1	36 kDa	4	3	12	8	0	11	1	1	2	9	1	0	2	1	4	9	1	6	5	1	0.0001	0	0.0002	0.0001	0	0.0002	0	0	0	0.0001	0	0	0	0	0.0001	0.0002	0	0.0001	0.0001	0	4	3	12	8	0
1004	Rootletin OS=Mus musculus OX=10090 GN=Crocc PE=1 SV=2	Q8CJ40	Crocc	227 kDa	2	1	0	1	1	0	1	0	1	2	1	3	2	7	2	0	2	6	7	2	0	0	0	0	0	0	0	0	0	0	0	0.0001	0	0.0001	0	0	0	0.0001	0.0001	0	2	1	0	1	1
1005	Calnexin OS=Mus musculus OX=10090 GN=Canx PE=1 SV=1	P35564	Canx	67 kDa	6	9	2	5	0	12	2	2	2	12	0	3	1	0	3	5	0	3	4	1	0.0001	0.0001	0	0.0001	0	0.0002	0	0	0	0.0002	0	0.0001	0	0	0.0001	0.0001	0	0.0001	0.0001	0	6	9	2	5	0
1006	Heterogeneous nuclear ribonucleoprotein A0 OS=Mus musculus OX=10090 GN=Hnrnpa0 PE=1 SV=1	Q9CX86	Hnrnpa0	31 kDa	0	6	2	3	1	3	1	0	0	3	0	0	0	0	2	2	2	0	2	1	0	0.0001	0	0	0	0	0	0	0	0	0	0	0	0	0	0	0	0	0	0	0	6	2	3	1
1007	Mixed lineage kinase domain-like protein OS=Mus musculus OX=10090 GN=Mlkl PE=1 SV=1	Q9D2Y4	Mlkl	54 kDa	1	1	7	6	1	5	3	1	5	6	2	2	3	2	3	6	6	4	8	3	0	0	0.0001	0.0001	0	0.0001	0.0001	0	0.0001	0.0001	0.0001	0	0.0001	0	0.0001	0.0001	0.0001	0.0001	0.0002	0.0001	1	1	7	6	1
1008	Serine/threonine-protein kinase Nek9 OS=Mus musculus OX=10090 GN=Nek9 PE=1 SV=2	Q8K1R7	Nek9	107 kDa	5	2	3	3	0	4	3	2	5	9	4	2	1	0	3	4	8	3	4	2	0.0001	0	0	0	0	0.0001	0.0001	0	0.0001	0.0001	0.0001	0	0	0	0.0001	0.0001	0.0001	0.0001	0.0001	0	5	2	3	3	0
1009	Protein SGT1 homolog OS=Mus musculus OX=10090 GN=Sugt1 PE=1 SV=3	Q9CX34	Sugt1	38 kDa	4	9	5	4	0	8	3	2	3	6	4	4	3	2	3	3	2	2	3	3	0.0001	0.0001	0.0001	0.0001	0	0.0001	0.0001	0	0.0001	0.0001	0.0001	0.0001	0.0001	0	0.0001	0.0001	0	0	0.0001	0.0001	4	9	5	4	0
1010	Epidermal growth factor receptor kinase substrate 8-like protein 2 OS=Mus musculus OX=10090 GN=Eps8l2 PE=1 SV=1	Q99K30	Eps8l2	82 kDa	1	2	4	3	0	3	2	0	2	7	0	2	2	4	2	5	3	4	11	4	0	0	0.0001	0	0	0	0	0	0	0.0001	0	0	0	0.0001	0	0.0001	0	0.0001	0.0002	0.0001	1	2	4	3	0
1011	Electron transfer flavoprotein subunit beta OS=Mus musculus OX=10090 GN=Etfb PE=1 SV=3	Q9DCW4	Etfb	28 kDa	2	3	1	3	0	4	5	10	8	10	0	2	3	1	5	4	3	4	3	6	0	0	0	0	0	0.0001	0.0001	0.0002	0.0001	0.0001	0	0	0.0001	0	0.0001	0.0001	0	0.0001	0.0001	0.0001	2	3	1	3	0
1012	26S proteasome non-ATPase regulatory subunit 12 OS=Mus musculus OX=10090 GN=Psmd12 PE=1 SV=4	Q9D8W5	Psmd12	53 kDa	2	4	1	6	0	8	4	3	6	10	2	1	5	0	3	5	4	4	7	0	0	0.0001	0	0.0001	0	0.0001	0.0001	0.0001	0.0001	0.0001	0.0001	0	0.0001	0	0.0001	0.0001	0.0001	0.0001	0.0001	0	2	4	1	6	0
1013	Prolow-density lipoprotein receptor-related protein 1 OS=Mus musculus OX=10090 GN=Lrp1 PE=1 SV=1	Q91ZX7	Lrp1	505 kDa	2	3	2	5	0	5	2	0	3	8	0	3	1	0	3	4	3	2	2	2	0	0	0	0.0001	0	0.0001	0	0	0.0001	0.0001	0	0.0001	0	0	0.0001	0.0001	0	0	0	0	2	3	2	5	0
1014	NADH dehydrogenase [ubiquinone] 1 alpha subcomplex subunit 10, mitochondrial OS=Mus musculus OX=10090 GN=Ndufa10 PE=1 SV=1	Q99LC3	Ndufa10	41 kDa	0	1	3	0	0	3	4	1	4	4	0	0	1	0	1	1	1	1	2	0	0	0	0	0	0	0	0.0001	0	0.0001	0.0001	0	0	0	0	0	0	0	0	0	0	0	1	3	0	0
1015	Pyruvate dehydrogenase E1 component subunit alpha, somatic form, mitochondrial OS=Mus musculus OX=10090 GN=Pdha1 PE=1 SV=1	P35486	Pdha1	43 kDa	10	5	6	3	0	6	2	2	3	8	0	0	0	0	2	3	1	1	4	1	0.0002	0.0001	0.0001	0	0	0.0001	0	0	0.0001	0.0001	0	0	0	0	0	0.0001	0	0	0.0001	0	10	5	6	3	0
1016	Kinesin-like protein KIF23 OS=Mus musculus OX=10090 GN=Kif23 PE=1 SV=1	E9Q5G3	Kif23	109 kDa	2	2	2	2	2	3	2	4	2	6	3	5	1	6	4	6	1	3	4	2	0	0	0	0	0.0001	0	0	0.0001	0	0.0001	0.0001	0.0001	0	0.0001	0.0001	0.0001	0	0.0001	0.0001	0	2	2	2	2	2
1017	SUN domain-containing protein 1 OS=Mus musculus OX=10090 GN=Sun1 PE=1 SV=2	Q9D666	Sun1	102 kDa	1	1	1	6	3	1	4	3	2	2	2	3	4	1	5	3	7	4	4	4	0	0	0	0.0001	0.0001	0	0.0001	0.0001	0	0	0.0001	0.0001	0.0001	0	0.0001	0.0001	0.0001	0.0001	0.0001	0.0001	1	1	1	6	3
1018	Vesicle-associated membrane protein-associated protein B OS=Mus musculus OX=10090 GN=Vapb PE=1 SV=3	Q9QY76	Vapb	27 kDa	4	6	3	6	1	4	5	1	6	5	1	2	4	4	3	2	5	4	5	5	0.0001	0.0001	0	0.0001	0	0.0001	0.0001	0	0.0001	0.0001	0	0	0.0001	0.0001	0.0001	0	0.0001	0.0001	0.0001	0.0001	4	6	3	6	1
1019	Cytoplasmic dynein 1 light intermediate chain 2 OS=Mus musculus OX=10090 GN=Dync1li2 PE=1 SV=2	Q6PDL0	Dync1li2	54 kDa	4	2	1	2	1	5	2	1	8	7	3	2	2	1	4	5	4	4	4	2	0.0001	0	0	0	0	0.0001	0	0	0.0001	0.0001	0.0001	0	0	0	0.0001	0.0001	0.0001	0.0001	0.0001	0	4	2	1	2	1
1020	60S acidic ribosomal protein P1 OS=Mus musculus OX=10090 GN=Rplp1 PE=1 SV=1	P47955	Rplp1	11 kDa	2	7	3	2	1	6	3	1	5	8	2	2	6	1	3	3	5	4	4	2	0	0.0001	0	0	0	0.0001	0.0001	0	0.0001	0.0001	0.0001	0	0.0001	0	0.0001	0.0001	0.0001	0.0001	0.0001	0	2	7	3	2	1
1021	Enoyl-CoA hydratase, mitochondrial OS=Mus musculus OX=10090 GN=Echs1 PE=1 SV=1	Q8BH95	Echs1	31 kDa	1	0	3	3	0	5	4	1	7	1	2	4	7	5	5	5	8	5	5	3	0	0	0	0	0	0.0001	0.0001	0	0.0001	0	0.0001	0.0001	0.0001	0.0001	0.0001	0.0001	0.0001	0.0001	0.0001	0.0001	1	0	3	3	0
1022	Ras-related protein Rab-18 OS=Mus musculus OX=10090 GN=Rab18 PE=1 SV=2	P35293	Rab18	23 kDa	3	3	4	3	0	10	5	0	5	7	1	3	5	1	3	7	6	7	5	3	0.0001	0	0.0001	0	0	0.0002	0.0001	0	0.0001	0.0001	0	0.0001	0.0001	0	0.0001	0.0001	0.0001	0.0001	0.0001	0.0001	3	3	4	3	0
1023	Protein arginine N-methyltransferase 1 OS=Mus musculus OX=10090 GN=Prmt1 PE=1 SV=1	Q9JIF0	Prmt1	42 kDa	6	5	8	8	1	4	3	6	3	3	0	2	1	0	2	7	2	3	5	1	0.0001	0.0001	0.0001	0.0001	0	0.0001	0.0001	0.0001	0.0001	0	0	0	0	0	0	0.0001	0	0.0001	0.0001	0	6	5	8	8	1
1024	Isocitrate dehydrogenase [NAD] subunit alpha, mitochondrial OS=Mus musculus OX=10090 GN=Idh3a PE=1 SV=1	Q9D6R2	Idh3a	40 kDa	1	4	4	4	0	6	3	4	4	9	4	1	2	0	4	3	9	4	4	8	0	0.0001	0.0001	0.0001	0	0.0001	0.0001	0.0001	0.0001	0.0001	0.0001	0	0	0	0.0001	0.0001	0.0001	0.0001	0.0001	0.0002	1	4	4	4	0
1025	Chloride intracellular channel protein 4 OS=Mus musculus OX=10090 GN=Clic4 PE=1 SV=3	Q9QYB1	Clic4	29 kDa	3	8	0	8	1	4	5	1	9	7	0	3	2	2	2	5	5	6	6	6	0.0001	0.0001	0	0.0001	0	0.0001	0.0001	0	0.0002	0.0001	0	0.0001	0	0	0	0.0001	0.0001	0.0001	0.0001	0.0001	3	8	0	8	1
1026	Flotillin-1 OS=Mus musculus OX=10090 GN=Flot1 PE=1 SV=1	O08917	Flot1	48 kDa	1	5	6	4	0	7	0	0	2	4	6	3	1	2	3	4	6	6	3	4	0	0.0001	0.0001	0.0001	0	0.0001	0	0	0	0.0001	0.0002	0.0001	0	0	0.0001	0.0001	0.0001	0.0001	0.0001	0.0001	1	5	6	4	0
1027	FK506-binding protein 15 OS=Mus musculus OX=10090 GN=Fkbp15 PE=1 SV=2	Q6P9Q6	Fkbp15	133 kDa	1	3	3	4	0	4	2	0	4	3	0	4	4	8	3	5	9	4	5	4	0	0	0	0.0001	0	0.0001	0	0	0.0001	0	0	0.0001	0.0001	0.0002	0.0001	0.0001	0.0001	0.0001	0.0001	0.0001	1	3	3	4	0
1028	Unconventional myosin-Vb OS=Mus musculus OX=10090 GN=Myo5b PE=1 SV=2	P21271	Myo5b	211 kDa	1	0	1	6	0	4	1	2	4	9	6	4	0	3	4	2	5	3	7	1	0	0	0	0.0001	0	0.0001	0	0	0.0001	0.0001	0.0002	0.0001	0	0.0001	0.0001	0	0.0001	0.0001	0.0001	0	0	0	0	5	0
1029	Spectrin alpha chain, erythrocytic 1 OS=Mus musculus OX=10090 GN=Spta1 PE=1 SV=3	P08032	Spta1	280 kDa	0	2	1	2	0	2	0	4	4	3	1	5	1	4	4	3	4	7	4	3	0	0	0	0	0	0	0	0.0001	0.0001	0	0	0.0001	0	0	0.0001	0	0	0.0001	0	0	0	0	0	0	0
1030	3'(2'),5'-bisphosphate nucleotidase 1 OS=Mus musculus OX=10090 GN=Bpnt1 PE=1 SV=2	Q9Z0S1	Bpnt1	33 kDa	4	3	8	7	0	8	0	0	6	7	3	0	0	0	2	10	6	5	5	1	0.0001	0	0.0001	0.0001	0	0.0001	0	0	0.0001	0.0001	0.0001	0	0	0	0	0.0002	0.0001	0.0001	0.0001	0	4	3	8	7	0
1031	Poly(A) polymerase alpha OS=Mus musculus OX=10090 GN=Papola PE=1 SV=4	Q61183	Papola	82 kDa	1	3	4	6	1	6	3	1	4	6	1	0	0	1	5	8	3	1	4	0	0	0	0.0001	0.0001	0	0.0001	0.0001	0	0.0001	0.0001	0	0	0	0	0.0001	0.0001	0	0	0.0001	0	1	3	4	6	1
1032	Alpha-parvin OS=Mus musculus OX=10090 GN=Parva PE=1 SV=1	Q9EPC1	Parva	42 kDa	1	6	5	5	1	4	2	0	4	9	4	1	3	2	3	4	4	3	4	5	0	0.0001	0.0001	0.0001	0	0.0001	0	0	0.0001	0.0001	0.0001	0	0.0001	0	0.0001	0.0001	0.0001	0.0001	0.0001	0.0001	1	6	5	5	1
1033	[F-actin]-monooxygenase MICAL1 OS=Mus musculus OX=10090 GN=Mical1 PE=1 SV=1	Q8VDP3	Mical1	117 kDa	7	7	9	9	1	6	1	2	3	8	2	1	1	0	2	4	1	1	0	1	0.0001	0.0001	0.0001	0.0001	0	0.0001	0	0	0.0001	0.0001	0.0001	0	0	0	0	0.0001	0	0	0	0	7	7	9	9	1
1034	26S proteasome regulatory subunit 4 OS=Mus musculus OX=10090 GN=Psmc1 PE=1 SV=1	P62192	Psmc1	49 kDa	4	2	4	9	0	8	3	3	2	7	3	1	1	0	0	5	3	4	2	2	0.0001	0	0.0001	0.0001	0	0.0001	0.0001	0.0001	0	0.0001	0.0001	0	0	0	0	0.0001	0	0.0001	0	0	4	2	4	9	0
1035	EH domain-binding protein 1-like protein 1 OS=Mus musculus OX=10090 GN=Ehbp1l1 PE=1 SV=1	Q99MS7	Ehbp1l1	185 kDa	5	4	4	4	0	1	1	2	6	5	0	2	2	1	2	4	8	2	1	3	0.0001	0.0001	0.0001	0.0001	0	0	0	0	0.0001	0.0001	0	0	0	0	0	0.0001	0.0001	0	0	0.0001	5	4	4	4	0
1036	Mitochondrial import receptor subunit TOM34 OS=Mus musculus OX=10090 GN=Tomm34 PE=1 SV=1	Q9CYG7	Tomm34	34 kDa	2	7	7	8	0	6	4	0	3	9	0	4	4	1	4	3	4	4	6	1	0	0.0001	0.0001	0.0001	0	0.0001	0.0001	0	0.0001	0.0001	0	0.0001	0.0001	0	0.0001	0.0001	0.0001	0.0001	0.0001	0	2	7	7	8	0
1037	NudC domain-containing protein 1 OS=Mus musculus OX=10090 GN=Nudcd1 PE=1 SV=2	Q6PIP5	Nudcd1	67 kDa	0	0	1	2	0	0	5	3	9	1	2	3	1	7	5	6	7	8	6	3	0	0	0	0	0	0	0.0001	0.0001	0.0002	0	0.0001	0.0001	0	0.0001	0.0001	0.0001	0.0001	0.0001	0.0001	0.0001	0	0	1	2	0
1038	Leucine-rich repeat-containing protein 17 OS=Mus musculus OX=10090 GN=Lrrc17 PE=2 SV=1	Q9CXD9	Lrrc17	52 kDa	2	2	2	3	3	3	2	2	2	5	2	4	5	4	5	5	5	4	7	4	0	0	0	0	0.0001	0	0	0	0	0.0001	0.0001	0.0001	0.0001	0.0001	0.0001	0.0001	0.0001	0.0001	0.0001	0.0001	2	2	2	3	3
1039	Vacuolar protein sorting-associated protein 11 homolog OS=Mus musculus OX=10090 GN=Vps11 PE=1 SV=3	Q91W86	Vps11	108 kDa	3	1	3	5	0	4	2	1	2	6	0	3	4	2	4	4	2	6	2	2	0.0001	0	0	0.0001	0	0.0001	0	0	0	0.0001	0	0.0001	0.0001	0	0.0001	0.0001	0	0.0001	0	0	3	1	3	5	0
1040	Apoptosis-inducing factor 1, mitochondrial OS=Mus musculus OX=10090 GN=Aifm1 PE=1 SV=1	Q9Z0X1	Aifm1	67 kDa	1	1	4	3	0	4	2	2	3	9	6	3	1	1	5	3	6	3	4	2	0	0	0.0001	0	0	0.0001	0	0	0.0001	0.0001	0.0002	0.0001	0	0	0.0001	0.0001	0.0001	0.0001	0.0001	0	1	1	4	3	0
1041	Coactosin-like protein OS=Mus musculus OX=10090 GN=Cotl1 PE=1 SV=3	Q9CQI6	Cotl1	16 kDa	9	9	6	13	0	3	2	2	2	4	1	1	1	1	3	3	2	1	2	2	0.0002	0.0001	0.0001	0.0002	0	0	0	0	0	0.0001	0	0	0	0	0.0001	0.0001	0	0	0	0	9	9	6	13	0
1042	Uveal autoantigen with coiled-coil domains and ankyrin repeats OS=Mus musculus OX=10090 GN=Uaca PE=1 SV=2	Q8CGB3	Uaca	161 kDa	1	1	1	5	2	0	1	1	5	2	0	6	3	3	6	5	0	6	8	1	0	0	0	0.0001	0.0001	0	0	0	0.0001	0	0	0.0001	0.0001	0.0001	0.0001	0.0001	0	0.0001	0.0002	0	1	1	1	5	2
1043	Cullin-3 OS=Mus musculus OX=10090 GN=Cul3 PE=1 SV=1	Q9JLV5	Cul3	89 kDa	3	7	2	7	0	5	1	0	2	6	2	2	3	2	4	3	4	5	6	1	0.0001	0.0001	0	0.0001	0	0.0001	0	0	0	0.0001	0.0001	0	0.0001	0	0.0001	0.0001	0.0001	0.0001	0.0001	0	3	7	2	7	0
1044	Laminin subunit alpha-1 OS=Mus musculus OX=10090 GN=Lama1 PE=1 SV=2	P19137	Lama1	338 kDa	1	1	4	1	2	6	1	0	3	7	4	9	2	12	3	2	0	3	1	0	0	0	0.0001	0	0.0001	0.0001	0	0	0.0001	0.0001	0.0001	0.0002	0	0.0002	0.0001	0	0	0.0001	0	0	1	1	4	1	2
1045	Cyclin-dependent kinase 4 OS=Mus musculus OX=10090 GN=Cdk4 PE=1 SV=1	P30285	Cdk4	34 kDa	3	2	3	8	0	6	0	0	4	6	2	2	1	3	3	5	3	5	6	3	0.0001	0	0	0.0001	0	0	0	0	0	0	0	0	0	0	0	0.0001	0	0	0	0	3	2	0	4	0
1046	SEC23-interacting protein OS=Mus musculus OX=10090 GN=Sec23ip PE=1 SV=2	Q6NZC7	Sec23ip	111 kDa	6	1	4	7	0	1	1	1	0	4	3	4	1	1	2	6	4	1	4	2	0.0001	0	0.0001	0.0001	0	0	0	0	0	0.0001	0.0001	0.0001	0	0	0	0.0001	0.0001	0	0.0001	0	6	1	4	7	0
1047	Nuclear pore membrane glycoprotein 210 OS=Mus musculus OX=10090 GN=Nup210 PE=1 SV=2	Q9QY81	Nup210	204 kDa	1	1	5	8	1	6	4	0	3	3	2	5	3	3	4	3	4	0	8	2	0	0	0.0001	0.0001	0	0.0001	0.0001	0	0.0001	0	0.0001	0.0001	0.0001	0.0001	0.0001	0.0001	0.0001	0	0.0002	0	1	1	5	8	1
1048	Phosphoinositide 3-kinase adapter protein 1 OS=Mus musculus OX=10090 GN=Pik3ap1 PE=1 SV=1	Q9EQ32	Pik3ap1	91 kDa	2	2	3	4	1	2	2	1	7	7	3	3	2	3	2	4	3	4	6	0	0	0	0	0.0001	0	0	0	0	0.0001	0.0001	0.0001	0.0001	0	0.0001	0	0.0001	0	0.0001	0.0001	0	2	2	3	4	1
1049	Germinal-center associated nuclear protein OS=Mus musculus OX=10090 GN=Mcm3ap PE=1 SV=2	Q9WUU9	Mcm3ap	217 kDa	2	4	4	4	0	2	2	0	3	3	3	2	3	0	1	4	6	3	6	2	0	0.0001	0.0001	0.0001	0	0	0	0	0.0001	0	0.0001	0	0.0001	0	0	0.0001	0.0001	0.0001	0.0001	0	2	4	4	4	0
1050	Calcium-binding mitochondrial carrier protein SCaMC-1 OS=Mus musculus OX=10090 GN=Slc25a24 PE=1 SV=1	Q8BMD8	Slc25a24	53 kDa	4	6	1	7	0	2	2	1	1	6	0	0	3	0	2	5	3	5	7	0	0.0001	0.0001	0	0.0001	0	0	0	0	0	0.0001	0	0	0.0001	0	0	0.0001	0	0.0001	0.0001	0	4	6	1	7	0
1051	Serine/threonine-protein phosphatase PP1-gamma catalytic subunit OS=Mus musculus OX=10090 GN=Ppp1cc PE=1 SV=1	P63087	Ppp1cc	37 kDa	0	10	7	7	0	0	0	1	4	0	2	0	0	0	0	3	4	2	5	0	0	0	0	0	0	0	0	0	0	0	0	0	0	0	0	0	0	0	0	0	0	1	1	2	0
1052	Ubiquitin carboxyl-terminal hydrolase isozyme L5 OS=Mus musculus OX=10090 GN=Uchl5 PE=1 SV=2	Q9WUP7	Uchl5	38 kDa	1	4	2	7	0	3	3	1	3	6	3	2	1	2	4	9	5	3	2	3	0	0.0001	0	0.0001	0	0	0.0001	0	0.0001	0.0001	0.0001	0	0	0	0.0001	0.0002	0.0001	0.0001	0	0.0001	1	4	2	7	0
1053	Ras-related protein Rap-1A OS=Mus musculus OX=10090 GN=Rap1a PE=1 SV=1	P62835	Rap1a	21 kDa	9	3	2	3	1	7	4	5	4	5	2	4	1	3	5	7	1	4	6	0	0.0002	0	0	0	0	0.0001	0.0001	0.0001	0.0001	0.0001	0.0001	0.0001	0	0.0001	0.0001	0.0001	0	0.0001	0.0001	0	9	3	2	3	1
1054	Eukaryotic translation initiation factor 2 subunit 2 OS=Mus musculus OX=10090 GN=Eif2s2 PE=1 SV=1	Q99L45	Eif2s2	38 kDa	2	5	8	7	1	3	2	1	7	7	1	2	0	1	2	4	3	2	4	1	0	0.0001	0.0001	0.0001	0	0	0	0	0.0001	0.0001	0	0	0	0	0	0.0001	0	0	0.0001	0	2	5	8	7	1
1055	Inosine triphosphate pyrophosphatase OS=Mus musculus OX=10090 GN=Itpa PE=1 SV=2	Q9D892	Itpa	22 kDa	3	4	2	6	1	5	2	0	2	8	6	2	2	3	3	6	7	4	5	5	0.0001	0.0001	0	0.0001	0	0.0001	0	0	0	0.0001	0.0002	0	0	0.0001	0.0001	0.0001	0.0001	0.0001	0.0001	0.0001	3	4	2	6	1
1056	Guanine nucleotide-binding protein G(I)/G(S)/G(T) subunit beta-2 OS=Mus musculus OX=10090 GN=Gnb2 PE=1 SV=3	P62880	Gnb2	37 kDa	5	9	4	4	1	12	2	0	3	6	1	4	3	2	3	5	6	1	4	3	0.0001	0.0001	0	0.0001	0	0.0001	0	0	0.0001	0.0001	0	0	0	0	0.0001	0.0001	0	0	0.0001	0	3	6	2	4	1
1057	ATP-dependent 6-phosphofructokinase, platelet type OS=Mus musculus OX=10090 GN=Pfkp PE=1 SV=1	Q9WUA3	Pfkp	85 kDa	3	2	4	3	0	5	3	1	3	5	1	2	5	4	6	9	1	4	5	0	0.0001	0	0.0001	0	0	0.0001	0.0001	0	0.0001	0.0001	0	0	0.0001	0.0001	0.0001	0.0002	0	0.0001	0.0001	0	3	1	4	3	0
1058	Rho-related GTP-binding protein RhoC OS=Mus musculus OX=10090 GN=Rhoc PE=1 SV=2	Q62159	Rhoc	22 kDa	5	10	7	10	0	2	2	0	2	8	2	3	1	3	2	3	1	2	6	2	0.0001	0.0001	0.0001	0.0001	0	0	0	0	0	0.0001	0.0001	0.0001	0	0.0001	0	0.0001	0	0	0.0001	0	5	10	7	10	0
1059	Brefeldin A-inhibited guanine nucleotide-exchange protein 2 OS=Mus musculus OX=10090 GN=Arfgef2 PE=1 SV=1	A2A5R2	Arfgef2	202 kDa	2	4	2	3	0	5	0	1	2	7	2	5	6	4	3	4	6	4	4	3	0	0	0	0	0	0.0001	0	0	0	0	0.0001	0.0001	0.0001	0	0	0	0.0001	0.0001	0	0	1	1	1	2	0
1060	Collagen alpha-1(XXVIII) chain OS=Mus musculus OX=10090 GN=Col28a1 PE=2 SV=1	Q2UY11	Col28a1	119 kDa	0	0	0	2	0	1	0	1	1	1	0	0	0	0	2	0	0	0	0	0	0	0	0	0	0	0	0	0	0	0	0	0	0	0	0	0	0	0	0	0	0	0	0	2	0
1061	mRNA export factor OS=Mus musculus OX=10090 GN=Rae1 PE=1 SV=1	Q8C570	Rae1	41 kDa	0	5	7	5	0	1	0	1	1	4	1	4	1	3	4	3	5	4	3	3	0	0.0001	0.0001	0.0001	0	0	0	0	0	0.0001	0	0.0001	0	0.0001	0.0001	0.0001	0.0001	0.0001	0.0001	0.0001	0	5	7	5	0
1062	Condensin complex subunit 1 OS=Mus musculus OX=10090 GN=Ncapd2 PE=1 SV=2	Q8K2Z4	Ncapd2	156 kDa	3	3	1	8	0	8	1	1	2	9	0	1	1	0	2	5	2	4	3	2	0.0001	0	0	0.0001	0	0.0001	0	0	0	0.0001	0	0	0	0	0	0.0001	0	0.0001	0.0001	0	3	3	1	8	0
1063	Perilipin-1 OS=Mus musculus OX=10090 GN=Plin1 PE=1 SV=2	Q8CGN5	Plin1	56 kDa	1	6	0	2	0	1	3	1	5	5	0	9	16	1	4	1	2	3	2	1	0	0.0001	0	0	0	0	0.0001	0	0.0001	0.0001	0	0.0002	0.0003	0	0.0001	0	0	0.0001	0	0	1	6	0	2	0
1064	Pleckstrin homology-like domain family B member 2 OS=Mus musculus OX=10090 GN=Phldb2 PE=1 SV=2	Q8K1N2	Phldb2	141 kDa	0	1	1	4	0	3	3	2	3	7	0	2	1	2	2	6	6	5	5	3	0	0	0	0.0001	0	0	0.0001	0	0.0001	0.0001	0	0	0	0	0	0.0001	0.0001	0.0001	0.0001	0.0001	0	1	1	4	0
1065	Angiopoietin-related protein 2 OS=Mus musculus OX=10090 GN=Angptl2 PE=2 SV=2	Q9R045	Angptl2	57 kDa	0	3	4	6	0	3	1	0	3	6	3	5	6	6	2	4	7	0	2	1	0	0	0.0001	0.0001	0	0	0	0	0.0001	0.0001	0.0001	0.0001	0.0001	0.0001	0	0.0001	0.0001	0	0	0	0	3	4	6	0
1066	Methylmalonate-semialdehyde dehydrogenase [acylating], mitochondrial OS=Mus musculus OX=10090 GN=Aldh6a1 PE=1 SV=1	Q9EQ20	Aldh6a1	58 kDa	1	5	0	1	0	13	2	2	2	9	0	3	2	2	4	4	6	1	7	4	0	0.0001	0	0	0	0.0002	0	0	0	0.0001	0	0.0001	0	0	0.0001	0.0001	0.0001	0	0.0001	0.0001	1	5	0	1	0
1067	Ubiquitin conjugation factor E4 B OS=Mus musculus OX=10090 GN=Ube4b PE=1 SV=3	Q9ES00	Ube4b	133 kDa	1	0	1	1	0	6	1	0	2	7	3	3	2	2	5	6	5	7	1	1	0	0	0	0	0	0.0001	0	0	0	0.0001	0.0001	0.0001	0	0	0.0001	0.0001	0.0001	0.0001	0	0	1	0	1	1	0
1068	Protein SCO2 homolog, mitochondrial OS=Mus musculus OX=10090 GN=Sco2 PE=1 SV=1	Q8VCL2	Sco2	29 kDa	4	0	1	1	1	4	0	2	1	2	0	0	0	0	0	3	0	0	1	0	0.0001	0	0	0	0	0.0001	0	0	0	0	0	0	0	0	0	0.0001	0	0	0	0	4	0	1	1	1
1069	DNA mismatch repair protein Msh6 OS=Mus musculus OX=10090 GN=Msh6 PE=1 SV=3	P54276	Msh6	151 kDa	2	5	3	3	1	7	3	3	3	9	2	1	3	3	4	5	2	4	4	1	0	0.0001	0	0	0	0.0001	0.0001	0.0001	0.0001	0.0001	0.0001	0	0.0001	0.0001	0.0001	0.0001	0	0.0001	0.0001	0	2	5	3	3	1
1070	Polyunsaturated fatty acid lipoxygenase ALOX15 OS=Mus musculus OX=10090 GN=Alox15 PE=1 SV=4	P39654	Alox15	75 kDa	1	2	3	8	1	4	6	0	6	1	1	2	4	4	3	3	5	2	1	1	0	0	0	0.0001	0	0.0001	0.0001	0	0.0001	0	0	0	0.0001	0.0001	0.0001	0.0001	0.0001	0	0	0	1	2	3	8	1
1071	Phosphatidylinositol transfer protein beta isoform OS=Mus musculus OX=10090 GN=Pitpnb PE=1 SV=2	P53811	Pitpnb	31 kDa	2	2	2	2	0	10	1	1	4	4	2	5	2	3	4	5	4	6	4	5	0	0	0	0	0	0.0001	0	0	0.0001	0	0	0.0001	0	0.0001	0	0.0001	0	0.0001	0.0001	0.0001	2	1	2	1	0
1072	Calponin-2 OS=Mus musculus OX=10090 GN=Cnn2 PE=1 SV=1	Q08093	Cnn2	33 kDa	2	2	4	4	1	5	4	4	7	7	2	0	5	2	4	2	6	4	6	1	0	0	0	0.0001	0	0.0001	0.0001	0	0	0	0	0	0.0001	0	0.0001	0	0.0001	0.0001	0.0001	0	1	2	2	4	1
1073	Ig gamma-3 chain C region OS=Mus musculus OX=10090 PE=1 SV=2	P03987		44 kDa	1	1	1	1	0	0	1	1	7	1	2	3	1	3	2	2	3	5	5	6	0	0	0	0	0	0	0	0	0.0001	0	0.0001	0.0001	0	0.0001	0	0	0	0.0001	0.0001	0.0001	1	1	1	1	0
1074	Inverted formin-2 OS=Mus musculus OX=10090 GN=Inf2 PE=1 SV=1	Q0GNC1	Inf2	139 kDa	1	2	0	4	0	3	5	1	5	5	3	5	3	3	4	4	4	2	2	0	0	0	0	0.0001	0	0	0.0001	0	0.0001	0.0001	0.0001	0.0001	0.0001	0.0001	0.0001	0.0001	0.0001	0	0	0	1	2	0	4	0
1075	Kinectin OS=Mus musculus OX=10090 GN=Ktn1 PE=1 SV=1	Q61595	Ktn1	153 kDa	4	3	1	9	0	7	3	0	6	8	0	2	1	1	3	2	5	2	3	2	0.0001	0	0	0.0001	0	0.0001	0.0001	0	0.0001	0.0001	0	0	0	0	0.0001	0	0.0001	0	0.0001	0	4	3	1	9	0
1076	Engulfment and cell motility protein 2 OS=Mus musculus OX=10090 GN=Elmo2 PE=1 SV=1	Q8BHL5	Elmo2	84 kDa	1	3	1	7	0	2	1	0	5	3	0	1	2	2	2	4	10	2	1	1	0	0	0	0.0001	0	0	0	0	0.0001	0	0	0	0	0	0	0.0001	0.0001	0	0	0	1	2	1	6	0
1077	Small subunit processome component 20 homolog OS=Mus musculus OX=10090 GN=Utp20 PE=1 SV=2	Q5XG71	Utp20	318 kDa	7	2	4	8	1	3	0	0	4	5	0	0	1	1	3	2	2	2	4	1	0.0001	0	0.0001	0.0001	0	0	0	0	0.0001	0.0001	0	0	0	0	0.0001	0	0	0	0.0001	0	7	2	4	8	1
1078	Pyruvate dehydrogenase E1 component subunit beta, mitochondrial OS=Mus musculus OX=10090 GN=Pdhb PE=1 SV=1	Q9D051	Pdhb	39 kDa	6	6	2	4	2	4	3	7	2	5	1	0	0	0	3	4	1	2	1	0	0.0001	0.0001	0	0.0001	0.0001	0.0001	0.0001	0.0002	0	0.0001	0	0	0	0	0.0001	0.0001	0	0	0	0	6	6	2	4	2
1079	Sorting and assembly machinery component 50 homolog OS=Mus musculus OX=10090 GN=Samm50 PE=1 SV=1	Q8BGH2	Samm50	52 kDa	2	5	5	7	0	5	0	0	0	4	4	0	0	1	2	4	4	2	2	1	0	0.0001	0.0001	0.0001	0	0.0001	0	0	0	0.0001	0.0001	0	0	0	0	0.0001	0.0001	0	0	0	2	5	5	7	0
1080	ATP synthase membrane subunit K, mitochondrial OS=Mus musculus OX=10090 GN=Atp5mk PE=1 SV=1	Q78IK2	Atp5mk	6 kDa	4	3	4	6	1	7	3	2	4	6	4	4	2	3	4	5	5	3	6	4	0.0001	0	0.0001	0.0001	0	0.0001	0.0001	0	0.0001	0.0001	0.0001	0.0001	0	0.0001	0.0001	0.0001	0.0001	0.0001	0.0001	0.0001	4	3	4	6	1
1081	Cingulin-like protein 1 OS=Mus musculus OX=10090 GN=Cgnl1 PE=1 SV=2	Q6AW69	Cgnl1	148 kDa	1	0	1	2	2	3	4	1	4	2	5	4	3	4	1	4	2	5	3	1	0	0	0	0	0.0001	0	0.0001	0	0.0001	0	0.0002	0.0001	0	0.0001	0	0.0001	0	0.0001	0.0001	0	1	0	1	2	2
1082	Ubiquitin carboxyl-terminal hydrolase MINDY-1 OS=Mus musculus OX=10090 GN=Mindy1 PE=1 SV=1	Q76LS9	Mindy1	51 kDa	4	1	1	2	0	11	4	2	9	7	2	2	2	1	3	5	6	6	3	4	0.0001	0	0	0	0	0.0002	0.0001	0	0.0002	0.0001	0.0001	0	0	0	0.0001	0.0001	0.0001	0.0001	0.0001	0.0001	4	1	1	2	0
1083	Ras-related protein Rab-5C OS=Mus musculus OX=10090 GN=Rab5c PE=1 SV=2	P35278	Rab5c	23 kDa	6	3	4	5	0	4	3	0	4	4	3	3	1	4	4	5	3	4	5	2	0.0001	0	0.0001	0.0001	0	0.0001	0.0001	0	0.0001	0.0001	0.0001	0.0001	0	0.0001	0.0001	0.0001	0	0.0001	0.0001	0	6	3	4	5	0
1084	VPS35 endosomal protein-sorting factor-like OS=Mus musculus OX=10090 GN=Vps35l PE=1 SV=2	Q8BWQ6	Vps35l	109 kDa	4	1	1	3	0	5	1	1	6	7	0	3	0	3	5	4	2	2	3	1	0.0001	0	0	0	0	0.0001	0	0	0.0001	0.0001	0	0.0001	0	0.0001	0.0001	0.0001	0	0	0.0001	0	4	1	1	3	0
1085	Inositol hexakisphosphate and diphosphoinositol-pentakisphosphate kinase 2 OS=Mus musculus OX=10090 GN=Ppip5k2 PE=1 SV=3	Q6ZQB6	Ppip5k2	128 kDa	1	3	3	5	0	2	2	0	3	4	1	5	1	3	2	3	4	3	4	1	0	0	0	0.0001	0	0	0	0	0.0001	0.0001	0	0.0001	0	0.0001	0	0.0001	0.0001	0.0001	0.0001	0	1	3	3	5	0
1086	Cytochrome c oxidase subunit 5B, mitochondrial OS=Mus musculus OX=10090 GN=Cox5b PE=1 SV=1	P19536	Cox5b	14 kDa	6	4	7	6	0	7	4	2	3	5	1	0	2	0	2	4	4	2	4	2	0.0001	0.0001	0.0001	0.0001	0	0.0001	0.0001	0	0.0001	0.0001	0	0	0	0	0	0.0001	0.0001	0	0.0001	0	6	4	7	6	0
1087	Mitochondrial import inner membrane translocase subunit TIM50 OS=Mus musculus OX=10090 GN=Timm50 PE=1 SV=1	Q9D880	Timm50	40 kDa	1	5	5	3	0	7	2	1	5	6	2	2	0	1	3	5	7	7	4	6	0	0.0001	0.0001	0	0	0.0001	0	0	0.0001	0.0001	0.0001	0	0	0	0.0001	0.0001	0.0001	0.0001	0.0001	0.0001	1	5	5	3	0
1088	Uridine 5'-monophosphate synthase OS=Mus musculus OX=10090 GN=Umps PE=1 SV=3	P13439	Umps	52 kDa	2	3	1	6	0	2	3	0	1	4	2	0	0	2	2	10	6	1	1	2	0	0	0	0.0001	0	0	0.0001	0	0	0.0001	0.0001	0	0	0	0	0.0002	0.0001	0	0	0	2	3	1	6	0
1089	Kininogen-1 OS=Mus musculus OX=10090 GN=Kng1 PE=1 SV=1	O08677	Kng1	73 kDa	0	0	1	1	0	0	2	7	8	1	2	6	0	2	3	7	8	3	5	5	0	0	0	0	0	0	0	0.0002	0.0001	0	0.0001	0.0001	0	0	0.0001	0.0001	0.0001	0.0001	0.0001	0.0001	0	0	1	1	0
1090	Serine protease inhibitor A3M OS=Mus musculus OX=10090 GN=Serpina3m PE=1 SV=2	Q03734	Serpina3m	47 kDa	0	1	0	5	0	0	2	1	1	1	0	5	2	4	3	6	9	9	2	9	0	0	0	0.0001	0	0	0	0	0	0	0	0.0001	0	0.0001	0.0001	0.0001	0.0001	0.0002	0	0.0002	0	1	0	5	0
1091	Guanine nucleotide-binding protein G(s) subunit alpha isoforms XLas OS=Mus musculus OX=10090 GN=Gnas PE=1 SV=1	Q6R0H7	Gnas	122 kDa	3	8	0	3	0	2	2	5	5	4	0	0	2	0	3	4	1	6	5	2	0	0.0001	0	0	0	0	0	0	0	0	0	0	0	0	0	0.0001	0	0	0.0001	0	1	4	0	1	0
1092	Glutathione S-transferase Mu 1 OS=Mus musculus OX=10090 GN=Gstm1 PE=1 SV=2	P10649	Gstm1	26 kDa	7	13	4	7	0	3	1	1	3	4	0	0	0	0	0	4	2	2	5	1	0.0001	0.0002	0.0001	0.0001	0	0	0	0	0.0001	0.0001	0	0	0	0	0	0.0001	0	0	0.0001	0	7	13	4	7	0
1093	Coronin-1B OS=Mus musculus OX=10090 GN=Coro1b PE=1 SV=1	Q9WUM3	Coro1b	54 kDa	4	4	3	7	1	1	4	2	9	4	1	3	2	1	4	5	5	2	2	1	0.0001	0.0001	0	0.0001	0	0	0.0001	0	0.0002	0.0001	0	0.0001	0	0	0.0001	0.0001	0.0001	0	0	0	4	4	3	7	1
1094	Echinoderm microtubule-associated protein-like 1 OS=Mus musculus OX=10090 GN=Eml1 PE=1 SV=1	Q05BC3	Eml1	90 kDa	2	1	2	2	1	3	4	2	4	1	3	3	2	3	4	5	6	5	6	5	0	0	0	0	0	0	0.0001	0	0.0001	0	0.0001	0.0001	0	0.0001	0.0001	0.0001	0.0001	0.0001	0.0001	0.0001	2	1	2	2	1
1095	Caveolae-associated protein 1 OS=Mus musculus OX=10090 GN=Cavin1 PE=1 SV=1	O54724	Cavin1	44 kDa	2	7	1	10	2	2	3	0	3	4	1	5	4	4	5	2	6	4	4	3	0	0.0001	0	0.0001	0.0001	0	0.0001	0	0.0001	0.0001	0	0.0001	0.0001	0.0001	0.0001	0	0.0001	0.0001	0.0001	0.0001	2	7	1	10	2
1096	DENN domain-containing protein 4C OS=Mus musculus OX=10090 GN=Dennd4c PE=1 SV=1	A6H8H2	Dennd4c	211 kDa	2	1	0	5	0	5	4	0	2	4	1	2	2	3	1	0	3	5	4	0	0	0	0	0.0001	0	0.0001	0.0001	0	0	0.0001	0	0	0	0.0001	0	0	0	0.0001	0.0001	0	2	1	0	5	0
1097	Protein transport protein Sec61 subunit alpha isoform 1 OS=Mus musculus OX=10090 GN=Sec61a1 PE=1 SV=2	P61620	Sec61a1	52 kDa	7	5	4	10	1	7	3	2	2	6	0	4	0	3	2	4	2	2	3	2	0.0001	0.0001	0.0001	0.0001	0	0.0001	0.0001	0	0	0.0001	0	0.0001	0	0.0001	0	0.0001	0	0	0.0001	0	7	5	4	10	1
1098	eIF5-mimic protein 1 OS=Mus musculus molossinus OX=57486 GN=Bzw2 PE=2 SV=1	Q2L4X1 (+1)	Bzw2	48 kDa	3	1	1	4	0	7	4	2	2	8	1	2	4	4	4	8	2	3	5	0	0.0001	0	0	0.0001	0	0.0001	0.0001	0	0	0.0001	0	0	0.0001	0.0001	0.0001	0.0001	0	0.0001	0.0001	0	3	1	1	4	0
1099	Acetyl-CoA acetyltransferase, mitochondrial OS=Mus musculus OX=10090 GN=Acat1 PE=1 SV=1	Q8QZT1	Acat1	45 kDa	1	4	2	3	0	0	1	2	4	2	3	5	3	1	6	6	3	6	4	4	0	0.0001	0	0	0	0	0	0	0.0001	0	0.0001	0.0001	0.0001	0	0.0001	0.0001	0	0.0001	0.0001	0.0001	1	4	2	3	0
1100	Poly [ADP-ribose] polymerase 1 OS=Mus musculus OX=10090 GN=Parp1 PE=1 SV=3	P11103	Parp1	113 kDa	5	3	6	4	0	6	1	1	4	4	0	2	2	5	4	2	3	3	5	0	0.0001	0	0.0001	0.0001	0	0.0001	0	0	0.0001	0.0001	0	0	0	0.0001	0.0001	0	0	0.0001	0.0001	0	5	3	6	4	0
1101	Coronin-7 OS=Mus musculus OX=10090 GN=Coro7 PE=1 SV=2	Q9D2V7	Coro7	101 kDa	2	7	2	8	0	4	0	1	4	5	1	1	0	1	1	7	8	3	3	0	0	0.0001	0	0.0001	0	0.0001	0	0	0.0001	0.0001	0	0	0	0	0	0.0001	0.0001	0.0001	0.0001	0	2	7	2	8	0
1102	GPI inositol-deacylase OS=Mus musculus OX=10090 GN=Pgap1 PE=1 SV=3	Q3UUQ7	Pgap1	105 kDa	3	3	6	6	0	3	3	0	2	8	0	2	1	1	2	2	4	1	4	0	0.0001	0	0.0001	0.0001	0	0	0.0001	0	0	0.0001	0	0	0	0	0	0	0.0001	0	0.0001	0	3	3	6	6	0
1103	Microfibrillar-associated protein 2 OS=Mus musculus OX=10090 GN=Mfap2 PE=2 SV=1	P55002	Mfap2	21 kDa	6	10	7	2	3	10	6	1	2	10	2	5	3	0	4	1	0	0	3	1	0.0001	0.0001	0.0001	0	0.0001	0.0002	0.0001	0	0	0.0001	0.0001	0.0001	0.0001	0	0.0001	0	0	0	0.0001	0	6	10	7	2	3
1104	ATP synthase subunit O, mitochondrial OS=Mus musculus OX=10090 GN=Atp5po PE=1 SV=1	Q9DB20	Atp5po	23 kDa	1	8	9	10	0	6	2	0	1	5	0	1	4	0	4	3	4	3	4	1	0	0.0001	0.0001	0.0001	0	0.0001	0	0	0	0.0001	0	0	0.0001	0	0.0001	0.0001	0.0001	0.0001	0.0001	0	1	8	9	10	0
1105	Electrogenic aspartate/glutamate antiporter SLC25A13, mitochondrial OS=Mus musculus OX=10090 GN=Slc25a13 PE=1 SV=1	Q9QXX4	Slc25a13	74 kDa	1	5	3	7	0	7	2	0	3	7	0	2	3	4	1	2	2	4	4	0	0	0.0001	0	0.0001	0	0.0001	0	0	0	0.0001	0	0	0	0.0001	0	0	0	0	0.0001	0	1	4	2	5	0
1106	Apolipoprotein B-100 OS=Mus musculus OX=10090 GN=Apob PE=1 SV=1	E9Q414	Apob	509 kDa	1	1	0	0	0	0	1	0	2	3	0	0	0	0	0	2	17	5	1	4	0	0	0	0	0	0	0	0	0	0	0	0	0	0	0	0	0.0002	0.0001	0	0.0001	1	1	0	0	0
1107	Glutamine--tRNA ligase OS=Mus musculus OX=10090 GN=Qars1 PE=1 SV=1	Q8BML9	Qars1	88 kDa	8	8	3	7	0	9	0	1	2	9	0	0	1	0	2	3	3	1	3	1	0.0001	0.0001	0	0.0001	0	0.0002	0	0	0	0.0001	0	0	0	0	0	0.0001	0	0	0.0001	0	8	8	3	7	0
1108	Coiled-coil domain-containing protein 93 OS=Mus musculus OX=10090 GN=Ccdc93 PE=1 SV=1	Q7TQK5	Ccdc93	73 kDa	1	1	2	2	0	4	2	1	6	3	2	1	4	3	3	6	5	4	3	2	0	0	0	0	0	0.0001	0	0	0.0001	0	0.0001	0	0.0001	0.0001	0.0001	0.0001	0.0001	0.0001	0.0001	0	1	1	2	2	0
1109	Vacuolar protein sorting-associated protein 16 homolog OS=Mus musculus OX=10090 GN=Vps16 PE=1 SV=3	Q920Q4	Vps16	95 kDa	2	1	3	7	0	4	1	2	4	8	0	2	2	4	2	4	5	4	3	1	0	0	0	0.0001	0	0.0001	0	0	0.0001	0.0001	0	0	0	0.0001	0	0.0001	0.0001	0.0001	0.0001	0	2	1	3	7	0
1110	E3 ubiquitin-protein ligase DTX3L OS=Mus musculus OX=10090 GN=Dtx3l PE=1 SV=1	Q3UIR3	Dtx3l	83 kDa	3	0	4	5	1	3	0	1	1	3	1	3	7	3	4	3	5	5	3	2	0.0001	0	0.0001	0.0001	0	0	0	0	0	0	0	0.0001	0.0001	0.0001	0.0001	0.0001	0.0001	0.0001	0.0001	0	3	0	4	5	1
1111	Threonine--tRNA ligase 1, cytoplasmic OS=Mus musculus OX=10090 GN=Tars1 PE=1 SV=2	Q9D0R2	Tars1	83 kDa	2	1	2	7	0	2	3	3	4	6	0	1	1	2	7	3	2	2	7	1	0	0	0	0.0001	0	0	0.0001	0.0001	0.0001	0.0001	0	0	0	0	0.0001	0.0001	0	0	0.0001	0	2	1	2	7	0
1112	HEAT repeat-containing protein 5A OS=Mus musculus OX=10090 GN=Heatr5a PE=1 SV=2	Q5PRF0	Heatr5a	220 kDa	1	4	1	5	0	3	1	0	1	7	1	3	2	2	3	3	4	3	3	0	0	0.0001	0	0.0001	0	0	0	0	0	0.0001	0	0.0001	0	0	0.0001	0.0001	0.0001	0.0001	0.0001	0	1	4	1	5	0
1113	Vacuolar protein sorting-associated protein 26C OS=Mus musculus OX=10090 GN=Vps26c PE=1 SV=1	O35075	Vps26c	33 kDa	0	6	4	5	2	5	2	0	6	6	1	3	2	2	1	5	3	3	5	1	0	0.0001	0.0001	0.0001	0.0001	0.0001	0	0	0.0001	0.0001	0	0.0001	0	0	0	0.0001	0	0.0001	0.0001	0	0	6	4	5	2
1114	Prohibitin 1 OS=Mus musculus OX=10090 GN=Phb1 PE=1 SV=1	P67778	Phb1	30 kDa	3	7	3	3	0	10	3	0	3	6	1	1	2	1	4	4	6	2	3	1	0.0001	0.0001	0	0	0	0.0002	0.0001	0	0.0001	0.0001	0	0	0	0	0.0001	0.0001	0.0001	0	0.0001	0	3	7	3	3	0
1115	Tropomodulin-3 OS=Mus musculus OX=10090 GN=Tmod3 PE=1 SV=1	Q9JHJ0	Tmod3	40 kDa	0	3	3	6	3	4	0	0	4	2	3	4	1	2	2	1	2	7	2	0	0	0	0	0.0001	0.0001	0.0001	0	0	0.0001	0	0.0001	0.0001	0	0	0	0	0	0.0001	0	0	0	3	3	6	3
1116	Squamous cell carcinoma antigen recognized by T-cells 3 OS=Mus musculus OX=10090 GN=Sart3 PE=1 SV=1	Q9JLI8	Sart3	110 kDa	5	6	2	3	0	6	0	0	1	10	5	1	1	0	3	4	2	4	2	1	0.0001	0.0001	0	0	0	0.0001	0	0	0	0.0001	0.0002	0	0	0	0.0001	0.0001	0	0.0001	0	0	5	6	2	3	0
1117	Heat shock 70 kDa protein 4L OS=Mus musculus OX=10090 GN=Hspa4l PE=1 SV=2	P48722	Hspa4l	94 kDa	1	1	4	4	0	3	6	1	7	7	0	1	0	0	0	8	1	4	10	0	0	0	0	0.0001	0	0	0.0001	0	0.0001	0.0001	0	0	0	0	0	0.0001	0	0.0001	0.0002	0	1	1	3	4	0
1118	Nuclear pore complex protein Nup54 OS=Mus musculus OX=10090 GN=Nup54 PE=1 SV=1	Q8BTS4	Nup54	56 kDa	1	1	3	7	2	6	3	1	3	1	3	2	1	3	2	3	4	6	6	0	0	0	0	0.0001	0.0001	0.0001	0.0001	0	0.0001	0	0.0001	0	0	0.0001	0	0.0001	0.0001	0.0001	0.0001	0	1	1	3	7	2
1119	Tyrosine--tRNA ligase, cytoplasmic OS=Mus musculus OX=10090 GN=Yars1 PE=1 SV=3	Q91WQ3	Yars1	59 kDa	3	5	0	3	1	1	1	2	1	3	1	2	0	1	4	2	3	0	2	0	0.0001	0.0001	0	0	0	0	0	0	0	0	0	0	0	0	0.0001	0	0	0	0	0	3	5	0	3	1
1120	Vacuolar protein sorting-associated protein 53 homolog OS=Mus musculus OX=10090 GN=Vps53 PE=1 SV=1	Q8CCB4	Vps53	94 kDa	0	1	1	4	0	5	1	0	5	9	0	1	3	2	2	2	5	6	5	1	0	0	0	0.0001	0	0.0001	0	0	0.0001	0.0001	0	0	0.0001	0	0	0	0.0001	0.0001	0.0001	0	0	1	1	4	0
1121	Exocyst complex component 3 OS=Mus musculus OX=10090 GN=Exoc3 PE=1 SV=2	Q6KAR6	Exoc3	86 kDa	5	1	0	3	0	1	2	2	2	3	2	1	3	3	5	4	4	7	8	5	0.0001	0	0	0	0	0	0	0	0	0	0.0001	0	0.0001	0.0001	0.0001	0.0001	0.0001	0.0001	0.0002	0.0001	5	1	0	3	0
1122	Exosome RNA helicase MTR4 OS=Mus musculus OX=10090 GN=Mtrex PE=1 SV=1	Q9CZU3	Mtrex	118 kDa	4	3	4	4	0	3	1	1	4	8	0	2	1	3	1	5	4	2	3	0	0.0001	0	0.0001	0.0001	0	0	0	0	0.0001	0.0001	0	0	0	0.0001	0	0.0001	0.0001	0	0.0001	0	4	3	4	4	0
1123	Enoyl-CoA delta isomerase 1, mitochondrial OS=Mus musculus OX=10090 GN=Eci1 PE=1 SV=2	P42125	Eci1	32 kDa	1	2	4	6	0	1	3	0	6	3	2	2	0	4	4	4	11	6	5	8	0	0	0.0001	0.0001	0	0	0.0001	0	0.0001	0	0.0001	0	0	0.0001	0.0001	0.0001	0.0001	0.0001	0.0001	0.0002	1	2	4	6	0
1124	2-oxoglutarate dehydrogenase complex component E1 OS=Mus musculus OX=10090 GN=Ogdh PE=1 SV=3	Q60597	Ogdh	116 kDa	1	6	3	1	0	14	0	1	1	9	0	0	1	1	4	4	6	2	3	1	0	0.0001	0	0	0	0.0002	0	0	0	0.0001	0	0	0	0	0.0001	0.0001	0.0001	0	0.0001	0	1	6	3	1	0
1125	Prohibitin-2 OS=Mus musculus OX=10090 GN=Phb2 PE=1 SV=1	O35129	Phb2	33 kDa	3	9	5	8	0	11	0	0	1	8	2	0	0	0	1	4	2	2	1	1	0.0001	0.0001	0.0001	0.0001	0	0.0002	0	0	0	0.0001	0.0001	0	0	0	0	0.0001	0	0	0	0	3	9	5	8	0
1126	Serine/threonine-protein kinase 26 OS=Mus musculus OX=10090 GN=Stk26 PE=1 SV=1	Q99JT2	Stk26	47 kDa	1	0	2	0	0	4	3	0	2	8	0	0	4	0	0	0	0	2	2	2	0	0	0	0	0	0	0	0	0	0	0	0	0	0	0	0	0	0	0	0	1	0	0	0	0
1127	Sarcalumenin OS=Mus musculus OX=10090 GN=Srl PE=1 SV=2	Q7TQ48	Srl	54 kDa	0	2	0	0	0	1	0	0	0	3	0	0	0	2	0	0	36	1	0	23	0	0	0	0	0	0	0	0	0	0	0	0	0	0	0	0	0.0005	0	0	0.0005	0	2	0	0	0
1128	Ferrochelatase, mitochondrial OS=Mus musculus OX=10090 GN=Fech PE=1 SV=3	P22315	Fech	47 kDa	4	2	4	3	0	1	1	0	2	1	1	1	1	1	2	2	4	0	4	1	0.0001	0	0.0001	0	0	0	0	0	0	0	0	0	0	0	0	0	0.0001	0	0.0001	0	4	2	4	3	0
1129	Latexin OS=Mus musculus OX=10090 GN=Lxn PE=1 SV=2	P70202	Lxn	25 kDa	3	7	3	5	0	8	2	4	5	9	2	3	3	2	2	3	6	1	4	3	0.0001	0.0001	0	0.0001	0	0.0001	0	0.0001	0.0001	0.0001	0.0001	0.0001	0.0001	0	0	0.0001	0.0001	0	0.0001	0.0001	3	7	3	5	0
1130	Tetratricopeptide repeat protein 27 OS=Mus musculus OX=10090 GN=Ttc27 PE=1 SV=2	Q8CD92	Ttc27	96 kDa	1	2	3	6	0	4	3	0	2	6	3	0	3	3	3	5	3	3	4	2	0	0	0	0.0001	0	0.0001	0.0001	0	0	0.0001	0.0001	0	0.0001	0.0001	0.0001	0.0001	0	0.0001	0.0001	0	1	2	3	6	0
1131	Developmentally-regulated GTP-binding protein 1 OS=Mus musculus OX=10090 GN=Drg1 PE=1 SV=1	P32233	Drg1	41 kDa	0	5	7	6	0	2	2	0	5	4	0	1	2	1	2	5	2	4	3	2	0	0.0001	0.0001	0.0001	0	0	0	0	0.0001	0.0001	0	0	0	0	0	0.0001	0	0.0001	0.0001	0	0	5	7	6	0
1132	Rab3 GTPase-activating protein catalytic subunit OS=Mus musculus OX=10090 GN=Rab3gap1 PE=1 SV=4	Q80UJ7	Rab3gap1	110 kDa	1	1	2	2	0	7	4	2	2	4	0	0	1	1	2	4	8	2	3	2	0	0	0	0	0	0.0001	0.0001	0	0	0.0001	0	0	0	0	0	0.0001	0.0001	0	0.0001	0	1	1	2	2	0
1133	Interleukin enhancer-binding factor 3 OS=Mus musculus OX=10090 GN=Ilf3 PE=1 SV=2	Q9Z1X4	Ilf3	96 kDa	5	6	0	5	0	8	1	1	6	8	2	0	1	0	2	5	1	1	3	0	0.0001	0.0001	0	0.0001	0	0.0001	0	0	0.0001	0.0001	0.0001	0	0	0	0	0.0001	0	0	0.0001	0	5	6	0	5	0
1134	Bcl-2-like protein 13 OS=Mus musculus OX=10090 GN=Bcl2l13 PE=1 SV=2	P59017	Bcl2l13	47 kDa	0	4	0	3	0	7	5	0	11	8	1	1	3	5	1	4	3	4	2	1	0	0.0001	0	0	0	0.0001	0.0001	0	0.0002	0.0001	0	0	0.0001	0.0001	0	0.0001	0	0.0001	0	0	0	4	0	3	0
1135	Thioredoxin domain-containing protein 5 OS=Mus musculus OX=10090 GN=Txndc5 PE=1 SV=2	Q91W90	Txndc5	46 kDa	3	1	1	6	4	3	4	2	7	5	2	3	4	3	2	2	4	4	5	2	0.0001	0	0	0.0001	0.0001	0	0.0001	0	0.0001	0.0001	0.0001	0.0001	0.0001	0.0001	0	0	0.0001	0.0001	0.0001	0	3	1	1	6	4
1136	Glycogen synthase kinase-3 beta OS=Mus musculus OX=10090 GN=Gsk3b PE=1 SV=2	Q9WV60	Gsk3b	47 kDa	1	4	1	3	1	5	3	2	3	3	3	1	1	0	2	7	9	5	2	3	0	0.0001	0	0	0	0.0001	0.0001	0	0.0001	0	0.0001	0	0	0	0	0.0001	0.0001	0.0001	0	0.0001	1	4	1	3	1
1137	Tumor necrosis factor receptor type 1-associated DEATH domain protein OS=Mus musculus OX=10090 GN=Tradd PE=1 SV=1	Q3U0V2	Tradd	35 kDa	1	4	3	4	0	4	4	1	4	6	2	3	3	2	4	5	5	4	4	3	0	0.0001	0	0.0001	0	0.0001	0.0001	0	0.0001	0.0001	0.0001	0.0001	0.0001	0	0.0001	0.0001	0.0001	0.0001	0.0001	0.0001	1	4	3	4	0
1138	ATPase family AAA domain-containing protein 3 OS=Mus musculus OX=10090 GN=Atad3 PE=1 SV=1	Q925I1	Atad3	67 kDa	0	3	3	5	1	1	1	1	3	1	1	1	1	2	3	8	6	5	7	2	0	0	0	0.0001	0	0	0	0	0.0001	0	0	0	0	0	0.0001	0.0001	0.0001	0.0001	0.0001	0	0	3	3	5	1
1139	Cadherin-1 OS=Mus musculus OX=10090 GN=Cdh1 PE=1 SV=1	P09803	Cdh1	98 kDa	2	5	4	2	0	6	1	1	2	4	2	2	3	1	2	3	4	3	3	2	0	0.0001	0.0001	0	0	0.0001	0	0	0	0.0001	0.0001	0	0.0001	0	0	0.0001	0.0001	0.0001	0.0001	0	2	5	4	2	0
1140	Triosephosphate isomerase OS=Mus musculus OX=10090 GN=Tpi1 PE=1 SV=5	P17751	Tpi1	27 kDa	5	8	4	4	1	4	5	6	1	6	1	2	2	2	4	6	1	1	5	0	0.0001	0.0001	0.0001	0.0001	0	0.0001	0.0001	0.0001	0	0.0001	0	0	0	0	0.0001	0.0001	0	0	0.0001	0	5	8	4	4	1
1141	SWI/SNF complex subunit SMARCC2 OS=Mus musculus OX=10090 GN=Smarcc2 PE=1 SV=2	Q6PDG5	Smarcc2	133 kDa	3	4	4	8	1	6	0	2	2	7	0	1	0	0	3	4	3	1	4	2	0.0001	0.0001	0.0001	0.0001	0	0.0001	0	0	0	0.0001	0	0	0	0	0.0001	0.0001	0	0	0.0001	0	3	4	4	8	1
1142	Nucleoside diphosphate kinase B OS=Mus musculus OX=10090 GN=Nme2 PE=1 SV=1	Q01768	Nme2	17 kDa	6	2	8	6	0	1	2	1	6	2	1	1	1	0	3	2	4	2	3	3	0.0001	0	0.0001	0.0001	0	0	0	0	0.0001	0	0	0	0	0	0.0001	0	0.0001	0	0.0001	0.0001	6	2	8	6	0
1143	Formin-like protein 3 OS=Mus musculus OX=10090 GN=Fmnl3 PE=1 SV=2	Q6ZPF4	Fmnl3	117 kDa	1	7	1	4	0	4	3	0	4	8	0	0	1	2	3	2	7	5	2	1	0	0.0001	0	0.0001	0	0.0001	0.0001	0	0.0001	0.0001	0	0	0	0	0.0001	0	0.0001	0.0001	0	0	1	7	1	4	0
1144	Serine/threonine-protein phosphatase 2A 56 kDa regulatory subunit epsilon isoform OS=Mus musculus OX=10090 GN=Ppp2r5e PE=1 SV=3	Q61151	Ppp2r5e	55 kDa	3	1	0	5	0	8	4	1	4	8	2	0	2	0	2	3	5	2	2	1	0.0001	0	0	0.0001	0	0.0001	0.0001	0	0.0001	0.0001	0.0001	0	0	0	0	0.0001	0.0001	0	0	0	3	1	0	5	0
1145	V-type proton ATPase subunit H OS=Mus musculus OX=10090 GN=Atp6v1h PE=1 SV=1	Q8BVE3	Atp6v1h	56 kDa	0	4	2	6	0	6	1	1	4	3	2	1	0	4	3	3	10	7	3	4	0	0.0001	0	0.0001	0	0.0001	0	0	0.0001	0	0.0001	0	0	0.0001	0.0001	0.0001	0.0001	0.0001	0.0001	0.0001	0	4	2	6	0
1146	Proliferation-associated protein 2G4 OS=Mus musculus OX=10090 GN=Pa2g4 PE=1 SV=3	P50580	Pa2g4	44 kDa	12	8	3	4	0	9	2	4	1	7	1	0	0	0	3	3	1	1	2	0	0.0002	0.0001	0	0.0001	0	0.0002	0	0.0001	0	0.0001	0	0	0	0	0.0001	0.0001	0	0	0	0	12	8	3	4	0
1147	Phosphoenolpyruvate carboxykinase [GTP], mitochondrial OS=Mus musculus OX=10090 GN=Pck2 PE=1 SV=1	Q8BH04	Pck2	71 kDa	3	9	4	4	0	11	2	1	0	11	0	0	1	0	2	4	2	3	3	0	0.0001	0.0001	0.0001	0.0001	0	0.0002	0	0	0	0.0002	0	0	0	0	0	0.0001	0	0.0001	0.0001	0	3	9	4	4	0
1148	Kinesin light chain 4 OS=Mus musculus OX=10090 GN=Klc4 PE=1 SV=1	Q9DBS5	Klc4	69 kDa	7	1	3	6	1	5	4	1	2	4	1	3	2	1	2	8	4	3	6	1	0.0001	0	0	0.0001	0	0.0001	0.0001	0	0	0.0001	0	0.0001	0	0	0	0.0001	0.0001	0.0001	0.0001	0	7	1	3	6	1
1149	UDP-glucuronosyltransferase 1A7 OS=Mus musculus OX=10090 GN=Ugt1a7 PE=1 SV=1	Q6ZQM8	Ugt1a7	60 kDa	5	5	2	2	2	6	3	3	2	8	1	2	1	1	2	2	2	3	7	2	0.0001	0.0001	0	0	0.0001	0.0001	0.0001	0.0001	0	0.0001	0	0	0	0	0	0	0	0.0001	0.0001	0	5	5	2	2	2
1150	Transmembrane protein 209 OS=Mus musculus OX=10090 GN=Tmem209 PE=2 SV=1	Q8BRG8	Tmem209	63 kDa	2	2	3	3	0	5	3	1	4	4	3	4	5	3	4	4	6	5	5	2	0	0	0	0	0	0.0001	0.0001	0	0.0001	0.0001	0.0001	0.0001	0.0001	0.0001	0.0001	0.0001	0.0001	0.0001	0.0001	0	2	2	3	3	0
1151	55 kDa erythrocyte membrane protein OS=Mus musculus OX=10090 GN=Mpp1 PE=1 SV=1	P70290	Mpp1	52 kDa	2	0	1	2	0	6	2	1	3	3	1	4	1	3	5	4	8	4	5	2	0	0	0	0	0	0.0001	0	0	0.0001	0	0	0.0001	0	0.0001	0.0001	0.0001	0.0001	0.0001	0.0001	0	2	0	1	2	0
1152	Conserved oligomeric Golgi complex subunit 4 OS=Mus musculus OX=10090 GN=Cog4 PE=1 SV=1	Q8R1U1	Cog4	89 kDa	0	1	1	2	0	2	1	1	3	7	2	1	2	2	5	4	7	6	3	5	0	0	0	0	0	0	0	0	0.0001	0.0001	0.0001	0	0	0	0.0001	0.0001	0.0001	0.0001	0.0001	0.0001	0	1	1	2	0
1153	Protein quaking OS=Mus musculus OX=10090 GN=Qki PE=1 SV=1	Q9QYS9	Qki	38 kDa	3	3	4	6	1	8	4	1	4	9	0	1	2	2	3	3	2	3	3	0	0.0001	0	0.0001	0.0001	0	0.0001	0.0001	0	0.0001	0.0001	0	0	0	0	0.0001	0.0001	0	0.0001	0.0001	0	3	3	4	6	1
1154	Cysteine and histidine-rich domain-containing protein 1 OS=Mus musculus OX=10090 GN=Chordc1 PE=1 SV=1	Q9D1P4	Chordc1	37 kDa	2	4	1	2	0	2	2	0	4	7	1	5	1	4	4	2	11	7	3	6	0	0.0001	0	0	0	0	0	0	0.0001	0.0001	0	0.0001	0	0.0001	0.0001	0	0.0001	0.0001	0.0001	0.0001	2	4	1	2	0
1155	Translationally-controlled tumor protein OS=Mus musculus OX=10090 GN=Tpt1 PE=1 SV=1	P63028	Tpt1	19 kDa	2	1	2	10	0	3	2	0	2	5	2	2	5	5	3	2	10	5	3	5	0	0	0	0.0001	0	0	0	0	0	0.0001	0.0001	0	0.0001	0.0001	0.0001	0	0.0001	0.0001	0.0001	0.0001	2	1	2	10	0
1156	60S ribosomal protein L32 OS=Mus musculus OX=10090 GN=Rpl32 PE=1 SV=2	P62911	Rpl32	16 kDa	5	5	10	8	0	7	0	2	1	7	1	1	2	2	3	3	3	1	3	1	0.0001	0.0001	0.0002	0.0001	0	0.0001	0	0	0	0.0001	0	0	0	0	0.0001	0.0001	0	0	0.0001	0	5	5	10	8	0
1157	Probable ATP-dependent RNA helicase DDX27 OS=Mus musculus OX=10090 GN=Ddx27 PE=1 SV=3	Q921N6	Ddx27	86 kDa	0	2	5	5	1	4	0	1	1	4	0	1	0	3	2	3	2	3	2	0	0	0	0.0001	0.0001	0	0.0001	0	0	0	0.0001	0	0	0	0.0001	0	0.0001	0	0.0001	0	0	0	2	5	5	1
1158	Protein dopey-2 OS=Mus musculus OX=10090 GN=Dop1b PE=1 SV=3	Q3UHQ6	Dop1b	257 kDa	1	1	1	6	0	4	0	0	3	4	0	1	1	0	1	4	3	4	4	2	0	0	0	0.0001	0	0.0001	0	0	0.0001	0.0001	0	0	0	0	0	0.0001	0	0.0001	0.0001	0	1	1	1	6	0
1159	Laminin subunit gamma-2 OS=Mus musculus OX=10090 GN=Lamc2 PE=1 SV=2	Q61092	Lamc2	130 kDa	0	0	0	0	0	0	1	1	0	0	4	10	14	13	10	15	0	1	0	0	0	0	0	0	0	0	0	0	0	0	0.0001	0.0002	0.0003	0.0003	0.0002	0.0003	0	0	0	0	0	0	0	0	0
1160	40S ribosomal protein S23 OS=Mus musculus OX=10090 GN=Rps23 PE=1 SV=3	P62267	Rps23	16 kDa	6	7	6	9	2	10	4	2	4	7	1	1	1	1	1	4	1	1	3	1	0.0001	0.0001	0.0001	0.0001	0.0001	0.0002	0.0001	0	0.0001	0.0001	0	0	0	0	0	0.0001	0	0	0.0001	0	6	7	6	9	2
1161	RNA-binding protein Raly OS=Mus musculus OX=10090 GN=Raly PE=1 SV=3	Q64012	Raly	33 kDa	8	2	4	5	1	6	1	2	1	4	0	2	0	1	1	2	1	1	1	1	0.0001	0	0.0001	0.0001	0	0.0001	0	0	0	0.0001	0	0	0	0	0	0	0	0	0	0	8	2	4	5	1
1162	Dual specificity mitogen-activated protein kinase kinase 6 OS=Mus musculus OX=10090 GN=Map2k6 PE=1 SV=1	P70236	Map2k6	37 kDa	2	3	1	4	0	8	3	1	3	7	2	4	2	1	3	2	5	4	4	1	0	0	0	0.0001	0	0.0001	0.0001	0	0.0001	0.0001	0.0001	0.0001	0	0	0.0001	0	0.0001	0.0001	0.0001	0	2	3	1	4	0
1163	Huntingtin-interacting protein 1 OS=Mus musculus OX=10090 GN=Hip1 PE=1 SV=2	Q8VD75	Hip1	115 kDa	1	2	0	3	0	5	2	0	3	5	1	1	5	1	5	10	9	5	2	1	0	0	0	0	0	0.0001	0	0	0.0001	0.0001	0	0	0.0001	0	0.0001	0.0002	0.0001	0.0001	0	0	1	2	0	3	0
1164	Inositol monophosphatase 1 OS=Mus musculus OX=10090 GN=Impa1 PE=1 SV=1	O55023	Impa1	30 kDa	6	3	4	3	0	2	1	1	7	1	5	0	1	1	0	4	8	3	1	2	0.0001	0	0.0001	0	0	0	0	0	0.0001	0	0.0002	0	0	0	0	0.0001	0.0001	0.0001	0	0	6	3	4	3	0
1165	Exocyst complex component 5 OS=Mus musculus OX=10090 GN=Exoc5 PE=1 SV=2	Q3TPX4	Exoc5	82 kDa	0	2	2	5	0	4	3	0	5	2	2	3	5	2	4	5	5	3	5	0	0	0	0	0.0001	0	0.0001	0.0001	0	0.0001	0	0.0001	0.0001	0.0001	0	0.0001	0.0001	0.0001	0.0001	0.0001	0	0	2	2	5	0
1166	Insulin-like growth factor 2 mRNA-binding protein 3 OS=Mus musculus OX=10090 GN=Igf2bp3 PE=1 SV=1	Q9CPN8	Igf2bp3	64 kDa	8	8	2	5	0	3	0	1	0	1	0	1	2	0	1	3	3	5	10	1	0.0001	0.0001	0	0.0001	0	0	0	0	0	0	0	0	0	0	0	0.0001	0	0.0001	0.0002	0	8	8	2	5	0
1167	Chymase OS=Mus musculus OX=10090 GN=Cma1 PE=1 SV=2	P21844	Cma1	28 kDa	1	9	4	5	0	3	1	1	3	6	1	3	4	1	4	4	4	3	3	5	0	0.0001	0.0001	0.0001	0	0	0	0	0.0001	0.0001	0	0.0001	0.0001	0	0.0001	0.0001	0.0001	0.0001	0.0001	0.0001	1	9	4	5	0
1168	Cell cycle and apoptosis regulator protein 2 OS=Mus musculus OX=10090 GN=Ccar2 PE=1 SV=2	Q8VDP4	Ccar2	103 kDa	4	6	4	3	1	2	0	1	6	8	1	0	0	1	1	4	2	1	2	0	0.0001	0.0001	0.0001	0	0	0	0	0	0.0001	0.0001	0	0	0	0	0	0.0001	0	0	0	0	4	6	4	3	1
1169	Protein mono-ADP-ribosyltransferase PARP3 OS=Mus musculus OX=10090 GN=Parp3 PE=2 SV=1	Q3ULW8	Parp3	60 kDa	2	6	0	1	0	4	1	0	1	6	0	2	3	3	1	2	4	2	0	1	0	0.0001	0	0	0	0.0001	0	0	0	0.0001	0	0	0.0001	0.0001	0	0	0.0001	0	0	0	2	6	0	1	0
1170	Short-chain specific acyl-CoA dehydrogenase, mitochondrial OS=Mus musculus OX=10090 GN=Acads PE=1 SV=2	Q07417	Acads	45 kDa	2	6	0	2	0	3	3	1	3	4	0	0	0	1	2	5	3	3	8	1	0	0.0001	0	0	0	0	0.0001	0	0.0001	0.0001	0	0	0	0	0	0.0001	0	0.0001	0.0002	0	2	6	0	2	0
1171	Cytochrome c oxidase subunit 4 isoform 1, mitochondrial OS=Mus musculus OX=10090 GN=Cox4i1 PE=1 SV=2	P19783	Cox4i1	20 kDa	6	5	5	7	0	6	1	0	1	5	6	0	0	0	2	5	6	1	1	4	0.0001	0.0001	0.0001	0.0001	0	0.0001	0	0	0	0.0001	0.0002	0	0	0	0	0.0001	0.0001	0	0	0.0001	6	5	5	7	0
1172	Surfeit locus protein 4 OS=Mus musculus OX=10090 GN=Surf4 PE=1 SV=1	Q64310	Surf4	30 kDa	1	7	5	6	0	2	3	0	1	14	0	0	1	1	3	1	3	0	1	0	0	0.0001	0.0001	0.0001	0	0	0.0001	0	0	0.0002	0	0	0	0	0.0001	0	0	0	0	0	1	7	5	6	0
1173	Dual specificity protein phosphatase 14 OS=Mus musculus OX=10090 GN=Dusp14 PE=2 SV=2	Q9JLY7	Dusp14	22 kDa	0	0	1	0	0	0	0	0	1	0	2	8	12	3	10	3	3	1	8	6	0	0	0	0	0	0	0	0	0	0	0.0001	0.0002	0.0002	0.0001	0.0002	0.0001	0	0	0.0002	0.0001	0	0	1	0	0
1174	Desmoglein-1-alpha OS=Mus musculus OX=10090 GN=Dsg1a PE=2 SV=2	Q61495	Dsg1a	115 kDa	0	0	0	0	0	0	0	0	12	0	0	0	37	0	4	0	0	0	0	0	0	0	0	0	0	0	0	0	0	0	0	0	0	0	0	0	0	0	0	0	0	0	0	0	0
1175	Rab11 family-interacting protein 5 OS=Mus musculus OX=10090 GN=Rab11fip5 PE=1 SV=2	Q8R361	Rab11fip5	70 kDa	4	3	1	5	0	4	2	0	4	5	1	2	1	2	4	5	6	6	5	4	0.0001	0	0	0.0001	0	0.0001	0	0	0.0001	0.0001	0	0	0	0	0.0001	0.0001	0.0001	0.0001	0.0001	0.0001	4	3	1	5	0
1176	Dual specificity mitogen-activated protein kinase kinase 3 OS=Mus musculus OX=10090 GN=Map2k3 PE=1 SV=2	O09110	Map2k3	39 kDa	1	2	0	5	1	4	2	0	1	4	1	2	2	3	1	1	7	3	5	3	0	0	0	0.0001	0	0	0	0	0	0	0	0	0	0	0	0	0.0001	0	0.0001	0	1	1	0	5	1
1177	Very-long-chain 3-oxoacyl-CoA reductase OS=Mus musculus OX=10090 GN=Hsd17b12 PE=1 SV=1	O70503	Hsd17b12	35 kDa	2	9	2	7	0	4	0	0	3	2	1	1	4	1	1	4	2	1	2	3	0	0.0001	0	0.0001	0	0.0001	0	0	0.0001	0	0	0	0.0001	0	0	0.0001	0	0	0	0.0001	2	9	2	7	0
1178	Sorting nexin-27 OS=Mus musculus OX=10090 GN=Snx27 PE=1 SV=2	Q3UHD6	Snx27	61 kDa	4	3	2	4	0	8	2	0	6	9	1	0	1	1	1	6	3	2	4	1	0.0001	0	0	0.0001	0	0.0001	0	0	0.0001	0.0001	0	0	0	0	0	0.0001	0	0	0.0001	0	4	3	2	4	0
1179	Rho GTPase-activating protein 18 OS=Mus musculus OX=10090 GN=Arhgap18 PE=1 SV=1	Q8K0Q5	Arhgap18	75 kDa	0	1	2	2	0	0	0	2	0	4	1	3	2	2	1	3	4	3	5	1	0	0	0	0	0	0	0	0	0	0.0001	0	0.0001	0	0	0	0.0001	0.0001	0.0001	0.0001	0	0	1	2	2	0
1180	Protein NDRG1 OS=Mus musculus OX=10090 GN=Ndrg1 PE=1 SV=1	Q62433	Ndrg1	43 kDa	3	4	1	3	0	6	3	2	3	7	4	0	1	0	0	4	7	11	6	6	0.0001	0.0001	0	0	0	0.0001	0.0001	0	0.0001	0.0001	0.0001	0	0	0	0	0.0001	0.0001	0.0002	0.0001	0.0001	3	4	1	3	0
1181	Protein S100-A3 OS=Mus musculus OX=10090 GN=S100a3 PE=2 SV=1	P62818	S100a3	12 kDa	0	0	2	0	0	0	1	1	3	0	1	7	12	4	8	4	2	1	5	4	0	0	0	0	0	0	0	0	0.0001	0	0	0.0001	0.0002	0.0001	0.0002	0.0001	0	0	0.0001	0.0001	0	0	2	0	0
1182	Cyclin-dependent kinase 9 OS=Mus musculus OX=10090 GN=Cdk9 PE=1 SV=1	Q99J95	Cdk9	43 kDa	2	0	0	6	0	3	1	3	3	6	0	0	0	3	2	0	2	4	5	1	0	0	0	0	0	0	0	0	0	0	0	0	0	0	0	0	0	0	0	0	2	0	0	2	0
1183	Desmoglein-1-beta OS=Mus musculus OX=10090 GN=Dsg1b PE=1 SV=1	Q7TSF1	Dsg1b	114 kDa	2	0	0	0	0	0	1	5	12	1	0	0	37	0	3	0	0	0	0	0	0	0	0	0	0	0	0	0.0001	0.0002	0	0	0	0.0007	0	0.0001	0	0	0	0	0	2	0	0	0	0
1184	Ras-related protein Rab-14 OS=Mus musculus OX=10090 GN=Rab14 PE=1 SV=3	Q91V41	Rab14	24 kDa	3	4	4	6	1	2	3	2	2	7	1	1	1	2	2	6	5	4	2	3	0.0001	0.0001	0.0001	0.0001	0	0	0.0001	0	0	0.0001	0	0	0	0	0	0.0001	0.0001	0.0001	0	0.0001	3	4	4	6	1
1185	Echinoderm microtubule-associated protein-like 4 OS=Mus musculus OX=10090 GN=Eml4 PE=1 SV=1	Q3UMY5	Eml4	110 kDa	6	2	1	2	2	2	3	0	7	1	2	3	3	4	3	3	4	2	4	2	0.0001	0	0	0	0.0001	0	0.0001	0	0.0001	0	0.0001	0.0001	0.0001	0.0001	0.0001	0.0001	0.0001	0	0.0001	0	6	2	1	2	2
1186	Protein MON2 homolog OS=Mus musculus OX=10090 GN=Mon2 PE=1 SV=2	Q80TL7	Mon2	189 kDa	3	0	1	1	0	2	2	1	2	4	2	2	1	1	2	2	3	0	3	0	0.0001	0	0	0	0	0	0	0	0	0.0001	0.0001	0	0	0	0	0	0	0	0.0001	0	3	0	1	1	0
1187	Centromere/kinetochore protein zw10 homolog OS=Mus musculus OX=10090 GN=Zw10 PE=1 SV=3	O54692	Zw10	88 kDa	3	2	1	7	0	4	3	1	1	9	0	1	4	3	3	6	5	4	4	2	0.0001	0	0	0.0001	0	0.0001	0.0001	0	0	0.0001	0	0	0.0001	0.0001	0.0001	0.0001	0.0001	0.0001	0.0001	0	3	2	1	7	0
1188	Peroxiredoxin-like 2A OS=Mus musculus OX=10090 GN=Prxl2a PE=1 SV=2	Q9CYH2	Prxl2a	24 kDa	3	4	3	4	0	5	2	0	1	3	2	3	0	1	2	1	5	3	3	1	0.0001	0.0001	0	0.0001	0	0.0001	0	0	0	0	0.0001	0.0001	0	0	0	0	0.0001	0.0001	0.0001	0	3	4	3	4	0
1189	Hsc70-interacting protein OS=Mus musculus OX=10090 GN=St13 PE=1 SV=1	Q99L47	St13	42 kDa	2	2	5	6	0	1	3	2	6	3	0	1	2	1	2	7	4	2	4	4	0	0	0.0001	0.0001	0	0	0.0001	0	0.0001	0	0	0	0	0	0	0.0001	0.0001	0	0.0001	0.0001	2	2	5	6	0
1190	E3 UFM1-protein ligase 1 OS=Mus musculus OX=10090 GN=Ufl1 PE=1 SV=2	Q8CCJ3	Ufl1	90 kDa	2	3	0	4	0	6	1	1	4	8	0	1	1	1	3	4	5	3	4	1	0	0	0	0.0001	0	0.0001	0	0	0.0001	0.0001	0	0	0	0	0.0001	0.0001	0.0001	0.0001	0.0001	0	2	3	0	4	0
1191	Transformation/transcription domain-associated protein OS=Mus musculus OX=10090 GN=Trrap PE=1 SV=2	Q80YV3	Trrap	292 kDa	2	5	2	4	0	4	2	0	3	5	0	2	2	1	0	4	4	2	6	2	0	0.0001	0	0.0001	0	0.0001	0	0	0.0001	0.0001	0	0	0	0	0	0.0001	0.0001	0	0.0001	0	2	5	2	4	0
1192	Serine/threonine-protein phosphatase 6 regulatory subunit 1 OS=Mus musculus OX=10090 GN=Ppp6r1 PE=1 SV=1	Q7TSI3	Ppp6r1	95 kDa	0	1	2	8	0	3	4	0	2	6	2	4	4	4	4	2	6	4	4	3	0	0	0	0.0001	0	0	0.0001	0	0	0.0001	0.0001	0.0001	0.0001	0.0001	0.0001	0	0.0001	0.0001	0.0001	0.0001	0	1	2	8	0
1193	Kinetochore-associated protein 1 OS=Mus musculus OX=10090 GN=Kntc1 PE=1 SV=2	Q8C3Y4	Kntc1	250 kDa	0	2	2	3	0	5	2	0	2	5	0	3	2	3	2	2	3	2	3	1	0	0	0	0	0	0.0001	0	0	0	0.0001	0	0.0001	0	0.0001	0	0	0	0	0.0001	0	0	2	2	3	0
1194	40S ribosomal protein S7 OS=Mus musculus OX=10090 GN=Rps7 PE=1 SV=1	P62082	Rps7	22 kDa	5	7	3	7	1	5	1	2	2	12	1	1	0	0	0	0	0	1	1	0	0.0001	0.0001	0	0.0001	0	0.0001	0	0	0	0.0002	0	0	0	0	0	0	0	0	0	0	5	7	3	7	1
1195	Putative adenosylhomocysteinase 3 OS=Mus musculus OX=10090 GN=Ahcyl2 PE=1 SV=1	Q68FL4	Ahcyl2	67 kDa	6	2	3	2	1	1	3	1	1	4	2	1	1	0	3	1	4	1	7	3	0.0001	0	0	0	0	0	0.0001	0	0	0.0001	0.0001	0	0	0	0.0001	0	0.0001	0	0.0001	0.0001	6	2	3	2	1
1196	Docking protein 1 OS=Mus musculus OX=10090 GN=Dok1 PE=1 SV=2	P97465	Dok1	52 kDa	0	1	4	2	1	4	2	1	3	4	1	3	0	1	2	7	5	5	4	2	0	0	0.0001	0	0	0.0001	0	0	0.0001	0.0001	0	0.0001	0	0	0	0.0001	0.0001	0.0001	0.0001	0	0	1	4	2	1
1197	Structural maintenance of chromosomes protein 4 OS=Mus musculus OX=10090 GN=Smc4 PE=1 SV=1	Q8CG47	Smc4	147 kDa	1	1	0	11	0	6	1	2	1	8	1	1	1	1	1	4	2	2	3	3	0	0	0	0.0002	0	0.0001	0	0	0	0.0001	0	0	0	0	0	0.0001	0	0	0.0001	0.0001	1	1	0	11	0
1198	Actin-related protein 2/3 complex subunit 3 OS=Mus musculus OX=10090 GN=Arpc3 PE=1 SV=3	Q9JM76	Arpc3	21 kDa	3	4	2	6	0	1	1	1	2	3	0	2	2	3	4	3	5	3	2	3	0.0001	0.0001	0	0.0001	0	0	0	0	0	0	0	0	0	0.0001	0.0001	0.0001	0.0001	0.0001	0	0.0001	3	4	2	6	0
1199	40S ribosomal protein S27-like OS=Mus musculus OX=10090 GN=Rps27l PE=1 SV=3	Q6ZWY3	Rps27l	9 kDa	1	3	6	9	0	5	4	1	4	7	2	2	1	1	5	4	4	2	1	4	0	0	0.0001	0.0001	0	0.0001	0.0001	0	0.0001	0.0001	0.0001	0	0	0	0.0001	0.0001	0.0001	0	0	0.0001	1	3	6	9	0
1200	U2 snRNP-associated SURP motif-containing protein OS=Mus musculus OX=10090 GN=U2surp PE=1 SV=3	Q6NV83	U2surp	118 kDa	4	2	0	2	0	3	2	0	3	5	1	2	1	1	1	2	2	3	3	2	0.0001	0	0	0	0	0	0	0	0.0001	0.0001	0	0	0	0	0	0	0	0.0001	0.0001	0	4	2	0	2	0
1201	Mitochondrial import inner membrane translocase subunit TIM44 OS=Mus musculus OX=10090 GN=Timm44 PE=1 SV=2	O35857	Timm44	51 kDa	1	3	2	2	0	1	2	0	1	6	1	0	3	2	5	6	7	2	6	4	0	0	0	0	0	0	0	0	0	0.0001	0	0	0.0001	0	0.0001	0.0001	0.0001	0	0.0001	0.0001	1	3	2	2	0
1202	Deubiquitinating protein VCPIP1 OS=Mus musculus OX=10090 GN=Vcpip1 PE=1 SV=1	Q8CDG3	Vcpip1	135 kDa	4	4	1	4	0	1	0	0	2	5	2	3	1	2	2	1	3	2	2	3	0.0001	0.0001	0	0.0001	0	0	0	0	0	0.0001	0.0001	0.0001	0	0	0	0	0	0	0	0.0001	4	4	1	4	0
1203	Aladin OS=Mus musculus OX=10090 GN=Aaas PE=1 SV=1	P58742	Aaas	59 kDa	0	2	8	6	0	4	1	0	4	2	1	3	4	1	2	5	4	2	3	1	0	0	0.0001	0.0001	0	0.0001	0	0	0.0001	0	0	0.0001	0.0001	0	0	0.0001	0.0001	0	0.0001	0	0	2	8	6	0
1204	Synembryn-A OS=Mus musculus OX=10090 GN=Ric8a PE=1 SV=2	Q3TIR3	Ric8a	60 kDa	0	2	3	3	0	3	2	1	3	5	1	3	4	1	3	5	7	7	4	0	0	0	0	0	0	0	0	0	0.0001	0.0001	0	0.0001	0.0001	0	0.0001	0.0001	0.0001	0.0001	0.0001	0	0	2	3	3	0
1205	Synaptopodin OS=Mus musculus OX=10090 GN=Synpo PE=1 SV=2	Q8CC35	Synpo	100 kDa	1	1	4	2	3	0	4	0	3	3	4	2	0	3	1	5	6	4	4	4	0	0	0.0001	0	0.0001	0	0.0001	0	0.0001	0	0.0001	0	0	0.0001	0	0.0001	0.0001	0.0001	0.0001	0.0001	1	1	4	2	3
1206	Twinfilin-1 OS=Mus musculus OX=10090 GN=Twf1 PE=1 SV=2	Q91YR1	Twf1	40 kDa	3	3	6	4	0	4	1	1	9	3	1	1	0	0	0	7	6	3	3	2	0.0001	0	0.0001	0.0001	0	0.0001	0	0	0.0002	0	0	0	0	0	0	0.0001	0.0001	0.0001	0.0001	0	3	3	6	4	0
1207	Transcriptional activator protein Pur-alpha OS=Mus musculus OX=10090 GN=Pura PE=1 SV=1	P42669	Pura	35 kDa	0	0	3	4	1	5	5	1	6	6	0	3	2	1	6	7	7	3	4	2	0	0	0	0.0001	0	0.0001	0.0001	0	0.0001	0.0001	0	0.0001	0	0	0.0001	0.0001	0.0001	0.0001	0.0001	0	0	0	3	4	1
1208	Activated RNA polymerase II transcriptional coactivator p15 OS=Mus musculus OX=10090 GN=Sub1 PE=1 SV=3	P11031	Sub1	14 kDa	0	2	7	8	2	0	2	2	4	1	1	3	0	3	3	3	5	8	2	4	0	0	0.0001	0.0001	0.0001	0	0	0	0.0001	0	0	0.0001	0	0.0001	0.0001	0.0001	0.0001	0.0001	0	0.0001	0	2	7	8	2
1209	Reticulon-4 OS=Mus musculus OX=10090 GN=Rtn4 PE=1 SV=2	Q99P72	Rtn4	127 kDa	3	5	0	3	0	4	0	0	2	2	0	0	0	0	3	4	7	3	5	3	0.0001	0.0001	0	0	0	0.0001	0	0	0	0	0	0	0	0	0.0001	0.0001	0.0001	0.0001	0.0001	0.0001	3	5	0	3	0
1210	Protein transport protein Sec16A OS=Mus musculus OX=10090 GN=Sec16a PE=1 SV=1	E9QAT4	Sec16a	254 kDa	2	3	2	4	0	4	0	0	1	6	0	1	0	0	0	2	2	5	4	2	0	0	0	0.0001	0	0.0001	0	0	0	0.0001	0	0	0	0	0	0	0	0.0001	0.0001	0	2	3	2	4	0
1211	Phosphorylase b kinase regulatory subunit beta OS=Mus musculus OX=10090 GN=Phkb PE=1 SV=1	Q7TSH2	Phkb	124 kDa	0	3	0	2	0	2	0	0	2	2	0	0	1	1	0	1	23	1	2	8	0	0	0	0	0	0	0	0	0	0	0	0	0	0	0	0	0.0003	0	0	0.0002	0	3	0	2	0
1212	DNA-directed RNA polymerase II subunit RPB2 OS=Mus musculus OX=10090 GN=Polr2b PE=1 SV=2	Q8CFI7	Polr2b	134 kDa	1	2	1	2	0	8	2	1	3	6	2	3	1	4	2	4	4	3	5	2	0	0	0	0	0	0.0001	0	0	0.0001	0.0001	0.0001	0.0001	0	0.0001	0	0.0001	0.0001	0.0001	0.0001	0	1	2	1	2	0
1213	Mothers against decapentaplegic homolog 2 OS=Mus musculus OX=10090 GN=Smad2 PE=1 SV=2	Q62432	Smad2	52 kDa	2	2	4	3	0	6	4	0	4	6	2	4	3	3	2	4	1	3	4	0	0	0	0.0001	0	0	0.0001	0.0001	0	0.0001	0.0001	0.0001	0.0001	0.0001	0.0001	0	0.0001	0	0.0001	0.0001	0	2	2	4	3	0
1214	Serine/threonine-protein kinase Nek7 OS=Mus musculus OX=10090 GN=Nek7 PE=1 SV=1	Q9ES74	Nek7	35 kDa	4	3	1	4	0	5	2	0	3	4	3	2	1	1	4	3	6	5	4	3	0.0001	0	0	0.0001	0	0.0001	0	0	0.0001	0.0001	0.0001	0	0	0	0.0001	0.0001	0.0001	0.0001	0.0001	0.0001	4	3	1	4	0
1215	Parkinson disease protein 7 homolog OS=Mus musculus OX=10090 GN=Park7 PE=1 SV=1	Q99LX0	Park7	20 kDa	8	5	3	2	0	1	1	1	5	1	0	2	1	0	1	2	6	3	3	6	0.0001	0.0001	0	0	0	0	0	0	0.0001	0	0	0	0	0	0	0	0.0001	0.0001	0.0001	0.0001	8	5	3	2	0
1216	Synaptobrevin homolog YKT6 OS=Mus musculus OX=10090 GN=Ykt6 PE=1 SV=1	Q9CQW1	Ykt6	22 kDa	3	2	3	7	0	4	1	0	2	4	1	2	0	3	1	4	7	2	1	3	0.0001	0	0	0.0001	0	0.0001	0	0	0	0.0001	0	0	0	0.0001	0	0.0001	0.0001	0	0	0.0001	3	2	3	7	0
1217	Protoporphyrinogen oxidase OS=Mus musculus OX=10090 GN=Ppox PE=1 SV=1	P51175	Ppox	51 kDa	0	2	3	3	0	5	2	0	1	5	0	2	2	1	3	6	5	4	3	3	0	0	0	0	0	0.0001	0	0	0	0.0001	0	0	0	0	0.0001	0.0001	0.0001	0.0001	0.0001	0.0001	0	2	3	3	0
1218	Vam6/Vps39-like protein OS=Mus musculus OX=10090 GN=Vps39 PE=1 SV=1	Q8R5L3	Vps39	102 kDa	1	3	0	4	0	5	3	0	5	5	0	1	3	0	2	3	2	5	2	1	0	0	0	0.0001	0	0.0001	0.0001	0	0.0001	0.0001	0	0	0.0001	0	0	0.0001	0	0.0001	0	0	1	3	0	4	0
1219	RUN and FYVE domain-containing protein 1 OS=Mus musculus OX=10090 GN=Rufy1 PE=1 SV=1	Q8BIJ7	Rufy1	80 kDa	0	0	0	5	0	4	1	1	3	6	0	4	1	1	2	3	7	3	3	6	0	0	0	0.0001	0	0.0001	0	0	0.0001	0.0001	0	0.0001	0	0	0	0.0001	0.0001	0.0001	0.0001	0.0001	0	0	0	5	0
1220	Ubiquitin-protein ligase E3C OS=Mus musculus OX=10090 GN=Ube3c PE=1 SV=2	Q80U95	Ube3c	124 kDa	4	0	2	6	0	6	1	0	1	6	1	0	2	1	1	2	6	4	4	0	0.0001	0	0	0.0001	0	0.0001	0	0	0	0.0001	0	0	0	0	0	0	0.0001	0.0001	0.0001	0	4	0	2	6	0
1221	Dehydrogenase/reductase SDR family member 1 OS=Mus musculus OX=10090 GN=Dhrs1 PE=1 SV=1	Q99L04	Dhrs1	34 kDa	4	5	3	2	0	10	4	2	6	7	0	0	0	0	5	3	2	2	5	0	0.0001	0.0001	0	0	0	0.0002	0.0001	0	0.0001	0.0001	0	0	0	0	0.0001	0.0001	0	0	0.0001	0	4	5	3	2	0
1222	Mast cell protease 1 OS=Mus musculus OX=10090 GN=Mcpt1 PE=1 SV=2	P11034	Mcpt1	27 kDa	0	4	0	6	0	7	4	0	3	4	0	6	5	5	6	1	0	0	3	0	0	0	0	0.0001	0	0.0001	0.0001	0	0	0	0	0.0001	0.0001	0.0001	0.0001	0	0	0	0	0	0	3	0	6	0
1223	Plasma membrane calcium-transporting ATPase 4 OS=Mus musculus OX=10090 GN=Atp2b4 PE=1 SV=1	Q6Q477	Atp2b4	133 kDa	1	4	0	2	0	0	0	0	5	8	0	2	5	2	4	0	0	0	0	2	0	0	0	0	0	0	0	0	0	0	0	0	0	0	0	0	0	0	0	0	0	0	0	0	0
1224	Arf-GAP with SH3 domain, ANK repeat and PH domain-containing protein 2 OS=Mus musculus OX=10090 GN=Asap2 PE=1 SV=3	Q7SIG6	Asap2	107 kDa	0	3	2	5	1	3	4	1	7	6	3	1	1	2	2	5	2	1	3	3	0	0	0	0.0001	0	0	0.0001	0	0.0001	0.0001	0.0001	0	0	0	0	0.0001	0	0	0.0001	0.0001	0	3	2	5	1
1225	Phosphoglycerate mutase 1 OS=Mus musculus OX=10090 GN=Pgam1 PE=1 SV=3	Q9DBJ1	Pgam1	29 kDa	1	1	5	4	1	1	2	2	2	3	1	1	3	0	2	6	2	3	5	2	0	0	0.0001	0.0001	0	0	0	0	0	0	0	0	0.0001	0	0	0.0001	0	0.0001	0.0001	0	1	1	5	4	1
1226	Endophilin-B1 OS=Mus musculus OX=10090 GN=Sh3glb1 PE=1 SV=1	Q9JK48	Sh3glb1	41 kDa	3	2	1	3	0	6	3	5	5	6	1	1	2	1	3	4	5	2	1	3	0.0001	0	0	0	0	0.0001	0.0001	0.0001	0.0001	0.0001	0	0	0	0	0.0001	0.0001	0.0001	0	0	0.0001	3	2	1	3	0
1227	Serine/threonine-protein kinase 38 OS=Mus musculus OX=10090 GN=Stk38 PE=1 SV=1	Q91VJ4	Stk38	54 kDa	1	1	1	5	0	3	2	0	3	4	2	4	1	2	3	6	4	2	6	2	0	0	0	0.0001	0	0	0	0	0.0001	0.0001	0.0001	0.0001	0	0	0.0001	0.0001	0.0001	0	0.0001	0	1	1	1	5	0
1228	Zinc finger ZZ-type and EF-hand domain-containing protein 1 OS=Mus musculus OX=10090 GN=Zzef1 PE=1 SV=2	Q5SSH7	Zzef1	328 kDa	2	1	1	2	0	7	2	0	2	4	1	1	0	0	3	6	2	2	2	1	0	0	0	0	0	0.0001	0	0	0	0.0001	0	0	0	0	0.0001	0.0001	0	0	0	0	2	1	1	2	0
1229	Alpha-2-HS-glycoprotein OS=Mus musculus OX=10090 GN=Ahsg PE=1 SV=1	P29699	Ahsg	37 kDa	2	2	0	3	0	1	0	4	1	1	2	6	3	2	6	11	13	2	1	5	0	0	0	0	0	0	0	0.0001	0	0	0.0001	0.0001	0.0001	0	0.0001	0.0002	0.0002	0	0	0.0001	2	2	0	3	0
1230	Golgin subfamily A member 4 OS=Mus musculus OX=10090 GN=Golga4 PE=1 SV=2	Q91VW5	Golga4	258 kDa	1	0	0	2	0	0	2	0	3	1	0	1	2	1	2	2	3	3	4	1	0	0	0	0	0	0	0	0	0.0001	0	0	0	0	0	0	0	0	0.0001	0.0001	0	1	0	0	2	0
1231	Phosphatidylinositol 3-kinase catalytic subunit type 3 OS=Mus musculus OX=10090 GN=Pik3c3 PE=1 SV=1	Q6PF93	Pik3c3	101 kDa	1	2	1	5	0	0	0	1	3	5	0	2	4	1	1	7	5	4	3	1	0	0	0	0.0001	0	0	0	0	0.0001	0.0001	0	0	0.0001	0	0	0.0001	0.0001	0.0001	0.0001	0	1	2	1	5	0
1232	ATP-dependent 6-phosphofructokinase, muscle type OS=Mus musculus OX=10090 GN=Pfkm PE=1 SV=3	P47857	Pfkm	85 kDa	2	13	2	2	0	1	2	1	0	5	5	1	0	1	1	2	12	2	3	8	0	0.0002	0	0	0	0	0	0	0	0.0001	0.0002	0	0	0	0	0	0.0002	0	0.0001	0.0002	2	13	2	2	0
1233	Eukaryotic translation initiation factor 2A OS=Mus musculus OX=10090 GN=Eif2a PE=1 SV=2	Q8BJW6	Eif2a	64 kDa	8	2	1	3	0	7	3	3	4	3	0	0	1	0	4	3	3	2	4	1	0.0001	0	0	0	0	0.0001	0.0001	0.0001	0.0001	0	0	0	0	0	0.0001	0.0001	0	0	0.0001	0	8	2	1	3	0
1234	Phenylalanine--tRNA ligase beta subunit OS=Mus musculus OX=10090 GN=Farsb PE=1 SV=2	Q9WUA2	Farsb	66 kDa	3	7	3	5	0	2	2	2	2	6	0	2	1	0	4	5	2	1	6	0	0.0001	0.0001	0	0.0001	0	0	0	0	0	0.0001	0	0	0	0	0.0001	0.0001	0	0	0.0001	0	3	7	3	5	0
1235	60S ribosomal protein L26 OS=Mus musculus OX=10090 GN=Rpl26 PE=1 SV=1	P61255	Rpl26	17 kDa	6	3	4	6	0	8	2	1	3	7	0	0	0	1	2	1	2	1	3	0	0.0001	0	0.0001	0.0001	0	0.0001	0	0	0.0001	0.0001	0	0	0	0	0	0	0	0	0.0001	0	6	3	4	6	0
1236	Desmoglein-2 OS=Mus musculus OX=10090 GN=Dsg2 PE=1 SV=3	O55111	Dsg2	122 kDa	0	3	0	1	1	1	0	0	0	0	3	3	2	2	1	9	2	8	14	2	0	0	0	0	0	0	0	0	0	0	0.0001	0.0001	0	0	0	0.0002	0	0.0001	0.0003	0	0	3	0	1	1
1237	Metastasis-associated protein MTA1 OS=Mus musculus OX=10090 GN=Mta1 PE=1 SV=1	Q8K4B0	Mta1	81 kDa	4	4	5	7	0	9	2	1	3	8	0	0	0	0	2	2	2	0	4	0	0.0001	0	0	0.0001	0	0.0001	0	0	0	0.0001	0	0	0	0	0	0	0	0	0	0	3	1	2	4	0
1238	Serine-threonine kinase receptor-associated protein OS=Mus musculus OX=10090 GN=Strap PE=1 SV=2	Q9Z1Z2	Strap	38 kDa	2	3	2	2	2	4	5	2	5	7	2	2	2	1	2	5	2	4	3	4	0	0	0	0	0.0001	0.0001	0.0001	0	0.0001	0.0001	0.0001	0	0	0	0	0.0001	0	0.0001	0.0001	0.0001	2	3	2	2	2
1239	E3 ubiquitin-protein ligase TRIM33 OS=Mus musculus OX=10090 GN=Trim33 PE=1 SV=2	Q99PP7	Trim33	124 kDa	1	5	3	7	1	5	1	1	7	6	1	0	0	1	2	3	3	2	2	1	0	0.0001	0	0.0001	0	0.0001	0	0	0.0001	0.0001	0	0	0	0	0	0.0001	0	0	0	0	1	5	3	7	1
1240	Prostaglandin E synthase 3 OS=Mus musculus OX=10090 GN=Ptges3 PE=1 SV=1	Q9R0Q7	Ptges3	19 kDa	3	3	2	2	1	5	1	4	4	3	2	0	2	1	0	3	5	4	3	4	0.0001	0	0	0	0	0.0001	0	0.0001	0.0001	0	0.0001	0	0	0	0	0.0001	0.0001	0.0001	0.0001	0.0001	3	3	2	2	1
1241	Guanine nucleotide-binding protein G(I)/G(S)/G(T) subunit beta-1 OS=Mus musculus OX=10090 GN=Gnb1 PE=1 SV=3	P62874	Gnb1	37 kDa	2	5	3	4	0	8	4	2	0	5	1	3	4	3	2	4	5	3	4	1	0	0.0001	0	0.0001	0	0.0001	0.0001	0	0	0.0001	0	0.0001	0.0001	0.0001	0	0.0001	0.0001	0.0001	0.0001	0	2	5	3	4	0
1242	Histone-arginine methyltransferase CARM1 OS=Mus musculus OX=10090 GN=Carm1 PE=1 SV=2	Q9WVG6	Carm1	66 kDa	2	3	0	3	1	5	2	1	1	6	2	0	0	0	3	5	2	3	5	2	0	0	0	0	0	0.0001	0	0	0	0.0001	0.0001	0	0	0	0.0001	0.0001	0	0.0001	0.0001	0	2	3	0	3	1
1243	Pyruvate carboxylase, mitochondrial OS=Mus musculus OX=10090 GN=Pc PE=1 SV=1	Q05920	Pc	130 kDa	2	2	1	3	0	1	3	3	1	2	0	1	4	0	2	2	6	3	8	1	0	0	0	0	0	0	0.0001	0.0001	0	0	0	0	0.0001	0	0	0	0.0001	0.0001	0.0002	0	2	2	1	3	0
1244	cAMP-dependent protein kinase catalytic subunit beta OS=Mus musculus OX=10090 GN=Prkacb PE=1 SV=2	P68181	Prkacb	41 kDa	4	6	0	6	0	8	1	3	2	4	1	0	0	1	0	1	1	0	0	1	0.0001	0.0001	0	0.0001	0	0.0001	0	0.0001	0	0.0001	0	0	0	0	0	0	0	0	0	0	4	6	0	6	0
1245	Adenylosuccinate synthetase isozyme 2 OS=Mus musculus OX=10090 GN=Adss2 PE=1 SV=2	P46664	Adss2	50 kDa	2	5	4	9	0	1	2	0	2	4	1	0	0	0	3	4	1	3	7	1	0	0.0001	0.0001	0.0001	0	0	0	0	0	0.0001	0	0	0	0	0.0001	0.0001	0	0.0001	0.0001	0	2	5	4	9	0
1246	Tyrosine-protein kinase Lyn OS=Mus musculus OX=10090 GN=Lyn PE=1 SV=4	P25911	Lyn	59 kDa	1	1	2	4	0	0	1	0	1	2	0	3	3	1	1	1	8	2	3	3	0	0	0	0	0	0	0	0	0	0	0	0.0001	0.0001	0	0	0	0.0001	0	0.0001	0.0001	1	1	2	3	0
1247	Ras-related protein Rab-13 OS=Mus musculus OX=10090 GN=Rab13 PE=1 SV=1	Q9DD03	Rab13	23 kDa	4	5	6	6	0	0	3	0	0	4	1	0	0	0	3	2	4	2	2	2	0	0	0	0	0	0	0	0	0	0	0	0	0	0	0	0	0	0	0	0	0	1	1	1	0
1248	Acidic leucine-rich nuclear phosphoprotein 32 family member A OS=Mus musculus OX=10090 GN=Anp32a PE=1 SV=1	O35381	Anp32a	29 kDa	4	5	5	7	2	4	5	4	5	3	1	1	2	2	1	5	2	3	2	1	0.0001	0.0001	0.0001	0.0001	0.0001	0.0001	0.0001	0.0001	0.0001	0	0	0	0	0	0	0.0001	0	0.0001	0	0	4	5	5	7	2
1249	Protein diaphanous homolog 2 OS=Mus musculus OX=10090 GN=Diaph2 PE=1 SV=2	O70566	Diaph2	125 kDa	1	0	1	1	0	5	3	2	4	4	3	1	1	4	1	2	5	3	1	1	0	0	0	0	0	0.0001	0.0001	0	0.0001	0.0001	0.0001	0	0	0.0001	0	0	0.0001	0.0001	0	0	1	0	1	1	0
1250	Peroxiredoxin-6 OS=Mus musculus OX=10090 GN=Prdx6 PE=1 SV=3	O08709	Prdx6	25 kDa	2	3	3	5	0	8	2	0	2	2	1	1	4	3	4	6	4	2	4	2	0	0	0	0.0001	0	0.0001	0	0	0	0	0	0	0.0001	0.0001	0.0001	0.0001	0.0001	0	0.0001	0	2	3	3	5	0
1251	Hepatoma-derived growth factor OS=Mus musculus OX=10090 GN=Hdgf PE=1 SV=2	P51859	Hdgf	26 kDa	0	2	5	4	0	1	1	2	4	2	2	2	1	4	5	4	2	3	7	2	0	0	0.0001	0.0001	0	0	0	0	0.0001	0	0.0001	0	0	0.0001	0.0001	0.0001	0	0.0001	0.0001	0	0	2	5	4	0
1252	DNA-(apurinic or apyrimidinic site) endonuclease OS=Mus musculus OX=10090 GN=Apex1 PE=1 SV=2	P28352	Apex1	35 kDa	9	9	2	4	1	5	0	1	3	3	1	5	1	0	2	3	3	3	4	0	0.0002	0.0001	0	0.0001	0	0.0001	0	0	0.0001	0	0	0.0001	0	0	0	0.0001	0	0.0001	0.0001	0	9	9	2	4	1
1253	Apoptotic chromatin condensation inducer in the nucleus OS=Mus musculus OX=10090 GN=Acin1 PE=1 SV=3	Q9JIX8	Acin1	151 kDa	1	2	6	4	1	1	4	0	6	2	0	3	1	2	2	3	4	3	3	1	0	0	0.0001	0.0001	0	0	0.0001	0	0.0001	0	0	0.0001	0	0	0	0.0001	0.0001	0.0001	0.0001	0	1	2	6	4	1
1254	ADAMTS-like protein 1 OS=Mus musculus OX=10090 GN=Adamtsl1 PE=2 SV=2	Q8BLI0	Adamtsl1	192 kDa	2	6	6	2	3	2	0	0	2	2	3	7	4	3	3	4	2	1	4	0	0	0.0001	0.0001	0	0.0001	0	0	0	0	0	0.0001	0.0001	0.0001	0.0001	0.0001	0.0001	0	0	0.0001	0	2	6	6	2	3
1255	Nucleosome assembly protein 1-like 1 OS=Mus musculus OX=10090 GN=Nap1l1 PE=1 SV=2	P28656	Nap1l1	45 kDa	0	7	3	9	0	3	4	1	3	3	1	4	4	3	2	3	4	1	1	3	0	0.0001	0	0.0001	0	0	0.0001	0	0.0001	0	0	0.0001	0.0001	0.0001	0	0.0001	0	0	0	0.0001	0	5	3	7	0
1256	Nuclear pore complex protein Nup50 OS=Mus musculus OX=10090 GN=Nup50 PE=1 SV=3	Q9JIH2	Nup50	49 kDa	0	2	3	4	1	7	1	0	6	7	0	3	1	2	1	1	3	4	2	2	0	0	0	0.0001	0	0.0001	0	0	0.0001	0.0001	0	0.0001	0	0	0	0	0	0.0001	0	0	0	2	3	4	1
1257	Beta-arrestin-2 OS=Mus musculus OX=10090 GN=Arrb2 PE=1 SV=1	Q91YI4	Arrb2	46 kDa	3	1	2	3	0	2	1	0	2	1	1	1	1	2	2	3	2	0	5	1	0.0001	0	0	0	0	0	0	0	0	0	0	0	0	0	0	0.0001	0	0	0.0001	0	3	1	2	3	0
1258	TBC1 domain family member 15 OS=Mus musculus OX=10090 GN=Tbc1d15 PE=1 SV=1	Q9CXF4	Tbc1d15	77 kDa	6	1	2	4	0	4	2	0	2	3	3	2	0	3	3	5	3	4	1	2	0.0001	0	0	0.0001	0	0.0001	0	0	0	0	0.0001	0	0	0.0001	0.0001	0.0001	0	0.0001	0	0	6	1	2	4	0
1259	Cullin-1 OS=Mus musculus OX=10090 GN=Cul1 PE=1 SV=1	Q9WTX6	Cul1	90 kDa	2	3	2	5	0	5	1	0	4	7	0	3	2	1	2	3	2	1	1	2	0	0	0	0.0001	0	0.0001	0	0	0.0001	0.0001	0	0.0001	0	0	0	0.0001	0	0	0	0	2	3	2	5	0
1260	Histidine--tRNA ligase, cytoplasmic OS=Mus musculus OX=10090 GN=Hars1 PE=1 SV=2	Q61035	Hars1	57 kDa	6	5	1	2	0	8	4	2	5	2	0	2	3	2	1	2	0	2	0	1	0.0001	0.0001	0	0	0	0.0001	0.0001	0	0.0001	0	0	0	0.0001	0	0	0	0	0	0	0	6	5	1	2	0
1261	Acidic leucine-rich nuclear phosphoprotein 32 family member B OS=Mus musculus OX=10090 GN=Anp32b PE=1 SV=1	Q9EST5	Anp32b	31 kDa	1	3	3	3	0	2	2	0	0	5	2	5	1	3	5	5	4	3	3	2	0	0	0	0	0	0	0	0	0	0.0001	0.0001	0.0001	0	0.0001	0.0001	0.0001	0.0001	0.0001	0.0001	0	1	3	3	3	0
1262	Sphingosine-1-phosphate lyase 1 OS=Mus musculus OX=10090 GN=Sgpl1 PE=1 SV=1	Q8R0X7	Sgpl1	64 kDa	7	6	4	4	0	3	2	0	5	4	0	2	2	0	1	3	4	2	4	3	0.0001	0.0001	0.0001	0.0001	0	0	0	0	0.0001	0.0001	0	0	0	0	0	0.0001	0.0001	0	0.0001	0.0001	7	6	4	4	0
1263	Arf-GAP with coiled-coil, ANK repeat and PH domain-containing protein 2 OS=Mus musculus OX=10090 GN=Acap2 PE=1 SV=2	Q6ZQK5	Acap2	87 kDa	0	3	0	6	0	2	1	0	4	4	2	4	3	1	3	6	3	2	4	3	0	0	0	0.0001	0	0	0	0	0.0001	0.0001	0.0001	0.0001	0.0001	0	0.0001	0.0001	0	0	0.0001	0.0001	0	3	0	6	0
1264	Mast cell protease 2 OS=Mus musculus OX=10090 GN=Mcpt2 PE=2 SV=2	P15119	Mcpt2	27 kDa	1	3	6	8	0	1	1	1	4	0	0	8	3	4	6	1	1	0	2	1	0	0	0.0001	0.0001	0	0	0	0	0.0001	0	0	0.0002	0.0001	0.0001	0.0001	0	0	0	0	0	1	3	6	8	0
1265	Glycogen [starch] synthase, muscle OS=Mus musculus OX=10090 GN=Gys1 PE=1 SV=2	Q9Z1E4	Gys1	84 kDa	1	3	3	4	2	6	3	3	1	3	1	2	2	2	2	3	3	2	3	1	0	0	0	0.0001	0.0001	0.0001	0.0001	0.0001	0	0	0	0	0	0	0	0.0001	0	0	0.0001	0	1	3	3	4	2
1266	Actin-related protein 2/3 complex subunit 5 OS=Mus musculus OX=10090 GN=Arpc5 PE=1 SV=3	Q9CPW4	Arpc5	16 kDa	1	2	3	6	1	2	2	1	3	3	0	3	3	2	3	3	4	6	3	4	0	0	0	0.0001	0	0	0	0	0.0001	0	0	0.0001	0.0001	0	0.0001	0.0001	0.0001	0.0001	0.0001	0.0001	1	2	3	6	1
1267	Serine/threonine-protein kinase MARK2 OS=Mus musculus OX=10090 GN=Mark2 PE=1 SV=3	Q05512	Mark2	86 kDa	5	2	3	3	1	7	2	1	0	8	0	0	1	1	0	5	1	1	3	1	0.0001	0	0	0	0	0.0001	0	0	0	0.0001	0	0	0	0	0	0.0001	0	0	0.0001	0	5	2	3	3	1
1268	Peptidyl-prolyl cis-trans isomerase FKBP8 OS=Mus musculus OX=10090 GN=Fkbp8 PE=1 SV=2	O35465	Fkbp8	44 kDa	1	1	2	3	0	7	3	1	3	9	2	1	2	2	5	4	2	3	5	1	0	0	0	0	0	0.0001	0.0001	0	0.0001	0.0001	0.0001	0	0	0	0.0001	0.0001	0	0.0001	0.0001	0	1	1	2	3	0
1269	Phospholipid hydroperoxide glutathione peroxidase OS=Mus musculus OX=10090 GN=Gpx4 PE=1 SV=4	O70325	Gpx4	22 kDa	3	3	2	4	0	3	2	1	1	5	1	2	4	1	3	2	4	3	2	3	0.0001	0	0	0.0001	0	0	0	0	0	0.0001	0	0	0.0001	0	0.0001	0	0.0001	0.0001	0	0.0001	3	3	2	4	0
1270	Active breakpoint cluster region-related protein OS=Mus musculus OX=10090 GN=Abr PE=1 SV=1	Q5SSL4	Abr	98 kDa	1	3	2	3	0	3	0	0	2	3	4	0	0	1	3	5	4	7	2	2	0	0	0	0	0	0	0	0	0	0	0.0001	0	0	0	0.0001	0.0001	0.0001	0.0001	0	0	1	3	2	3	0
1271	Oxidation resistance protein 1 OS=Mus musculus OX=10090 GN=Oxr1 PE=1 SV=3	Q4KMM3	Oxr1	96 kDa	1	3	0	1	0	2	0	0	1	1	1	2	0	3	1	3	4	3	1	2	0	0	0	0	0	0	0	0	0	0	0	0	0	0.0001	0	0.0001	0.0001	0.0001	0	0	1	3	0	1	0
1272	Protein FAM98A OS=Mus musculus OX=10090 GN=Fam98a PE=1 SV=1	Q3TJZ6	Fam98a	55 kDa	1	2	4	5	0	3	3	1	3	9	1	0	2	2	4	3	2	3	1	0	0	0	0.0001	0.0001	0	0	0.0001	0	0.0001	0.0001	0	0	0	0	0.0001	0.0001	0	0.0001	0	0	1	2	4	4	0
1273	SUMO-activating enzyme subunit 2 OS=Mus musculus OX=10090 GN=Uba2 PE=1 SV=1	Q9Z1F9	Uba2	71 kDa	2	2	2	5	1	2	1	2	3	4	1	0	0	0	3	5	5	1	3	3	0	0	0	0.0001	0	0	0	0	0.0001	0.0001	0	0	0	0	0.0001	0.0001	0.0001	0	0.0001	0.0001	2	2	2	5	1
1274	Ubiquitin-like modifier-activating enzyme ATG7 OS=Mus musculus OX=10090 GN=Atg7 PE=1 SV=1	Q9D906	Atg7	78 kDa	0	2	2	3	0	2	1	1	1	3	0	2	0	0	1	9	2	3	2	0	0	0	0	0	0	0	0	0	0	0	0	0	0	0	0	0.0002	0	0.0001	0	0	0	2	2	3	0
1275	Exocyst complex component 7 OS=Mus musculus OX=10090 GN=Exoc7 PE=1 SV=2	O35250	Exoc7	80 kDa	3	1	0	5	0	3	3	3	1	3	0	1	1	1	2	4	2	3	4	0	0.0001	0	0	0.0001	0	0	0.0001	0.0001	0	0	0	0	0	0	0	0.0001	0	0.0001	0.0001	0	3	1	0	5	0
1276	Golgi resident protein GCP60 OS=Mus musculus OX=10090 GN=Acbd3 PE=1 SV=3	Q8BMP6	Acbd3	60 kDa	3	5	2	3	0	8	3	1	3	4	1	2	0	0	2	4	7	5	3	1	0.0001	0.0001	0	0	0	0.0001	0.0001	0	0.0001	0.0001	0	0	0	0	0	0.0001	0.0001	0.0001	0.0001	0	3	5	2	3	0
1277	Arsenite methyltransferase OS=Mus musculus OX=10090 GN=As3mt PE=1 SV=2	Q91WU5	As3mt	42 kDa	3	3	3	2	0	7	0	0	4	3	1	0	0	0	0	4	0	0	0	2	0.0001	0	0	0	0	0.0001	0	0	0.0001	0	0	0	0	0	0	0.0001	0	0	0	0	3	3	3	2	0
1278	Extended synaptotagmin-2 OS=Mus musculus OX=10090 GN=Esyt2 PE=1 SV=1	Q3TZZ7	Esyt2	94 kDa	4	5	2	3	0	9	0	0	1	4	0	1	2	1	2	5	6	2	2	1	0.0001	0.0001	0	0	0	0.0002	0	0	0	0.0001	0	0	0	0	0	0.0001	0.0001	0	0	0	4	5	2	3	0
1279	Glycerol-3-phosphate dehydrogenase [NAD(+)], cytoplasmic OS=Mus musculus OX=10090 GN=Gpd1 PE=1 SV=3	P13707	Gpd1	38 kDa	0	7	0	2	0	3	1	2	4	7	0	1	2	0	1	2	8	3	3	5	0	0.0001	0	0	0	0	0	0	0.0001	0.0001	0	0	0	0	0	0	0.0001	0.0001	0.0001	0.0001	0	7	0	2	0
1280	Ral GTPase-activating protein subunit alpha-2 OS=Mus musculus OX=10090 GN=Ralgapa2 PE=1 SV=2	A3KGS3	Ralgapa2	210 kDa	2	5	2	1	0	7	1	0	2	7	0	1	0	0	1	3	3	4	4	0	0	0.0001	0	0	0	0.0001	0	0	0	0.0001	0	0	0	0	0	0.0001	0	0.0001	0.0001	0	2	5	2	1	0
1281	Fascin OS=Mus musculus OX=10090 GN=Fscn1 PE=1 SV=4	Q61553	Fscn1	55 kDa	4	8	5	6	0	6	4	0	2	8	1	1	2	0	1	7	0	0	2	0	0.0001	0.0001	0.0001	0.0001	0	0.0001	0.0001	0	0	0.0001	0	0	0	0	0	0.0001	0	0	0	0	4	8	5	6	0
1282	Cell division control protein 42 homolog OS=Mus musculus OX=10090 GN=Cdc42 PE=1 SV=2	P60766	Cdc42	21 kDa	3	9	9	9	0	0	2	0	4	7	1	1	0	1	0	1	2	1	3	1	0	0.0001	0.0001	0.0001	0	0	0	0	0.0001	0.0001	0	0	0	0	0	0	0	0	0.0001	0	1	8	9	9	0
1283	Vesicle-associated membrane protein-associated protein A OS=Mus musculus OX=10090 GN=Vapa PE=1 SV=2	Q9WV55	Vapa	28 kDa	0	3	3	7	0	3	2	0	4	4	3	2	2	0	3	2	5	1	4	4	0	0	0	0.0001	0	0	0	0	0	0	0.0001	0	0	0	0	0	0	0	0	0	0	1	1	4	0
1284	Glutathione S-transferase A4 OS=Mus musculus OX=10090 GN=Gsta4 PE=1 SV=3	P24472	Gsta4	26 kDa	7	3	0	1	0	7	0	2	0	4	1	0	0	0	0	2	0	0	1	0	0.0001	0	0	0	0	0.0001	0	0	0	0.0001	0	0	0	0	0	0	0	0	0	0	7	3	0	1	0
1285	Cyclin-dependent kinase 17 OS=Mus musculus OX=10090 GN=Cdk17 PE=1 SV=2	Q8K0D0	Cdk17	60 kDa	0	0	0	6	1	5	1	0	3	4	0	3	3	4	2	2	2	4	5	0	0	0	0	0	0	0	0	0	0	0	0	0	0	0	0	0	0	0	0	0	0	0	0	2	1
1286	RNA cytosine C(5)-methyltransferase NSUN2 OS=Mus musculus OX=10090 GN=Nsun2 PE=1 SV=2	Q1HFZ0	Nsun2	85 kDa	1	4	6	5	1	3	3	3	1	3	0	0	2	1	2	3	1	1	2	1	0	0.0001	0.0001	0.0001	0	0	0.0001	0.0001	0	0	0	0	0	0	0	0.0001	0	0	0	0	1	4	6	5	1
1287	Protein SEC13 homolog OS=Mus musculus OX=10090 GN=Sec13 PE=1 SV=3	Q9D1M0	Sec13	36 kDa	1	4	3	5	2	6	4	0	2	3	2	5	3	3	2	4	3	2	4	2	0	0.0001	0	0.0001	0.0001	0.0001	0.0001	0	0	0	0.0001	0.0001	0.0001	0.0001	0	0.0001	0	0	0.0001	0	1	4	3	5	2
1288	60S acidic ribosomal protein P2 OS=Mus musculus OX=10090 GN=Rplp2 PE=1 SV=3	P99027	Rplp2	12 kDa	2	4	8	7	0	1	3	1	3	3	2	2	6	1	3	3	3	3	3	3	0	0.0001	0.0001	0.0001	0	0	0.0001	0	0.0001	0	0.0001	0	0.0001	0	0.0001	0.0001	0	0.0001	0.0001	0.0001	2	4	8	7	0
1289	Nucleoporin NDC1 OS=Mus musculus OX=10090 GN=Ndc1 PE=1 SV=1	Q8VCB1	Ndc1	75 kDa	2	3	5	6	0	2	1	1	3	5	2	3	2	0	3	4	7	4	2	3	0	0	0.0001	0.0001	0	0	0	0	0.0001	0.0001	0.0001	0.0001	0	0	0.0001	0.0001	0.0001	0.0001	0	0.0001	2	3	5	6	0
1290	Mitochondrial carrier homolog 2 OS=Mus musculus OX=10090 GN=Mtch2 PE=1 SV=1	Q791V5	Mtch2	33 kDa	0	2	4	4	0	3	2	0	2	8	2	1	1	1	1	3	2	3	2	1	0	0	0.0001	0.0001	0	0	0	0	0	0.0001	0.0001	0	0	0	0	0.0001	0	0.0001	0	0	0	2	4	4	0
1291	RNA-binding protein with multiple splicing OS=Mus musculus OX=10090 GN=Rbpms PE=1 SV=2	Q9WVB0	Rbpms	22 kDa	1	2	5	5	0	2	3	0	3	5	0	2	1	2	3	4	4	3	4	1	0	0	0.0001	0.0001	0	0	0.0001	0	0.0001	0.0001	0	0	0	0	0.0001	0.0001	0.0001	0.0001	0.0001	0	1	2	5	5	0
1292	Complex I assembly factor ACAD9, mitochondrial OS=Mus musculus OX=10090 GN=Acad9 PE=1 SV=2	Q8JZN5	Acad9	69 kDa	1	4	1	3	0	1	2	2	3	5	2	0	0	0	5	2	1	2	8	1	0	0.0001	0	0	0	0	0	0	0.0001	0.0001	0.0001	0	0	0	0.0001	0	0	0	0.0002	0	1	4	1	3	0
1293	Vacuolar protein-sorting-associated protein 36 OS=Mus musculus OX=10090 GN=Vps36 PE=1 SV=1	Q91XD6	Vps36	44 kDa	1	3	4	5	0	2	0	0	2	5	1	2	3	1	5	4	6	4	5	4	0	0	0.0001	0.0001	0	0	0	0	0	0.0001	0	0	0.0001	0	0.0001	0.0001	0.0001	0.0001	0.0001	0.0001	1	3	4	5	0
1294	Antithrombin-III OS=Mus musculus OX=10090 GN=Serpinc1 PE=1 SV=1	P32261	Serpinc1	52 kDa	0	1	1	2	0	1	1	0	3	1	0	4	2	2	5	4	6	3	3	6	0	0	0	0	0	0	0	0	0.0001	0	0	0.0001	0	0	0.0001	0.0001	0.0001	0.0001	0.0001	0.0001	0	1	1	2	0
1295	SCY1-like protein 2 OS=Mus musculus OX=10090 GN=Scyl2 PE=1 SV=1	Q8CFE4	Scyl2	103 kDa	1	0	2	3	0	1	0	0	1	4	2	2	3	4	1	1	7	3	3	3	0	0	0	0	0	0	0	0	0	0.0001	0.0001	0	0.0001	0.0001	0	0	0.0001	0.0001	0.0001	0.0001	1	0	2	3	0
1296	Quinone oxidoreductase OS=Mus musculus OX=10090 GN=Cryz PE=1 SV=1	P47199	Cryz	35 kDa	1	3	1	2	0	1	2	0	3	3	0	2	0	1	3	4	5	4	8	3	0	0	0	0	0	0	0	0	0.0001	0	0	0	0	0	0.0001	0.0001	0.0001	0.0001	0.0002	0.0001	1	3	1	2	0
1297	Ubiquitin carboxyl-terminal hydrolase 24 OS=Mus musculus OX=10090 GN=Usp24 PE=1 SV=1	B1AY13	Usp24	294 kDa	1	0	2	8	0	4	1	0	0	3	0	0	0	0	1	3	8	2	1	2	0	0	0	0.0001	0	0.0001	0	0	0	0	0	0	0	0	0	0.0001	0.0001	0	0	0	1	0	2	8	0
1298	Cysteine-rich protein 2 OS=Mus musculus OX=10090 GN=Crip2 PE=1 SV=1	Q9DCT8	Crip2	23 kDa	5	11	9	6	0	0	0	1	0	2	1	0	4	1	2	2	3	2	7	4	0.0001	0.0002	0.0001	0.0001	0	0	0	0	0	0	0	0	0.0001	0	0	0	0	0	0.0001	0.0001	5	11	9	6	0
1299	Pre-mRNA-processing factor 6 OS=Mus musculus OX=10090 GN=Prpf6 PE=1 SV=1	Q91YR7	Prpf6	107 kDa	1	3	2	4	0	5	0	0	2	9	0	0	1	0	3	3	0	3	7	1	0	0	0	0.0001	0	0.0001	0	0	0	0.0001	0	0	0	0	0.0001	0.0001	0	0.0001	0.0001	0	1	3	2	4	0
1300	Glutamine--fructose-6-phosphate aminotransferase [isomerizing] 2 OS=Mus musculus OX=10090 GN=Gfpt2 PE=1 SV=3	Q9Z2Z9	Gfpt2	77 kDa	5	5	0	5	0	6	0	0	1	3	0	4	1	2	0	6	3	2	0	0	0	0	0	0	0	0	0	0	0	0	0	0	0	0	0	0	0	0	0	0	1	1	0	1	0
1301	Hexokinase HKDC1 OS=Mus musculus OX=10090 GN=Hkdc1 PE=2 SV=1	Q91W97	Hkdc1	102 kDa	0	2	0	3	0	8	6	0	4	8	0	0	0	0	0	0	0	0	2	0	0	0	0	0	0	0.0001	0.0001	0	0.0001	0.0001	0	0	0	0	0	0	0	0	0	0	0	1	0	1	0
1302	PCI domain-containing protein 2 OS=Mus musculus OX=10090 GN=Pcid2 PE=1 SV=1	Q8BFV2	Pcid2	46 kDa	4	2	2	4	0	1	1	1	4	7	1	1	1	1	2	3	1	2	3	1	0.0001	0	0	0.0001	0	0	0	0	0.0001	0.0001	0	0	0	0	0	0.0001	0	0	0.0001	0	4	2	2	4	0
1303	Exocyst complex component 2 OS=Mus musculus OX=10090 GN=Exoc2 PE=1 SV=1	Q9D4H1	Exoc2	104 kDa	3	2	1	2	0	5	2	0	1	10	1	2	2	1	1	5	6	1	2	1	0.0001	0	0	0	0	0.0001	0	0	0	0.0001	0	0	0	0	0	0.0001	0.0001	0	0	0	3	2	1	2	0
1304	BMP-2-inducible protein kinase OS=Mus musculus OX=10090 GN=Bmp2k PE=1 SV=1	Q91Z96	Bmp2k	126 kDa	0	0	1	0	1	1	0	0	4	5	1	3	1	2	0	4	5	3	2	3	0	0	0	0	0	0	0	0	0.0001	0.0001	0	0.0001	0	0	0	0.0001	0.0001	0.0001	0	0.0001	0	0	1	0	1
1305	Conserved oligomeric Golgi complex subunit 1 OS=Mus musculus OX=10090 GN=Cog1 PE=1 SV=3	Q9Z160	Cog1	109 kDa	1	3	2	2	1	3	1	0	2	5	1	0	0	2	6	4	3	2	5	3	0	0	0	0	0	0	0	0	0	0.0001	0	0	0	0	0.0001	0.0001	0	0	0.0001	0.0001	1	3	2	2	1
1306	Eukaryotic translation initiation factor 3 subunit K OS=Mus musculus OX=10090 GN=Eif3k PE=1 SV=1	Q9DBZ5	Eif3k	25 kDa	0	1	3	1	0	6	3	0	2	3	1	4	4	2	3	3	3	1	2	5	0	0	0	0	0	0.0001	0.0001	0	0	0	0	0.0001	0.0001	0	0.0001	0.0001	0	0	0	0.0001	0	1	3	1	0
1307	Transcription factor BTF3 OS=Mus musculus OX=10090 GN=Btf3 PE=1 SV=3	Q64152	Btf3	22 kDa	0	4	11	12	1	4	2	1	1	3	1	1	4	2	3	3	1	1	3	0	0	0.0001	0.0002	0.0002	0	0.0001	0	0	0	0	0	0	0.0001	0	0.0001	0.0001	0	0	0.0001	0	0	4	11	12	1
1308	Interferon-activable protein 204 OS=Mus musculus OX=10090 GN=Ifi204 PE=1 SV=1	P0DOV2	Ifi204	69 kDa	2	4	2	2	0	4	2	1	3	6	0	1	1	0	1	2	2	1	5	1	0	0.0001	0	0	0	0.0001	0	0	0.0001	0.0001	0	0	0	0	0	0	0	0	0.0001	0	2	4	2	2	0
1309	Syntaxin-5 OS=Mus musculus OX=10090 GN=Stx5 PE=1 SV=3	Q8K1E0	Stx5	40 kDa	0	3	4	5	0	6	3	0	4	8	0	2	4	1	2	4	5	4	1	0	0	0	0.0001	0.0001	0	0.0001	0.0001	0	0.0001	0.0001	0	0	0.0001	0	0	0.0001	0.0001	0.0001	0	0	0	3	4	5	0
1310	Ubiquitin carboxyl-terminal hydrolase 47 OS=Mus musculus OX=10090 GN=Usp47 PE=1 SV=2	Q8BY87	Usp47	157 kDa	2	2	2	3	0	4	2	0	2	5	0	0	0	1	2	4	4	6	2	2	0	0	0	0	0	0.0001	0	0	0	0.0001	0	0	0	0	0	0.0001	0.0001	0.0001	0	0	2	2	2	3	0
1311	Ras-related protein Rab-6A OS=Mus musculus OX=10090 GN=Rab6a PE=1 SV=4	P35279	Rab6a	24 kDa	4	4	2	5	0	5	1	0	0	3	3	1	0	1	3	4	3	1	3	2	0.0001	0.0001	0	0.0001	0	0.0001	0	0	0	0	0.0001	0	0	0	0.0001	0.0001	0	0	0.0001	0	4	4	2	5	0
1312	Pleckstrin homology domain-containing family A member 2 OS=Mus musculus OX=10090 GN=Plekha2 PE=1 SV=1	Q9ERS5	Plekha2	47 kDa	2	5	3	2	0	3	1	2	2	6	0	1	1	0	0	2	2	1	3	0	0	0.0001	0	0	0	0	0	0	0	0.0001	0	0	0	0	0	0	0	0	0.0001	0	2	5	3	2	0
1313	Rho guanine nucleotide exchange factor 18 OS=Mus musculus OX=10090 GN=Arhgef18 PE=1 SV=3	Q6P9R4	Arhgef18	156 kDa	1	0	1	0	0	4	2	0	4	6	1	2	2	4	2	2	5	5	6	3	0	0	0	0	0	0.0001	0	0	0.0001	0.0001	0	0	0	0.0001	0	0	0.0001	0.0001	0.0001	0.0001	1	0	1	0	0
1314	60S ribosomal protein L36 OS=Mus musculus OX=10090 GN=Rpl36 PE=1 SV=2	P47964	Rpl36	12 kDa	5	1	5	7	0	11	1	1	2	8	1	0	0	0	1	2	2	1	2	0	0.0001	0	0.0001	0.0001	0	0.0002	0	0	0	0.0001	0	0	0	0	0	0	0	0	0	0	5	1	5	7	0
1315	Glycine--tRNA ligase OS=Mus musculus OX=10090 GN=Gars1 PE=1 SV=1	Q9CZD3	Gars1	82 kDa	7	8	0	0	0	3	3	2	4	4	0	1	1	0	2	3	0	0	2	1	0.0001	0.0001	0	0	0	0	0.0001	0	0.0001	0.0001	0	0	0	0	0	0.0001	0	0	0	0	7	8	0	0	0
1316	Aldo-keto reductase family 1 member A1 OS=Mus musculus OX=10090 GN=Akr1a1 PE=1 SV=3	Q9JII6	Akr1a1	37 kDa	1	5	2	3	0	1	2	2	2	7	0	0	0	0	2	6	0	3	5	0	0	0.0001	0	0	0	0	0	0	0	0.0001	0	0	0	0	0	0.0001	0	0.0001	0.0001	0	1	5	2	3	0
1317	[F-actin]-monooxygenase MICAL2 OS=Mus musculus OX=10090 GN=Mical2 PE=1 SV=2	Q8BML1	Mical2	218 kDa	2	0	2	1	0	6	4	1	3	11	0	0	0	0	1	0	1	1	4	1	0	0	0	0	0	0.0001	0.0001	0	0.0001	0.0002	0	0	0	0	0	0	0	0	0.0001	0	2	0	2	1	0
1318	Brain-specific angiogenesis inhibitor 1-associated protein 2-like protein 1 OS=Mus musculus OX=10090 GN=Baiap2l1 PE=1 SV=1	Q9DBJ3	Baiap2l1	57 kDa	0	0	0	1	0	3	1	0	5	3	0	2	2	1	2	3	9	6	3	2	0	0	0	0	0	0	0	0	0.0001	0	0	0	0	0	0	0.0001	0.0001	0.0001	0.0001	0	0	0	0	1	0
1319	Envoplakin OS=Mus musculus OX=10090 GN=Evpl PE=1 SV=3	Q9D952	Evpl	232 kDa	0	0	0	0	0	0	1	1	3	2	0	1	20	0	1	0	1	2	4	0	0	0	0	0	0	0	0	0	0.0001	0	0	0	0.0004	0	0	0	0	0	0.0001	0	0	0	0	0	0
1320	Rho guanine nucleotide exchange factor 6 OS=Mus musculus OX=10090 GN=Arhgef6 PE=1 SV=1	Q8K4I3	Arhgef6	87 kDa	1	2	2	3	0	2	2	1	4	3	0	2	4	0	4	1	4	2	2	2	0	0	0	0	0	0	0	0	0	0	0	0	0	0	0	0	0	0	0	0	0	0	1	1	0
1321	Thioredoxin OS=Mus musculus OX=10090 GN=Txn PE=1 SV=3	P10639	Txn	12 kDa	1	1	1	1	1	6	4	8	4	3	1	2	4	2	3	2	3	4	3	3	0	0	0	0	0	0.0001	0.0001	0.0002	0.0001	0	0	0	0.0001	0	0.0001	0	0	0.0001	0.0001	0.0001	1	1	1	1	1
1322	WD repeat-containing protein 11 OS=Mus musculus OX=10090 GN=Wdr11 PE=1 SV=1	Q8K1X1	Wdr11	136 kDa	0	0	3	4	1	7	1	2	4	3	1	1	2	1	1	2	3	3	3	1	0	0	0	0.0001	0	0.0001	0	0	0.0001	0	0	0	0	0	0	0	0	0.0001	0.0001	0	0	0	3	4	1
1323	Developmentally-regulated GTP-binding protein 2 OS=Mus musculus OX=10090 GN=Drg2 PE=1 SV=1	Q9QXB9	Drg2	41 kDa	1	2	3	5	0	1	2	1	3	6	2	2	2	2	3	4	3	2	2	3	0	0	0	0.0001	0	0	0	0	0.0001	0.0001	0.0001	0	0	0	0.0001	0.0001	0	0	0	0.0001	1	2	3	5	0
1324	E3 ubiquitin-protein ligase BRE1A OS=Mus musculus OX=10090 GN=Rnf20 PE=1 SV=2	Q5DTM8	Rnf20	114 kDa	2	1	1	3	0	2	2	1	1	3	0	1	2	0	2	2	0	1	1	0	0	0	0	0	0	0	0	0	0	0	0	0	0	0	0	0	0	0	0	0	2	1	1	3	0
1325	DNA repair protein RAD50 OS=Mus musculus OX=10090 GN=Rad50 PE=1 SV=1	P70388	Rad50	153 kDa	1	0	0	1	0	6	2	1	1	8	0	0	1	0	2	3	4	4	3	1	0	0	0	0	0	0.0001	0	0	0	0.0001	0	0	0	0	0	0.0001	0.0001	0.0001	0.0001	0	1	0	0	1	0
1326	Dynamin-like 120 kDa protein, mitochondrial OS=Mus musculus OX=10090 GN=Opa1 PE=1 SV=1	P58281	Opa1	111 kDa	1	2	0	3	0	1	1	1	1	5	0	0	1	2	2	2	4	0	1	3	0	0	0	0	0	0	0	0	0	0.0001	0	0	0	0	0	0	0.0001	0	0	0.0001	1	2	0	3	0
1327	Programmed cell death protein 4 OS=Mus musculus OX=10090 GN=Pdcd4 PE=1 SV=1	Q61823	Pdcd4	52 kDa	2	7	4	6	0	6	1	0	3	2	3	0	2	2	4	4	1	1	3	2	0	0.0001	0.0001	0.0001	0	0.0001	0	0	0.0001	0	0.0001	0	0	0	0.0001	0.0001	0	0	0.0001	0	2	7	4	6	0
1328	COP9 signalosome complex subunit 1 OS=Mus musculus OX=10090 GN=Gps1 PE=1 SV=1	Q99LD4	Gps1	53 kDa	1	4	3	6	0	4	3	0	3	2	0	0	2	1	2	2	5	3	2	3	0	0.0001	0	0.0001	0	0.0001	0.0001	0	0.0001	0	0	0	0	0	0	0	0.0001	0.0001	0	0.0001	1	4	3	6	0
1329	Vacuolar protein sorting-associated protein 51 homolog OS=Mus musculus OX=10090 GN=Vps51 PE=1 SV=2	Q3UVL4	Vps51	86 kDa	1	1	0	5	0	6	1	0	3	5	0	1	1	1	0	3	7	3	2	2	0	0	0	0.0001	0	0.0001	0	0	0.0001	0.0001	0	0	0	0	0	0.0001	0.0001	0.0001	0	0	1	1	0	5	0
1330	Phospholipase D1 OS=Mus musculus OX=10090 GN=Pld1 PE=1 SV=1	Q9Z280	Pld1	124 kDa	1	2	1	2	0	3	0	0	3	3	0	0	0	0	0	2	2	2	2	0	0	0	0	0	0	0	0	0	0.0001	0	0	0	0	0	0	0	0	0	0	0	1	2	1	2	0
1331	Hexokinase-3 OS=Mus musculus OX=10090 GN=Hk3 PE=1 SV=2	Q3TRM8	Hk3	100 kDa	2	3	6	8	0	4	2	0	1	3	2	0	0	0	3	6	7	3	5	0	0	0	0.0001	0.0001	0	0	0	0	0	0	0.0001	0	0	0	0.0001	0.0001	0.0001	0.0001	0.0001	0	2	2	5	7	0
1332	Bifunctional 3'-phosphoadenosine 5'-phosphosulfate synthase 1 OS=Mus musculus OX=10090 GN=Papss1 PE=1 SV=1	Q60967	Papss1	71 kDa	0	6	3	3	1	5	2	1	1	2	2	1	1	1	2	4	2	1	4	3	0	0.0001	0	0	0	0.0001	0	0	0	0	0.0001	0	0	0	0	0.0001	0	0	0.0001	0.0001	0	6	3	3	1
1333	Replication factor C subunit 2 OS=Mus musculus OX=10090 GN=Rfc2 PE=1 SV=1	Q9WUK4	Rfc2	39 kDa	3	2	1	3	1	4	2	0	1	4	2	1	1	0	2	2	2	1	4	0	0.0001	0	0	0	0	0.0001	0	0	0	0.0001	0.0001	0	0	0	0	0	0	0	0.0001	0	3	2	1	3	1
1334	Malate dehydrogenase, cytoplasmic OS=Mus musculus OX=10090 GN=Mdh1 PE=1 SV=3	P14152	Mdh1	37 kDa	2	2	3	4	0	0	5	0	4	0	1	5	1	1	2	1	2	1	1	2	0	0	0	0.0001	0	0	0.0001	0	0.0001	0	0	0.0001	0	0	0	0	0	0	0	0	2	2	3	4	0
1335	Ras suppressor protein 1 OS=Mus musculus OX=10090 GN=Rsu1 PE=1 SV=3	Q01730	Rsu1	32 kDa	2	3	5	8	1	3	3	1	2	2	0	1	0	0	2	2	3	3	5	2	0	0	0.0001	0.0001	0	0	0.0001	0	0	0	0	0	0	0	0	0	0	0.0001	0.0001	0	2	3	5	8	1
1336	Aminoacyl tRNA synthase complex-interacting multifunctional protein 2 OS=Mus musculus OX=10090 GN=Aimp2 PE=1 SV=2	Q8R010	Aimp2	35 kDa	0	5	1	4	0	2	1	0	1	5	1	1	3	1	2	4	5	2	4	4	0	0.0001	0	0.0001	0	0	0	0	0	0.0001	0	0	0.0001	0	0	0.0001	0.0001	0	0.0001	0.0001	0	5	1	4	0
1337	DNA polymerase alpha catalytic subunit OS=Mus musculus OX=10090 GN=Pola1 PE=1 SV=2	P33609	Pola1	167 kDa	2	1	1	0	0	3	2	0	4	7	0	4	3	1	2	1	3	1	1	0	0	0	0	0	0	0	0	0	0.0001	0.0001	0	0.0001	0.0001	0	0	0	0	0	0	0	2	1	1	0	0
1338	DCC-interacting protein 13-alpha OS=Mus musculus OX=10090 GN=Appl1 PE=1 SV=1	Q8K3H0	Appl1	79 kDa	2	1	2	3	0	2	0	1	2	2	3	1	3	2	4	5	8	2	0	4	0	0	0	0	0	0	0	0	0	0	0.0001	0	0.0001	0	0.0001	0.0001	0.0001	0	0	0.0001	2	1	2	3	0
1339	Sterol carrier protein 2 OS=Mus musculus OX=10090 GN=Scp2 PE=1 SV=3	P32020	Scp2	59 kDa	6	3	1	3	1	5	0	3	1	4	2	0	2	0	3	1	6	1	1	1	0.0001	0	0	0	0	0.0001	0	0.0001	0	0.0001	0.0001	0	0	0	0.0001	0	0.0001	0	0	0	6	3	1	3	1
1340	F-BAR domain only protein 2 OS=Mus musculus OX=10090 GN=Fcho2 PE=1 SV=1	Q3UQN2	Fcho2	89 kDa	0	1	2	5	0	7	2	0	2	2	1	2	2	0	3	8	9	3	2	2	0	0	0	0.0001	0	0.0001	0	0	0	0	0	0	0	0	0.0001	0.0001	0.0001	0.0001	0	0	0	1	2	5	0
1341	26S proteasome non-ATPase regulatory subunit 6 OS=Mus musculus OX=10090 GN=Psmd6 PE=1 SV=1	Q99JI4	Psmd6	46 kDa	5	11	1	2	0	4	1	2	3	5	2	0	1	0	3	3	2	5	2	2	0.0001	0.0002	0	0	0	0.0001	0	0	0.0001	0.0001	0.0001	0	0	0	0.0001	0.0001	0	0.0001	0	0	5	11	1	2	0
1342	4-trimethylaminobutyraldehyde dehydrogenase OS=Mus musculus OX=10090 GN=Aldh9a1 PE=1 SV=1	Q9JLJ2	Aldh9a1	54 kDa	0	1	1	1	1	0	2	2	2	2	0	3	2	1	4	10	2	2	8	0	0	0	0	0	0	0	0	0	0	0	0	0.0001	0	0	0.0001	0.0002	0	0	0.0002	0	0	1	1	1	1
1343	Glycerol-3-phosphate dehydrogenase, mitochondrial OS=Mus musculus OX=10090 GN=Gpd2 PE=1 SV=2	Q64521	Gpd2	81 kDa	0	3	0	3	0	0	2	1	0	3	3	1	1	2	1	5	5	3	6	4	0	0	0	0	0	0	0	0	0	0	0.0001	0	0	0	0	0.0001	0.0001	0.0001	0.0001	0.0001	0	3	0	3	0
1344	Paxillin OS=Mus musculus OX=10090 GN=Pxn PE=1 SV=1	Q8VI36	Pxn	64 kDa	0	3	3	4	0	4	0	0	1	3	0	4	4	3	3	6	3	1	5	3	0	0	0	0.0001	0	0.0001	0	0	0	0	0	0.0001	0.0001	0.0001	0.0001	0.0001	0	0	0.0001	0.0001	0	3	3	4	0
1345	Immunoglobulin kappa constant OS=Mus musculus OX=10090 GN=Igkc PE=1 SV=2	P01837	Igkc	12 kDa	0	1	0	1	0	0	0	0	8	0	3	4	1	8	3	3	6	4	3	7	0	0	0	0	0	0	0	0	0.0001	0	0.0001	0.0001	0	0.0002	0.0001	0.0001	0.0001	0.0001	0.0001	0.0001	0	1	0	1	0
1346	Protein S100-A11 OS=Mus musculus OX=10090 GN=S100a11 PE=1 SV=1	P50543	S100a11	11 kDa	1	5	7	6	1	2	5	0	1	5	0	0	0	0	0	0	2	0	0	0	0	0.0001	0.0001	0.0001	0	0	0.0001	0	0	0.0001	0	0	0	0	0	0	0	0	0	0	1	5	7	6	1
1347	Troponin T, fast skeletal muscle OS=Mus musculus OX=10090 GN=Tnnt3 PE=1 SV=3	Q9QZ47	Tnnt3	32 kDa	2	4	0	0	0	0	0	1	0	0	4	0	0	0	1	0	15	3	0	9	0	0.0001	0	0	0	0	0	0	0	0	0.0001	0	0	0	0	0	0.0002	0.0001	0	0.0002	2	4	0	0	0
1348	Fructose-bisphosphate aldolase C OS=Mus musculus OX=10090 GN=Aldoc PE=1 SV=4	P05063	Aldoc	39 kDa	1	0	0	0	0	2	0	0	0	6	0	0	0	0	3	4	0	0	6	0	0	0	0	0	0	0	0	0	0	0	0	0	0	0	0	0	0	0	0	0	0	0	0	0	0
1349	Protein PML OS=Mus musculus OX=10090 GN=Pml PE=1 SV=3	Q60953	Pml	98 kDa	4	4	3	4	0	4	1	1	2	7	1	1	1	1	5	2	1	1	3	1	0.0001	0.0001	0	0.0001	0	0.0001	0	0	0	0.0001	0	0	0	0	0.0001	0	0	0	0.0001	0	4	4	3	4	0
1350	Fibronectin type III domain-containing protein 3B OS=Mus musculus OX=10090 GN=Fndc3b PE=1 SV=1	Q6NWW9	Fndc3b	133 kDa	2	0	2	1	1	10	5	1	3	9	1	1	0	1	3	3	2	2	2	0	0	0	0	0	0	0.0002	0.0001	0	0.0001	0.0001	0	0	0	0	0.0001	0.0001	0	0	0	0	2	0	2	1	1
1351	Serine protease HTRA2, mitochondrial OS=Mus musculus OX=10090 GN=Htra2 PE=1 SV=2	Q9JIY5	Htra2	49 kDa	2	4	2	4	0	6	1	1	1	5	1	5	4	3	1	2	7	2	2	2	0	0.0001	0	0.0001	0	0.0001	0	0	0	0.0001	0	0.0001	0.0001	0.0001	0	0	0.0001	0	0	0	2	4	2	4	0
1352	ARF GTPase-activating protein GIT1 OS=Mus musculus OX=10090 GN=Git1 PE=1 SV=1	Q68FF6	Git1	85 kDa	2	3	0	1	1	3	1	2	2	6	1	2	1	2	4	5	4	5	3	0	0	0	0	0	0	0	0	0	0	0.0001	0	0	0	0	0.0001	0.0001	0.0001	0.0001	0.0001	0	2	3	0	1	1
1353	SHC-transforming protein 1 OS=Mus musculus OX=10090 GN=Shc1 PE=1 SV=3	P98083	Shc1	63 kDa	1	0	4	4	1	7	2	0	2	7	1	2	0	2	1	1	1	2	3	1	0	0	0.0001	0.0001	0	0.0001	0	0	0	0.0001	0	0	0	0	0	0	0	0	0.0001	0	1	0	4	4	1
1354	SUMO-conjugating enzyme UBC9 OS=Mus musculus OX=10090 GN=Ube2i PE=1 SV=1	P63280	Ube2i	18 kDa	1	4	1	4	0	1	0	0	2	3	2	2	3	1	2	2	4	3	4	2	0	0.0001	0	0.0001	0	0	0	0	0	0	0.0001	0	0.0001	0	0	0	0.0001	0.0001	0.0001	0	1	4	1	4	0
1355	Eukaryotic translation initiation factor 3 subunit M OS=Mus musculus OX=10090 GN=Eif3m PE=1 SV=1	Q99JX4	Eif3m	43 kDa	0	3	3	6	0	9	3	0	2	3	1	0	2	1	6	3	3	2	5	1	0	0	0	0.0001	0	0.0002	0.0001	0	0	0	0	0	0	0	0.0001	0.0001	0	0	0.0001	0	0	3	3	6	0
1356	Phosphoinositide 3-kinase regulatory subunit 4 OS=Mus musculus OX=10090 GN=Pik3r4 PE=1 SV=3	Q8VD65	Pik3r4	153 kDa	1	2	1	3	0	0	0	0	1	7	1	2	1	1	5	8	4	3	2	4	0	0	0	0	0	0	0	0	0	0.0001	0	0	0	0	0.0001	0.0001	0.0001	0.0001	0	0.0001	1	2	1	3	0
1357	Protein SON OS=Mus musculus OX=10090 GN=Son PE=1 SV=2	Q9QX47	Son	266 kDa	0	0	3	2	1	1	1	0	3	3	0	0	0	0	0	2	1	3	7	2	0	0	0	0	0	0	0	0	0.0001	0	0	0	0	0	0	0	0	0.0001	0.0001	0	0	0	3	2	1
1358	Sacsin OS=Mus musculus OX=10090 GN=Sacs PE=1 SV=2	Q9JLC8	Sacs	521 kDa	2	2	2	2	0	1	0	1	0	1	0	1	1	0	2	1	1	0	0	0	0	0	0	0	0	0	0	0	0	0	0	0	0	0	0	0	0	0	0	0	2	2	2	2	0
1359	Ras-related protein Rab-2A OS=Mus musculus OX=10090 GN=Rab2a PE=1 SV=1	P53994	Rab2a	24 kDa	0	4	3	3	0	4	1	2	3	3	3	1	0	0	2	9	4	3	6	3	0	0.0001	0	0	0	0.0001	0	0	0.0001	0	0.0001	0	0	0	0	0.0002	0.0001	0.0001	0.0001	0.0001	0	4	3	3	0
1360	Stomatin OS=Mus musculus OX=10090 GN=Stom PE=1 SV=3	P54116	Stom	31 kDa	3	1	7	9	0	3	4	0	1	2	0	1	0	1	3	5	2	1	2	4	0.0001	0	0.0001	0.0001	0	0	0.0001	0	0	0	0	0	0	0	0.0001	0.0001	0	0	0	0.0001	3	1	7	9	0
1361	Lipid droplet-regulating VLDL assembly factor AUP1 OS=Mus musculus OX=10090 GN=Aup1 PE=1 SV=1	P70295	Aup1	46 kDa	2	5	3	3	0	5	2	0	2	6	0	0	2	0	3	3	2	2	3	1	0	0.0001	0	0	0	0.0001	0	0	0	0.0001	0	0	0	0	0.0001	0.0001	0	0	0.0001	0	2	5	3	3	0
1362	Obg-like ATPase 1 OS=Mus musculus OX=10090 GN=Ola1 PE=1 SV=1	Q9CZ30	Ola1	45 kDa	6	5	1	3	0	6	0	0	1	8	0	1	1	0	1	1	3	1	2	1	0.0001	0.0001	0	0	0	0.0001	0	0	0	0.0001	0	0	0	0	0	0	0	0	0	0	6	5	1	3	0
1363	Putative helicase MOV-10 OS=Mus musculus OX=10090 GN=Mov10 PE=1 SV=2	P23249	Mov10	114 kDa	0	4	2	6	0	4	3	2	4	3	0	0	0	0	2	4	1	1	5	0	0	0.0001	0	0.0001	0	0.0001	0.0001	0	0.0001	0	0	0	0	0	0	0.0001	0	0	0.0001	0	0	4	2	6	0
1364	NADH-ubiquinone oxidoreductase 75 kDa subunit, mitochondrial OS=Mus musculus OX=10090 GN=Ndufs1 PE=1 SV=2	Q91VD9	Ndufs1	80 kDa	0	3	3	5	0	3	1	0	2	4	0	0	2	0	1	4	2	3	7	0	0	0	0	0.0001	0	0	0	0	0	0.0001	0	0	0	0	0	0.0001	0	0.0001	0.0001	0	0	3	3	5	0
1365	Periplakin OS=Mus musculus OX=10090 GN=Ppl PE=1 SV=1	Q9R269	Ppl	204 kDa	1	0	0	0	0	0	1	3	2	0	0	3	18	0	2	2	0	1	2	0	0	0	0	0	0	0	0	0.0001	0	0	0	0.0001	0.0003	0	0	0	0	0	0	0	1	0	0	0	0
1366	Phosphoglucomutase-1 OS=Mus musculus OX=10090 GN=Pgm1 PE=1 SV=4	Q9D0F9	Pgm1	61 kDa	0	1	0	0	0	2	1	0	1	1	1	1	0	1	0	1	23	5	0	11	0	0	0	0	0	0	0	0	0	0	0	0	0	0	0	0	0.0003	0.0001	0	0.0002	0	1	0	0	0
1367	Serine protease inhibitor A3N OS=Mus musculus OX=10090 GN=Serpina3n PE=1 SV=1	Q91WP6	Serpina3n	47 kDa	0	0	0	4	0	0	0	0	3	0	0	0	0	6	2	3	9	6	3	8	0	0	0	0	0	0	0	0	0	0	0	0	0	0.0001	0	0	0.0001	0	0.0001	0.0001	0	0	0	1	0
1368	Septin-8 OS=Mus musculus OX=10090 GN=Septin8 PE=1 SV=4	Q8CHH9	Septin8	50 kDa	1	2	0	5	0	0	0	0	0	0	1	2	0	0	5	0	7	3	3	1	0	0	0	0	0	0	0	0	0	0	0	0	0	0	0.0001	0	0	0	0	0	0	0	0	1	0
1369	Heterogeneous nuclear ribonucleoprotein D0 OS=Mus musculus OX=10090 GN=Hnrnpd PE=1 SV=2	Q60668	Hnrnpd	38 kDa	4	3	7	4	3	1	3	5	6	3	1	1	1	2	2	4	1	3	3	1	0.0001	0	0.0001	0.0001	0.0001	0	0.0001	0.0001	0.0001	0	0	0	0	0	0	0.0001	0	0.0001	0.0001	0	4	3	7	4	3
1370	E3 ubiquitin-protein ligase Itchy OS=Mus musculus OX=10090 GN=Itch PE=1 SV=2	Q8C863	Itch	99 kDa	5	2	2	2	0	3	1	0	2	2	1	3	1	1	2	3	1	1	2	1	0.0001	0	0	0	0	0	0	0	0	0	0	0.0001	0	0	0	0.0001	0	0	0	0	5	2	2	2	0
1371	FAS-associated factor 1 OS=Mus musculus OX=10090 GN=Faf1 PE=1 SV=2	P54731	Faf1	74 kDa	2	3	2	5	0	6	3	0	2	6	1	1	2	1	3	3	3	4	3	1	0	0	0	0.0001	0	0.0001	0.0001	0	0	0.0001	0	0	0	0	0.0001	0.0001	0	0.0001	0.0001	0	2	3	2	5	0
1372	Integrator complex subunit 1 OS=Mus musculus OX=10090 GN=Ints1 PE=1 SV=2	Q6P4S8	Ints1	245 kDa	2	5	2	4	0	6	1	0	1	7	0	1	3	1	2	2	2	1	3	1	0	0.0001	0	0.0001	0	0.0001	0	0	0	0.0001	0	0	0.0001	0	0	0	0	0	0.0001	0	2	5	2	4	0
1373	Coiled-coil domain-containing protein 22 OS=Mus musculus OX=10090 GN=Ccdc22 PE=1 SV=1	Q9JIG7	Ccdc22	71 kDa	1	2	1	5	0	4	4	0	4	5	0	1	1	2	3	1	2	5	2	1	0	0	0	0.0001	0	0.0001	0.0001	0	0.0001	0.0001	0	0	0	0	0.0001	0	0	0.0001	0	0	1	2	1	5	0
1374	Isocitrate dehydrogenase [NADP] cytoplasmic OS=Mus musculus OX=10090 GN=Idh1 PE=1 SV=2	O88844	Idh1	47 kDa	0	5	3	4	0	0	1	2	3	1	0	1	0	0	1	3	1	3	2	0	0	0.0001	0	0	0	0	0	0	0.0001	0	0	0	0	0	0	0.0001	0	0.0001	0	0	0	5	3	3	0
1375	RNA polymerase II subunit A C-terminal domain phosphatase OS=Mus musculus OX=10090 GN=Ctdp1 PE=1 SV=1	Q7TSG2	Ctdp1	105 kDa	2	2	2	2	0	5	1	0	5	9	0	3	0	1	2	3	0	0	4	1	0	0	0	0	0	0.0001	0	0	0.0001	0.0001	0	0.0001	0	0	0	0.0001	0	0	0.0001	0	2	2	2	2	0
1376	Conserved oligomeric Golgi complex subunit 5 OS=Mus musculus OX=10090 GN=Cog5 PE=1 SV=3	Q8C0L8	Cog5	91 kDa	0	0	0	3	0	4	2	1	1	3	3	0	2	0	0	2	4	4	2	1	0	0	0	0	0	0.0001	0	0	0	0	0.0001	0	0	0	0	0	0.0001	0.0001	0	0	0	0	0	3	0
1377	Inositol 1,4,5-trisphosphate receptor type 1 OS=Mus musculus OX=10090 GN=Itpr1 PE=1 SV=2	P11881	Itpr1	313 kDa	2	6	2	3	0	2	1	1	1	4	0	0	0	0	0	0	1	2	2	1	0	0.0001	0	0	0	0	0	0	0	0.0001	0	0	0	0	0	0	0	0	0	0	1	6	1	2	0
1378	EGF-containing fibulin-like extracellular matrix protein 2 OS=Mus musculus OX=10090 GN=Efemp2 PE=1 SV=1	Q9WVJ9	Efemp2	49 kDa	8	3	3	2	0	8	3	0	0	9	2	4	1	0	2	1	1	0	1	0	0.0001	0	0	0	0	0.0001	0.0001	0	0	0.0001	0.0001	0.0001	0	0	0	0	0	0	0	0	8	3	3	2	0
1379	Presequence protease, mitochondrial OS=Mus musculus OX=10090 GN=Pitrm1 PE=1 SV=1	Q8K411	Pitrm1	117 kDa	0	1	0	2	0	1	2	3	4	2	0	3	4	3	5	6	3	3	3	0	0	0	0	0	0	0	0	0.0001	0.0001	0	0	0.0001	0.0001	0.0001	0.0001	0.0001	0	0.0001	0.0001	0	0	1	0	2	0
1380	Dedicator of cytokinesis protein 5 OS=Mus musculus OX=10090 GN=Dock5 PE=1 SV=2	B2RY04	Dock5	214 kDa	2	2	0	3	0	5	3	0	3	7	0	0	1	0	2	2	0	1	3	0	0	0	0	0	0	0	0	0	0.0001	0.0001	0	0	0	0	0	0	0	0	0	0	1	2	0	3	0
1381	ATPase GET3 OS=Mus musculus OX=10090 GN=Get3 PE=1 SV=2	O54984	Get3	39 kDa	1	4	4	5	0	4	2	0	3	7	0	0	0	0	2	4	3	1	4	1	0	0.0001	0.0001	0.0001	0	0.0001	0	0	0.0001	0.0001	0	0	0	0	0	0.0001	0	0	0.0001	0	1	4	4	5	0
1382	Ubiquitin carboxyl-terminal hydrolase 7 OS=Mus musculus OX=10090 GN=Usp7 PE=1 SV=1	Q6A4J8	Usp7	128 kDa	2	4	3	3	0	3	0	1	3	4	0	0	0	0	4	5	1	1	4	0	0	0.0001	0	0	0	0	0	0	0.0001	0.0001	0	0	0	0	0.0001	0.0001	0	0	0.0001	0	2	4	3	3	0
1383	BTB/POZ domain-containing protein KCTD12 OS=Mus musculus OX=10090 GN=Kctd12 PE=1 SV=1	Q6WVG3	Kctd12	36 kDa	0	5	3	5	0	0	1	0	2	2	1	4	2	0	1	5	9	6	0	3	0	0.0001	0	0.0001	0	0	0	0	0	0	0	0.0001	0	0	0	0.0001	0.0001	0.0001	0	0.0001	0	5	3	5	0
1384	Adenylosuccinate synthetase isozyme 1 OS=Mus musculus OX=10090 GN=Adss1 PE=1 SV=2	P28650	Adss1	50 kDa	0	0	1	3	0	0	2	1	3	2	2	2	0	1	1	0	20	3	0	13	0	0	0	0	0	0	0	0	0.0001	0	0.0001	0	0	0	0	0	0.0003	0.0001	0	0.0003	0	0	1	3	0
1385	Cullin-2 OS=Mus musculus OX=10090 GN=Cul2 PE=1 SV=2	Q9D4H8	Cul2	87 kDa	2	0	1	4	0	4	0	0	2	4	1	0	1	0	0	1	4	3	0	0	0	0	0	0.0001	0	0.0001	0	0	0	0.0001	0	0	0	0	0	0	0.0001	0.0001	0	0	2	0	1	4	0
1386	AMP deaminase 1 OS=Mus musculus OX=10090 GN=Ampd1 PE=1 SV=2	Q3V1D3	Ampd1	86 kDa	0	3	0	0	0	0	0	0	0	0	1	0	0	1	0	0	26	1	0	15	0	0	0	0	0	0	0	0	0	0	0	0	0	0	0	0	0.0003	0	0	0.0003	0	3	0	0	0
1387	Ankyrin-3 OS=Mus musculus OX=10090 GN=Ank3 PE=1 SV=1	G5E8K5	Ank3	214 kDa	1	3	1	1	1	1	2	1	1	2	0	0	1	1	2	2	4	2	4	4	0	0	0	0	0	0	0	0	0	0	0	0	0	0	0	0	0.0001	0	0.0001	0.0001	1	3	1	1	1
1388	Nuclear cap-binding protein subunit 1 OS=Mus musculus OX=10090 GN=Ncbp1 PE=1 SV=2	Q3UYV9	Ncbp1	92 kDa	5	1	1	3	1	4	2	0	1	4	2	1	0	1	3	5	4	1	4	2	0.0001	0	0	0	0	0.0001	0	0	0	0.0001	0.0001	0	0	0	0.0001	0.0001	0.0001	0	0.0001	0	5	1	1	3	1
1389	Tyrosine-protein kinase JAK1 OS=Mus musculus OX=10090 GN=Jak1 PE=1 SV=1	P52332	Jak1	133 kDa	2	1	1	2	0	2	2	1	3	2	0	1	2	2	2	2	1	2	3	1	0	0	0	0	0	0	0	0	0.0001	0	0	0	0	0	0	0	0	0	0.0001	0	2	1	1	2	0
1390	Perilipin-2 OS=Mus musculus OX=10090 GN=Plin2 PE=1 SV=2	P43883	Plin2	47 kDa	2	3	1	2	0	4	3	2	2	7	1	1	1	1	3	5	1	5	7	0	0	0	0	0	0	0.0001	0.0001	0	0	0.0001	0	0	0	0	0.0001	0.0001	0	0.0001	0.0001	0	2	3	1	2	0
1391	Mitochondrial dicarboxylate carrier OS=Mus musculus OX=10090 GN=Slc25a10 PE=1 SV=2	Q9QZD8	Slc25a10	32 kDa	4	3	2	2	0	4	2	3	4	5	1	0	0	3	3	2	2	2	1	2	0.0001	0	0	0	0	0.0001	0	0.0001	0.0001	0.0001	0	0	0	0.0001	0.0001	0	0	0	0	0	4	3	2	2	0
1392	Epidermal growth factor receptor kinase substrate 8 OS=Mus musculus OX=10090 GN=Eps8 PE=1 SV=2	Q08509	Eps8	92 kDa	0	2	4	9	0	2	3	0	2	2	1	2	0	0	3	2	7	4	3	1	0	0	0.0001	0.0001	0	0	0.0001	0	0	0	0	0	0	0	0.0001	0	0.0001	0.0001	0.0001	0	0	2	4	9	0
1393	Ubiquitin carboxyl-terminal hydrolase 8 OS=Mus musculus OX=10090 GN=Usp8 PE=1 SV=2	Q80U87	Usp8	123 kDa	1	2	0	4	0	4	0	1	2	3	0	1	0	1	0	1	1	4	3	1	0	0	0	0.0001	0	0.0001	0	0	0	0	0	0	0	0	0	0	0	0.0001	0.0001	0	1	2	0	4	0
1394	E3 ubiquitin-protein ligase listerin OS=Mus musculus OX=10090 GN=Ltn1 PE=1 SV=3	Q6A009	Ltn1	199 kDa	6	2	1	2	0	4	0	1	3	8	1	0	2	1	2	3	4	2	3	1	0.0001	0	0	0	0	0.0001	0	0	0.0001	0.0001	0	0	0	0	0	0.0001	0.0001	0	0.0001	0	6	2	1	2	0
1395	Calcium/calmodulin-dependent protein kinase type 1 OS=Mus musculus OX=10090 GN=Camk1 PE=1 SV=1	Q91YS8	Camk1	42 kDa	0	3	0	1	0	3	1	0	5	2	1	2	2	3	3	4	2	1	3	1	0	0	0	0	0	0	0	0	0.0001	0	0	0	0	0.0001	0.0001	0.0001	0	0	0.0001	0	0	3	0	1	0
1396	Catalase OS=Mus musculus OX=10090 GN=Cat PE=1 SV=4	P24270	Cat	60 kDa	1	3	1	1	0	1	0	2	1	1	0	0	1	0	2	4	3	2	4	1	0	0	0	0	0	0	0	0	0	0	0	0	0	0	0	0.0001	0	0	0.0001	0	1	3	1	1	0
1397	Flotillin-2 OS=Mus musculus OX=10090 GN=Flot2 PE=1 SV=2	Q60634	Flot2	47 kDa	2	1	0	5	0	4	0	1	1	2	6	1	0	2	1	3	4	5	7	3	0	0	0	0.0001	0	0.0001	0	0	0	0	0.0002	0	0	0	0	0.0001	0.0001	0.0001	0.0001	0.0001	2	1	0	5	0
1398	Cytoskeleton-associated protein 4 OS=Mus musculus OX=10090 GN=Ckap4 PE=1 SV=2	Q8BMK4	Ckap4	64 kDa	1	3	2	6	2	6	3	2	2	3	0	0	1	1	1	2	0	0	5	0	0	0	0	0.0001	0.0001	0.0001	0.0001	0	0	0	0	0	0	0	0	0	0	0	0.0001	0	1	3	2	6	2
1399	Cytosolic non-specific dipeptidase OS=Mus musculus OX=10090 GN=Cndp2 PE=1 SV=1	Q9D1A2	Cndp2	53 kDa	2	2	7	8	0	1	0	1	4	1	0	1	5	1	4	2	1	0	1	0	0	0	0.0001	0.0001	0	0	0	0	0.0001	0	0	0	0.0001	0	0.0001	0	0	0	0	0	2	2	7	8	0
1400	Small nuclear ribonucleoprotein Sm D2 OS=Mus musculus OX=10090 GN=Snrpd2 PE=1 SV=1	P62317	Snrpd2	14 kDa	1	1	6	7	1	2	2	3	1	3	0	0	0	0	1	4	4	1	2	0	0	0	0.0001	0.0001	0	0	0	0.0001	0	0	0	0	0	0	0	0.0001	0.0001	0	0	0	1	1	6	7	1
1401	Fructose-2,6-bisphosphatase TIGAR OS=Mus musculus OX=10090 GN=Tigar PE=1 SV=1	Q8BZA9	Tigar	29 kDa	0	3	4	2	0	3	1	0	0	5	2	2	0	3	2	2	8	2	2	5	0	0	0.0001	0	0	0	0	0	0	0.0001	0.0001	0	0	0.0001	0	0	0.0001	0	0	0.0001	0	3	4	2	0
1402	Ras GTPase-activating protein 3 OS=Mus musculus OX=10090 GN=Rasa3 PE=1 SV=2	Q60790	Rasa3	96 kDa	1	0	2	2	0	7	1	1	0	7	0	1	0	2	2	1	3	3	2	0	0	0	0	0	0	0.0001	0	0	0	0.0001	0	0	0	0	0	0	0	0.0001	0	0	1	0	2	2	0
1403	Inhibitor of nuclear factor kappa-B kinase subunit alpha OS=Mus musculus OX=10090 GN=Chuk PE=1 SV=1	Q60680	Chuk	85 kDa	1	0	0	1	0	4	1	0	0	3	1	1	2	2	3	5	2	4	3	1	0	0	0	0	0	0	0	0	0	0	0	0	0	0	0.0001	0.0001	0	0.0001	0	0	1	0	0	0	0
1404	Prolyl 4-hydroxylase subunit alpha-1 OS=Mus musculus OX=10090 GN=P4ha1 PE=1 SV=2	Q60715	P4ha1	61 kDa	3	4	0	0	0	7	3	0	0	3	0	1	0	1	1	5	5	3	1	2	0.0001	0.0001	0	0	0	0.0001	0.0001	0	0	0	0	0	0	0	0	0.0001	0.0001	0.0001	0	0	3	4	0	0	0
1405	RNA cytidine acetyltransferase OS=Mus musculus OX=10090 GN=Nat10 PE=1 SV=1	Q8K224	Nat10	115 kDa	4	1	2	2	1	7	1	0	3	7	0	0	0	0	2	4	0	0	2	0	0.0001	0	0	0	0	0.0001	0	0	0.0001	0.0001	0	0	0	0	0	0.0001	0	0	0	0	4	1	2	2	1
1406	Selenium-binding protein 2 OS=Mus musculus OX=10090 GN=Selenbp2 PE=1 SV=2	Q63836	Selenbp2	53 kDa	0	0	0	1	0	0	1	1	3	1	0	2	6	2	5	3	0	0	4	2	0	0	0	0	0	0	0	0	0.0001	0	0	0	0.0001	0	0.0001	0.0001	0	0	0.0001	0	0	0	0	1	0
1407	Cactin OS=Mus musculus OX=10090 GN=Cactin PE=1 SV=2	Q9CS00	Cactin	91 kDa	0	3	4	3	0	2	1	0	0	0	0	3	1	2	0	2	0	1	1	0	0	0	0.0001	0	0	0	0	0	0	0	0	0.0001	0	0	0	0	0	0	0	0	0	3	4	3	0
1408	AH receptor-interacting protein OS=Mus musculus OX=10090 GN=Aip PE=1 SV=1	O08915	Aip	38 kDa	3	1	2	6	1	5	2	1	5	5	1	2	1	1	2	4	2	2	0	2	0.0001	0	0	0.0001	0	0.0001	0	0	0.0001	0.0001	0	0	0	0	0	0.0001	0	0	0	0	3	1	2	6	1
1409	Conserved oligomeric Golgi complex subunit 2 OS=Mus musculus OX=10090 GN=Cog2 PE=1 SV=2	Q921L5	Cog2	82 kDa	2	2	1	5	0	3	3	2	2	3	2	1	1	1	1	4	5	6	3	3	0	0	0	0.0001	0	0	0.0001	0	0	0	0.0001	0	0	0	0	0.0001	0.0001	0.0001	0.0001	0.0001	2	2	1	5	0
1410	Tumor susceptibility gene 101 protein OS=Mus musculus OX=10090 GN=Tsg101 PE=1 SV=2	Q61187	Tsg101	44 kDa	3	1	1	3	0	4	4	0	1	3	1	2	2	2	2	1	4	5	2	2	0.0001	0	0	0	0	0.0001	0.0001	0	0	0	0	0	0	0	0	0	0.0001	0.0001	0	0	3	1	1	3	0
1411	MOB kinase activator 1B OS=Mus musculus OX=10090 GN=Mob1b PE=1 SV=3	Q8BPB0	Mob1b	25 kDa	1	1	3	4	0	1	1	0	1	2	2	1	1	2	1	1	4	0	2	2	0	0	0	0.0001	0	0	0	0	0	0	0.0001	0	0	0	0	0	0.0001	0	0	0	1	1	3	4	0
1412	Glutathione reductase, mitochondrial OS=Mus musculus OX=10090 GN=Gsr PE=1 SV=3	P47791	Gsr	54 kDa	1	1	2	6	0	1	4	2	1	4	0	2	1	1	4	9	1	4	6	0	0	0	0	0.0001	0	0	0.0001	0	0	0.0001	0	0	0	0	0.0001	0.0002	0	0.0001	0.0001	0	1	1	2	6	0
1413	Protein ITPRID2 OS=Mus musculus OX=10090 GN=Itprid2 PE=1 SV=3	Q922B9	Itprid2	137 kDa	1	0	0	1	0	1	1	0	1	4	1	3	2	2	2	7	3	6	4	1	0	0	0	0	0	0	0	0	0	0.0001	0	0.0001	0	0	0	0.0001	0	0.0001	0.0001	0	1	0	0	1	0
1414	ATP-binding cassette sub-family F member 2 OS=Mus musculus OX=10090 GN=Abcf2 PE=1 SV=1	Q99LE6	Abcf2	72 kDa	2	1	2	3	0	6	2	1	1	5	0	2	2	2	1	4	5	2	3	1	0	0	0	0	0	0.0001	0	0	0	0.0001	0	0	0	0	0	0.0001	0.0001	0	0.0001	0	2	1	2	3	0
1415	Annexin A13 OS=Mus musculus OX=10090 GN=Anxa13 PE=1 SV=3	Q99JG3	Anxa13	36 kDa	1	3	1	0	0	2	0	1	2	2	0	2	2	0	2	3	5	6	3	6	0	0	0	0	0	0	0	0	0	0	0	0	0	0	0	0.0001	0.0001	0.0001	0.0001	0.0001	1	3	1	0	0
1416	Inactive tyrosine-protein kinase 7 OS=Mus musculus OX=10090 GN=Ptk7 PE=1 SV=1	Q8BKG3	Ptk7	118 kDa	0	2	0	3	0	3	2	0	5	7	1	1	2	2	2	2	1	2	0	1	0	0	0	0	0	0	0	0	0.0001	0.0001	0	0	0	0	0	0	0	0	0	0	0	2	0	3	0
1417	V-type proton ATPase catalytic subunit A OS=Mus musculus OX=10090 GN=Atp6v1a PE=1 SV=2	P50516	Atp6v1a	68 kDa	2	3	0	3	0	1	2	0	2	1	0	1	4	1	0	5	4	3	7	2	0	0	0	0	0	0	0	0	0	0	0	0	0.0001	0	0	0.0001	0.0001	0.0001	0.0001	0	2	3	0	3	0
1418	Serine hydroxymethyltransferase, mitochondrial OS=Mus musculus OX=10090 GN=Shmt2 PE=1 SV=1	Q9CZN7	Shmt2	56 kDa	1	1	2	0	0	1	1	0	2	4	0	2	2	2	7	5	1	1	5	3	0	0	0	0	0	0	0	0	0	0.0001	0	0	0	0	0.0001	0.0001	0	0	0.0001	0.0001	1	1	2	0	0
1419	Crooked neck-like protein 1 OS=Mus musculus OX=10090 GN=Crnkl1 PE=1 SV=1	P63154	Crnkl1	83 kDa	2	7	4	3	0	1	1	0	1	0	1	4	2	2	2	0	0	2	1	0	0	0.0001	0.0001	0	0	0	0	0	0	0	0	0.0001	0	0	0	0	0	0	0	0	2	7	4	3	0
1420	Protein misato homolog 1 OS=Mus musculus OX=10090 GN=Msto1 PE=1 SV=1	Q2YDW2	Msto1	61 kDa	0	2	3	6	0	2	1	1	5	7	2	0	1	1	3	1	4	6	5	0	0	0	0	0.0001	0	0	0	0	0.0001	0.0001	0.0001	0	0	0	0.0001	0	0.0001	0.0001	0.0001	0	0	2	3	6	0
1421	Signal transducer and activator of transcription 5B OS=Mus musculus OX=10090 GN=Stat5b PE=1 SV=1	P42232	Stat5b	90 kDa	0	2	1	4	0	2	0	0	5	1	1	0	3	2	3	2	6	2	3	3	0	0	0	0.0001	0	0	0	0	0.0001	0	0	0	0.0001	0	0.0001	0	0.0001	0	0.0001	0.0001	0	2	1	4	0
1422	Mitochondrial import receptor subunit TOM70 OS=Mus musculus OX=10090 GN=Tomm70 PE=1 SV=2	Q9CZW5	Tomm70	68 kDa	1	2	2	1	0	4	3	1	4	6	1	0	0	0	2	2	1	0	3	0	0	0	0	0	0	0.0001	0.0001	0	0.0001	0.0001	0	0	0	0	0	0	0	0	0.0001	0	1	2	2	1	0
1423	Adenosylhomocysteinase OS=Mus musculus OX=10090 GN=Ahcy PE=1 SV=3	P50247	Ahcy	48 kDa	6	4	3	4	0	1	4	4	0	3	0	2	2	0	3	0	0	0	3	0	0.0001	0.0001	0	0.0001	0	0	0.0001	0.0001	0	0	0	0	0	0	0.0001	0	0	0	0.0001	0	6	4	3	4	0
1424	60S ribosomal protein L31 OS=Mus musculus OX=10090 GN=Rpl31 PE=1 SV=1	P62900	Rpl31	14 kDa	4	3	4	25	2	6	2	2	1	1	1	0	0	0	0	1	0	0	2	0	0.0001	0	0.0001	0.0004	0.0001	0.0001	0	0	0	0	0	0	0	0	0	0	0	0	0	0	4	3	4	25	2
1425	Sulfotransferase 1C2 OS=Mus musculus OX=10090 GN=Sult1c2 PE=1 SV=1	Q9D939	Sult1c2	35 kDa	0	3	3	2	0	4	1	0	8	6	0	0	0	0	3	7	4	5	6	0	0	0	0	0	0	0.0001	0	0	0.0001	0.0001	0	0	0	0	0.0001	0.0001	0.0001	0.0001	0.0001	0	0	3	3	2	0
1426	Prominin-1 OS=Mus musculus OX=10090 GN=Prom1 PE=1 SV=1	O54990	Prom1	97 kDa	1	0	0	0	0	1	0	0	0	0	0	0	1	0	1	0	0	2	0	0	0	0	0	0	0	0	0	0	0	0	0	0	0	0	0	0	0	0	0	0	1	0	0	0	0
1427	Probable 28S rRNA (cytosine-C(5))-methyltransferase OS=Mus musculus OX=10090 GN=Nop2 PE=1 SV=1	Q922K7	Nop2	87 kDa	3	2	3	3	2	4	1	1	3	6	3	2	1	2	3	4	0	2	3	0	0.0001	0	0	0	0.0001	0.0001	0	0	0.0001	0.0001	0.0001	0	0	0	0.0001	0.0001	0	0	0.0001	0	3	2	3	3	2
1428	Ubiquitin-conjugating enzyme E2 K OS=Mus musculus OX=10090 GN=Ube2k PE=1 SV=3	P61087	Ube2k	22 kDa	4	3	3	4	0	4	2	1	4	4	2	1	2	0	1	3	3	1	1	2	0.0001	0	0	0.0001	0	0.0001	0	0	0.0001	0.0001	0.0001	0	0	0	0	0.0001	0	0	0	0	4	3	3	4	0
1429	Syntaxin-binding protein 2 OS=Mus musculus OX=10090 GN=Stxbp2 PE=1 SV=1	Q64324	Stxbp2	66 kDa	1	2	0	2	0	2	0	0	1	6	3	3	2	1	1	4	3	3	5	2	0	0	0	0	0	0	0	0	0	0.0001	0.0001	0.0001	0	0	0	0.0001	0	0.0001	0.0001	0	1	2	0	2	0
1430	Dedicator of cytokinesis protein 8 OS=Mus musculus OX=10090 GN=Dock8 PE=1 SV=4	Q8C147	Dock8	239 kDa	1	2	2	5	1	2	2	0	0	1	1	3	1	0	2	3	4	1	1	0	0	0	0	0.0001	0	0	0	0	0	0	0	0.0001	0	0	0	0	0	0	0	0	1	2	1	4	1
1431	Signal recognition particle 54 kDa protein OS=Mus musculus OX=10090 GN=Srp54 PE=1 SV=2	P14576	Srp54	56 kDa	3	3	3	5	1	3	1	1	2	4	0	2	2	1	3	0	3	2	2	0	0.0001	0	0	0.0001	0	0	0	0	0	0.0001	0	0	0	0	0.0001	0	0	0	0	0	3	3	3	5	1
1432	Sushi repeat-containing protein SRPX2 OS=Mus musculus OX=10090 GN=Srpx2 PE=1 SV=2	Q8R054	Srpx2	53 kDa	3	2	1	3	0	3	0	0	1	0	3	2	1	3	2	2	2	1	1	1	0.0001	0	0	0	0	0	0	0	0	0	0.0001	0	0	0.0001	0	0	0	0	0	0	3	2	1	3	0
1433	Protein strawberry notch homolog 1 OS=Mus musculus OX=10090 GN=Sbno1 PE=1 SV=2	Q689Z5	Sbno1	154 kDa	3	2	1	3	0	3	2	1	1	3	0	2	3	0	1	4	1	5	2	2	0.0001	0	0	0	0	0	0	0	0	0	0	0	0.0001	0	0	0.0001	0	0.0001	0	0	3	2	1	3	0
1434	HEAT repeat-containing protein 5B OS=Mus musculus OX=10090 GN=Heatr5b PE=1 SV=3	Q8C547	Heatr5b	224 kDa	2	1	0	3	0	4	0	1	2	7	0	0	0	1	3	2	3	2	3	1	0	0	0	0	0	0.0001	0	0	0	0.0001	0	0	0	0	0.0001	0	0	0	0.0001	0	2	1	0	3	0
1435	Complement factor B OS=Mus musculus OX=10090 GN=Cfb PE=1 SV=2	P04186	Cfb	85 kDa	1	1	1	4	0	3	2	1	1	0	0	1	0	1	4	2	4	2	2	1	0	0	0	0.0001	0	0	0	0	0	0	0	0	0	0	0.0001	0	0.0001	0	0	0	1	1	1	4	0
1436	DNA (cytosine-5)-methyltransferase 1 OS=Mus musculus OX=10090 GN=Dnmt1 PE=1 SV=5	P13864	Dnmt1	183 kDa	5	4	5	5	0	0	4	1	1	3	1	0	0	0	1	2	2	2	2	0	0.0001	0.0001	0.0001	0.0001	0	0	0.0001	0	0	0	0	0	0	0	0	0	0	0	0	0	5	4	5	5	0
1437	Kinesin light chain 1 OS=Mus musculus OX=10090 GN=Klc1 PE=1 SV=3	O88447	Klc1	61 kDa	0	1	2	4	0	3	2	1	3	4	0	3	0	1	3	5	5	3	2	0	0	0	0	0.0001	0	0	0	0	0.0001	0	0	0	0	0	0.0001	0.0001	0.0001	0.0001	0	0	0	1	2	4	0
1438	Cysteine and glycine-rich protein 1 OS=Mus musculus OX=10090 GN=Csrp1 PE=1 SV=3	P97315	Csrp1	21 kDa	1	8	9	6	1	0	2	0	2	1	3	1	1	0	0	1	3	3	3	3	0	0.0001	0.0001	0.0001	0	0	0	0	0	0	0.0001	0	0	0	0	0	0	0.0001	0.0001	0.0001	1	8	9	6	1
1439	Dolichyl-diphosphooligosaccharide--protein glycosyltransferase 48 kDa subunit OS=Mus musculus OX=10090 GN=Ddost PE=1 SV=2	O54734	Ddost	49 kDa	6	12	3	5	0	6	2	0	0	5	0	1	0	0	1	0	1	2	3	1	0.0001	0.0002	0	0.0001	0	0.0001	0	0	0	0.0001	0	0	0	0	0	0	0	0	0.0001	0	6	12	3	5	0
1440	ADP-ribosylation factor-like protein 3 OS=Mus musculus OX=10090 GN=Arl3 PE=1 SV=1	Q9WUL7	Arl3	20 kDa	0	4	3	6	0	2	1	0	4	4	2	0	0	0	3	7	4	1	4	0	0	0.0001	0	0.0001	0	0	0	0	0.0001	0.0001	0.0001	0	0	0	0.0001	0.0001	0.0001	0	0.0001	0	0	4	3	6	0
1441	Cytochrome c oxidase subunit 6B1 OS=Mus musculus OX=10090 GN=Cox6b1 PE=1 SV=2	P56391	Cox6b1	10 kDa	4	6	10	6	0	3	3	0	1	5	2	0	1	0	0	1	3	0	2	0	0.0001	0.0001	0.0002	0.0001	0	0	0.0001	0	0	0.0001	0.0001	0	0	0	0	0	0	0	0	0	4	6	10	6	0
1442	Pyruvate kinase PKLR OS=Mus musculus OX=10090 GN=Pklr PE=1 SV=1	P53657	Pklr	62 kDa	0	4	3	3	0	0	0	0	0	0	0	0	1	0	0	0	0	0	4	0	0	0	0	0	0	0	0	0	0	0	0	0	0	0	0	0	0	0	0	0	0	2	1	1	0
1443	Nucleoside diphosphate kinase A OS=Mus musculus OX=10090 GN=Nme1 PE=1 SV=1	P15532	Nme1	17 kDa	0	0	7	7	0	0	3	0	8	0	0	0	0	0	0	0	0	1	0	0	0	0	0	0	0	0	0	0	0.0001	0	0	0	0	0	0	0	0	0	0	0	0	0	0	3	0
1444	Acetyl-CoA carboxylase 2 OS=Mus musculus OX=10090 GN=Acacb PE=1 SV=1	E9Q4Z2	Acacb	276 kDa	0	0	4	5	0	0	0	0	0	0	1	0	0	2	1	0	5	0	0	3	0	0	0	0	0	0	0	0	0	0	0	0	0	0	0	0	0	0	0	0	0	0	0	0	0
1445	Tryptase beta-2 OS=Mus musculus OX=10090 GN=Tpsb2 PE=1 SV=2	P21845	Tpsb2	31 kDa	2	1	2	4	1	4	3	3	2	4	1	6	4	4	4	4	1	2	3	1	0	0	0	0.0001	0	0.0001	0.0001	0.0001	0	0.0001	0	0.0001	0.0001	0.0001	0.0001	0.0001	0	0	0.0001	0	2	1	2	4	1
1446	A-kinase anchor protein 13 OS=Mus musculus OX=10090 GN=Akap13 PE=1 SV=1	E9Q394	Akap13	304 kDa	3	1	2	3	0	3	1	1	3	4	1	1	2	1	3	5	2	4	4	3	0.0001	0	0	0	0	0	0	0	0.0001	0.0001	0	0	0	0	0.0001	0.0001	0	0.0001	0.0001	0.0001	3	1	2	3	0
1447	Drebrin-like protein OS=Mus musculus OX=10090 GN=Dbnl PE=1 SV=2	Q62418	Dbnl	49 kDa	2	1	3	5	1	1	1	0	4	1	1	1	3	4	3	4	4	3	6	2	0	0	0	0.0001	0	0	0	0	0.0001	0	0	0	0.0001	0.0001	0.0001	0.0001	0.0001	0.0001	0.0001	0	2	1	3	5	1
1448	RNA-binding protein 12 OS=Mus musculus OX=10090 GN=Rbm12 PE=1 SV=3	Q8R4X3	Rbm12	103 kDa	2	2	1	3	0	4	1	2	1	4	0	2	0	2	3	2	0	1	4	1	0	0	0	0	0	0.0001	0	0	0	0.0001	0	0	0	0	0.0001	0	0	0	0.0001	0	2	2	1	3	0
1449	Pachytene checkpoint protein 2 homolog OS=Mus musculus OX=10090 GN=Trip13 PE=1 SV=1	Q3UA06	Trip13	48 kDa	1	1	5	8	1	5	2	0	2	3	1	1	0	1	4	3	2	2	2	1	0	0	0.0001	0.0001	0	0.0001	0	0	0	0	0	0	0	0	0.0001	0.0001	0	0	0	0	1	1	5	8	1
1450	Nuclear pore complex protein Nup107 OS=Mus musculus OX=10090 GN=Nup107 PE=1 SV=1	Q8BH74	Nup107	107 kDa	2	0	0	3	1	5	4	1	1	3	2	0	2	2	1	2	3	3	3	1	0	0	0	0	0	0.0001	0.0001	0	0	0	0.0001	0	0	0	0	0	0	0.0001	0.0001	0	2	0	0	3	1
1451	Coatomer subunit epsilon OS=Mus musculus OX=10090 GN=Cope PE=1 SV=3	O89079	Cope	35 kDa	0	4	2	2	2	5	2	0	5	4	2	2	1	1	3	2	3	4	1	3	0	0.0001	0	0	0.0001	0.0001	0	0	0.0001	0.0001	0.0001	0	0	0	0.0001	0	0	0.0001	0	0.0001	0	4	2	2	2
1452	Heterogeneous nuclear ribonucleoprotein U-like protein 1 OS=Mus musculus OX=10090 GN=Hnrnpul1 PE=1 SV=1	Q8VDM6	Hnrnpul1	96 kDa	1	2	3	1	1	1	7	3	4	6	1	1	0	1	2	2	1	1	8	0	0	0	0	0	0	0	0.0002	0.0001	0.0001	0.0001	0	0	0	0	0	0	0	0	0.0002	0	1	2	3	1	1
1453	Galactokinase OS=Mus musculus OX=10090 GN=Galk1 PE=1 SV=2	Q9R0N0	Galk1	42 kDa	4	3	2	3	0	2	3	3	5	3	2	0	0	1	1	2	3	2	4	2	0.0001	0	0	0	0	0	0.0001	0.0001	0.0001	0	0.0001	0	0	0	0	0	0	0	0.0001	0	4	3	2	3	0
1454	Spastin OS=Mus musculus OX=10090 GN=Spast PE=1 SV=3	Q9QYY8	Spast	66 kDa	2	0	0	0	0	0	2	3	1	2	0	0	1	1	1	0	0	0	0	0	0	0	0	0	0	0	0	0.0001	0	0	0	0	0	0	0	0	0	0	0	0	2	0	0	0	0
1455	Methylthioribose-1-phosphate isomerase OS=Mus musculus OX=10090 GN=Mri1 PE=1 SV=1	Q9CQT1	Mri1	39 kDa	1	3	2	5	0	3	0	0	4	3	4	2	2	1	1	2	6	2	0	4	0	0	0	0.0001	0	0	0	0	0.0001	0	0.0001	0	0	0	0	0	0.0001	0	0	0.0001	1	3	2	5	0
1456	Tripartite motif-containing protein 3 OS=Mus musculus OX=10090 GN=Trim3 PE=1 SV=1	Q9R1R2	Trim3	81 kDa	2	3	3	3	0	5	2	0	1	7	1	1	0	0	4	4	1	2	6	1	0	0	0	0	0	0.0001	0	0	0	0.0001	0	0	0	0	0.0001	0.0001	0	0	0.0001	0	2	3	3	3	0
1457	DnaJ homolog subfamily B member 11 OS=Mus musculus OX=10090 GN=Dnajb11 PE=1 SV=1	Q99KV1	Dnajb11	41 kDa	2	4	1	3	1	1	0	0	1	3	2	2	0	0	1	6	7	2	4	2	0	0.0001	0	0	0	0	0	0	0	0	0.0001	0	0	0	0	0.0001	0.0001	0	0.0001	0	2	4	1	3	1
1458	Huntingtin-interacting protein 1-related protein OS=Mus musculus OX=10090 GN=Hip1r PE=1 SV=2	Q9JKY5	Hip1r	119 kDa	3	3	2	5	0	1	0	0	3	2	2	0	1	0	2	3	7	3	3	2	0.0001	0	0	0.0001	0	0	0	0	0.0001	0	0.0001	0	0	0	0	0.0001	0.0001	0.0001	0.0001	0	3	3	2	5	0
1459	Epidermal growth factor receptor substrate 15 OS=Mus musculus OX=10090 GN=Eps15 PE=1 SV=1	P42567	Eps15	98 kDa	1	2	2	6	0	0	1	0	1	3	0	1	3	1	3	3	6	3	2	2	0	0	0	0.0001	0	0	0	0	0	0	0	0	0.0001	0	0.0001	0.0001	0.0001	0.0001	0	0	1	2	2	6	0
1460	Replication protein A 70 kDa DNA-binding subunit OS=Mus musculus OX=10090 GN=Rpa1 PE=1 SV=1	Q8VEE4	Rpa1	69 kDa	1	0	4	9	0	3	2	0	0	3	0	2	1	0	1	2	2	1	0	1	0	0	0.0001	0.0001	0	0	0	0	0	0	0	0	0	0	0	0	0	0	0	0	1	0	4	9	0
1461	Isocitrate dehydrogenase [NAD] subunit gamma 1, mitochondrial OS=Mus musculus OX=10090 GN=Idh3g PE=1 SV=1	P70404	Idh3g	43 kDa	0	2	1	0	0	2	0	1	0	3	5	2	0	0	3	1	6	1	2	5	0	0	0	0	0	0	0	0	0	0	0.0002	0	0	0	0.0001	0	0.0001	0	0	0.0001	0	2	1	0	0
1462	Alpha-2-antiplasmin OS=Mus musculus OX=10090 GN=Serpinf2 PE=1 SV=1	Q61247	Serpinf2	55 kDa	0	1	0	4	0	0	3	2	4	0	2	3	2	1	1	4	8	3	3	5	0	0	0	0.0001	0	0	0.0001	0	0.0001	0	0.0001	0.0001	0	0	0	0.0001	0.0001	0.0001	0.0001	0.0001	0	1	0	4	0
1463	U1 small nuclear ribonucleoprotein 70 kDa OS=Mus musculus OX=10090 GN=Snrnp70 PE=1 SV=2	Q62376	Snrnp70	52 kDa	6	4	5	6	0	3	0	1	1	1	0	0	0	1	3	2	0	2	2	0	0.0001	0.0001	0.0001	0.0001	0	0	0	0	0	0	0	0	0	0	0.0001	0	0	0	0	0	6	4	5	6	0
1464	Eukaryotic translation initiation factor 4 gamma 3 OS=Mus musculus OX=10090 GN=Eif4g3 PE=1 SV=2	Q80XI3	Eif4g3	175 kDa	0	1	0	0	0	5	0	0	1	8	1	0	1	0	2	2	3	3	3	0	0	0	0	0	0	0	0	0	0	0.0001	0	0	0	0	0	0	0	0	0	0	0	0	0	0	0
1465	Mothers against decapentaplegic homolog 3 OS=Mus musculus OX=10090 GN=Smad3 PE=1 SV=2	Q8BUN5	Smad3	48 kDa	0	3	0	0	0	0	0	0	5	7	0	3	0	0	1	3	0	4	3	0	0	0	0	0	0	0	0	0	0	0	0	0	0	0	0	0	0	0	0	0	0	1	0	0	0
1466	Coronin-1C OS=Mus musculus OX=10090 GN=Coro1c PE=1 SV=2	Q9WUM4	Coro1c	53 kDa	2	1	2	4	0	0	2	2	4	2	1	2	1	3	2	2	2	3	3	1	0	0	0	0.0001	0	0	0	0	0.0001	0	0	0	0	0.0001	0	0	0	0.0001	0.0001	0	2	1	2	4	0
1467	Interferon regulatory factor 2-binding protein 2 OS=Mus musculus OX=10090 GN=Irf2bp2 PE=1 SV=1	E9Q1P8	Irf2bp2	59 kDa	4	3	3	3	1	6	2	0	3	4	0	2	2	1	2	1	2	2	1	2	0	0	0	0	0	0	0	0	0.0001	0	0	0	0	0	0	0	0	0	0	0	2	3	2	3	1
1468	Dual specificity protein phosphatase 3 OS=Mus musculus OX=10090 GN=Dusp3 PE=1 SV=1	Q9D7X3	Dusp3	20 kDa	0	3	0	4	1	3	1	0	2	2	2	1	2	3	1	2	12	2	4	7	0	0	0	0.0001	0	0	0	0	0	0	0.0001	0	0	0.0001	0	0	0.0002	0	0.0001	0.0001	0	3	0	4	1
1469	Exportin-T OS=Mus musculus OX=10090 GN=Xpot PE=1 SV=3	Q9CRT8	Xpot	110 kDa	1	0	3	4	0	2	2	0	3	5	2	2	2	2	1	2	2	2	1	1	0	0	0	0.0001	0	0	0	0	0.0001	0.0001	0.0001	0	0	0	0	0	0	0	0	0	1	0	3	4	0
1470	Apolipoprotein A-IV OS=Mus musculus OX=10090 GN=Apoa4 PE=1 SV=3	P06728	Apoa4	45 kDa	1	3	2	5	0	0	1	2	0	1	0	2	2	1	5	4	1	2	7	5	0	0	0	0.0001	0	0	0	0	0	0	0	0	0	0	0.0001	0.0001	0	0	0.0001	0.0001	1	3	2	5	0
1471	Isobutyryl-CoA dehydrogenase, mitochondrial OS=Mus musculus OX=10090 GN=Acad8 PE=1 SV=2	Q9D7B6	Acad8	45 kDa	0	4	0	2	0	3	1	0	3	4	1	3	3	1	3	2	3	2	2	1	0	0.0001	0	0	0	0	0	0	0.0001	0.0001	0	0.0001	0.0001	0	0.0001	0	0	0	0	0	0	4	0	2	0
1472	Activating signal cointegrator 1 complex subunit 3 OS=Mus musculus OX=10090 GN=Ascc3 PE=1 SV=1	E9PZJ8	Ascc3	251 kDa	0	1	0	3	0	2	2	2	2	1	0	2	1	1	2	3	1	4	2	1	0	0	0	0	0	0	0	0	0	0	0	0	0	0	0	0.0001	0	0.0001	0	0	0	1	0	3	0
1473	Aminoacyl tRNA synthase complex-interacting multifunctional protein 1 OS=Mus musculus OX=10090 GN=Aimp1 PE=1 SV=2	P31230	Aimp1	34 kDa	1	3	4	6	0	4	2	0	3	4	1	2	1	0	3	1	2	1	5	2	0	0	0.0001	0.0001	0	0.0001	0	0	0.0001	0.0001	0	0	0	0	0.0001	0	0	0	0.0001	0	1	3	4	6	0
1474	ATP-dependent (S)-NAD(P)H-hydrate dehydratase OS=Mus musculus OX=10090 GN=Naxd PE=1 SV=1	Q9CZ42	Naxd	37 kDa	0	5	2	1	0	2	2	1	3	2	0	2	2	0	2	3	4	3	4	2	0	0.0001	0	0	0	0	0	0	0.0001	0	0	0	0	0	0	0.0001	0.0001	0.0001	0.0001	0	0	5	2	1	0
1475	Vacuolar protein sorting-associated protein VTA1 homolog OS=Mus musculus OX=10090 GN=Vta1 PE=1 SV=1	Q9CR26	Vta1	34 kDa	0	2	4	2	0	5	1	0	2	1	0	3	2	1	4	3	6	3	2	3	0	0	0.0001	0	0	0.0001	0	0	0	0	0	0.0001	0	0	0.0001	0.0001	0.0001	0.0001	0	0.0001	0	2	4	2	0
1476	26S proteasome regulatory subunit 6B OS=Mus musculus OX=10090 GN=Psmc4 PE=1 SV=2	P54775	Psmc4	47 kDa	1	3	1	6	0	3	0	0	0	5	1	1	1	1	2	6	2	1	3	0	0	0	0	0.0001	0	0	0	0	0	0.0001	0	0	0	0	0	0.0001	0	0	0.0001	0	1	3	1	6	0
1477	Proteasome activator complex subunit 2 OS=Mus musculus OX=10090 GN=Psme2 PE=1 SV=4	P97372	Psme2	27 kDa	3	5	1	4	0	4	0	0	1	4	2	3	1	0	2	3	1	2	3	1	0.0001	0.0001	0	0.0001	0	0.0001	0	0	0	0.0001	0.0001	0.0001	0	0	0	0.0001	0	0	0.0001	0	3	5	1	4	0
1478	Ribosome maturation protein SBDS OS=Mus musculus OX=10090 GN=Sbds PE=1 SV=4	P70122	Sbds	29 kDa	2	2	2	1	0	3	1	2	2	3	0	0	0	0	2	1	2	3	3	1	0	0	0	0	0	0	0	0	0	0	0	0	0	0	0	0	0	0.0001	0.0001	0	2	2	2	1	0
1479	Immunoglobulin superfamily member 10 OS=Mus musculus OX=10090 GN=Igsf10 PE=2 SV=2	Q3V1M1	Igsf10	286 kDa	0	0	0	1	0	0	0	1	1	2	0	2	0	2	1	0	1	1	3	0	0	0	0	0	0	0	0	0	0	0	0	0	0	0	0	0	0	0	0.0001	0	0	0	0	1	0
1480	Syndetin OS=Mus musculus OX=10090 GN=Vps50 PE=1 SV=2	Q8CI71	Vps50	111 kDa	0	0	1	2	0	4	2	0	2	4	0	1	2	2	3	4	6	2	5	2	0	0	0	0	0	0.0001	0	0	0	0.0001	0	0	0	0	0.0001	0.0001	0.0001	0	0.0001	0	0	0	1	2	0
1481	Scaffold attachment factor B1 OS=Mus musculus OX=10090 GN=Safb PE=1 SV=2	D3YXK2	Safb	105 kDa	5	2	6	4	1	0	0	4	0	2	0	0	0	1	3	3	1	0	2	0	0.0001	0	0.0001	0.0001	0	0	0	0.0001	0	0	0	0	0	0	0.0001	0.0001	0	0	0	0	5	2	6	4	1
1482	Latent-transforming growth factor beta-binding protein 2 OS=Mus musculus OX=10090 GN=Ltbp2 PE=1 SV=2	O08999	Ltbp2	196 kDa	1	0	4	2	0	2	1	0	0	7	1	2	1	1	3	5	3	3	3	0	0	0	0.0001	0	0	0	0	0	0	0.0001	0	0	0	0	0.0001	0.0001	0	0.0001	0.0001	0	1	0	4	2	0
1483	Dynactin subunit 4 OS=Mus musculus OX=10090 GN=Dctn4 PE=1 SV=1	Q8CBY8	Dctn4	53 kDa	0	4	5	9	0	2	0	0	2	2	1	0	0	0	1	5	7	3	2	4	0	0.0001	0.0001	0.0001	0	0	0	0	0	0	0	0	0	0	0	0.0001	0.0001	0.0001	0	0.0001	0	4	5	9	0
1484	Dolichyl-diphosphooligosaccharide--protein glycosyltransferase subunit STT3A OS=Mus musculus OX=10090 GN=Stt3a PE=1 SV=1	P46978	Stt3a	81 kDa	5	4	4	3	0	3	0	0	0	2	1	0	0	0	2	2	2	1	3	0	0.0001	0.0001	0.0001	0	0	0	0	0	0	0	0	0	0	0	0	0	0	0	0.0001	0	5	4	4	3	0
1485	FAS-associated factor 2 OS=Mus musculus OX=10090 GN=Faf2 PE=1 SV=2	Q3TDN2	Faf2	52 kDa	3	4	6	5	0	6	0	0	2	3	1	0	0	0	4	6	3	2	4	0	0.0001	0.0001	0.0001	0.0001	0	0.0001	0	0	0	0	0	0	0	0	0.0001	0.0001	0	0	0.0001	0	3	4	6	5	0
1486	Centrosomal protein of 135 kDa OS=Mus musculus OX=10090 GN=Cep135 PE=1 SV=1	Q6P5D4	Cep135	133 kDa	0	0	0	1	0	0	0	2	1	2	0	4	3	4	2	2	1	3	6	0	0	0	0	0	0	0	0	0	0	0	0	0.0001	0.0001	0.0001	0	0	0	0.0001	0.0001	0	0	0	0	1	0
1487	Sodium/potassium-transporting ATPase subunit beta-3 OS=Mus musculus OX=10090 GN=Atp1b3 PE=1 SV=1	P97370	Atp1b3	32 kDa	3	5	2	1	0	13	2	0	2	8	0	1	1	0	2	0	3	0	0	0	0.0001	0.0001	0	0	0	0.0002	0	0	0	0.0001	0	0	0	0	0	0	0	0	0	0	3	5	2	1	0
1488	Dedicator of cytokinesis protein 6 OS=Mus musculus OX=10090 GN=Dock6 PE=1 SV=4	Q8VDR9	Dock6	233 kDa	1	0	2	2	0	3	0	0	1	4	0	1	0	0	3	4	0	2	1	0	0	0	0	0	0	0	0	0	0	0	0	0	0	0	0	0	0	0	0	0	0	0	0	1	0
1489	SWI/SNF complex subunit SMARCC1 OS=Mus musculus OX=10090 GN=Smarcc1 PE=1 SV=2	P97496	Smarcc1	123 kDa	3	3	3	3	2	6	5	2	1	10	0	0	0	0	3	4	0	0	0	0	0	0	0	0	0.0001	0.0001	0.0001	0	0	0.0001	0	0	0	0	0	0	0	0	0	0	1	2	1	1	2
1490	Neutrophil cytosol factor 2 OS=Mus musculus OX=10090 GN=Ncf2 PE=1 SV=1	O70145	Ncf2	59 kDa	1	3	4	4	0	1	3	1	1	3	0	2	2	2	2	2	4	2	2	3	0	0	0.0001	0.0001	0	0	0.0001	0	0	0	0	0	0	0	0	0	0.0001	0	0	0.0001	1	3	4	4	0
1491	Double-strand-break repair protein rad21 homolog OS=Mus musculus OX=10090 GN=Rad21 PE=1 SV=3	Q61550	Rad21	72 kDa	2	1	2	3	0	5	1	0	4	4	0	0	1	3	1	3	2	2	3	1	0	0	0	0	0	0.0001	0	0	0.0001	0.0001	0	0	0	0.0001	0	0.0001	0	0	0.0001	0	2	1	2	3	0
1492	Lon protease homolog 2, peroxisomal OS=Mus musculus OX=10090 GN=Lonp2 PE=1 SV=1	Q9DBN5	Lonp2	95 kDa	1	2	2	2	0	2	2	1	3	5	0	0	0	0	1	3	0	1	1	1	0	0	0	0	0	0	0	0	0.0001	0.0001	0	0	0	0	0	0.0001	0	0	0	0	1	2	2	2	0
1493	Activating transcription factor 7-interacting protein 1 OS=Mus musculus OX=10090 GN=Atf7ip PE=1 SV=1	Q7TT18	Atf7ip	139 kDa	2	2	1	0	1	0	3	3	2	4	0	0	0	1	1	1	1	3	1	1	0	0	0	0	0	0	0.0001	0.0001	0	0.0001	0	0	0	0	0	0	0	0.0001	0	0	2	2	1	0	1
1494	Thimet oligopeptidase OS=Mus musculus OX=10090 GN=Thop1 PE=1 SV=1	Q8C1A5	Thop1	78 kDa	0	4	2	5	0	3	1	0	2	1	5	0	2	0	1	5	5	2	0	1	0	0.0001	0	0.0001	0	0	0	0	0	0	0.0002	0	0	0	0	0.0001	0.0001	0	0	0	0	4	2	5	0
1495	Protein Wiz OS=Mus musculus OX=10090 GN=Wiz PE=1 SV=2	O88286	Wiz	184 kDa	0	3	1	0	0	1	1	0	12	0	1	0	0	0	0	0	0	0	0	0	0	0	0	0	0	0	0	0	0.0002	0	0	0	0	0	0	0	0	0	0	0	0	3	1	0	0
1496	MMS19 nucleotide excision repair protein homolog OS=Mus musculus OX=10090 GN=Mms19 PE=1 SV=1	Q9D071	Mms19	113 kDa	0	2	1	0	0	5	1	0	2	4	0	2	0	1	3	2	3	1	3	0	0	0	0	0	0	0.0001	0	0	0	0.0001	0	0	0	0	0.0001	0	0	0	0.0001	0	0	2	1	0	0
1497	Arf-GAP with SH3 domain, ANK repeat and PH domain-containing protein 1 OS=Mus musculus OX=10090 GN=Asap1 PE=1 SV=2	Q9QWY8	Asap1	127 kDa	1	1	1	2	0	4	1	1	3	5	0	0	1	1	1	0	2	1	2	0	0	0	0	0	0	0	0	0	0	0	0	0	0	0	0	0	0	0	0	0	1	0	1	2	0
1498	Insulin-like growth factor 2 mRNA-binding protein 2 OS=Mus musculus OX=10090 GN=Igf2bp2 PE=1 SV=1	Q5SF07	Igf2bp2	66 kDa	5	4	1	2	0	3	1	1	2	3	0	1	0	0	0	3	1	8	5	0	0.0001	0	0	0	0	0	0	0	0	0	0	0	0	0	0	0.0001	0	0.0001	0.0001	0	3	3	1	2	0
1499	CST complex subunit CTC1 OS=Mus musculus OX=10090 GN=Ctc1 PE=1 SV=2	Q5SUQ9	Ctc1	134 kDa	0	3	2	1	0	0	0	0	0	2	3	1	0	0	2	3	0	0	2	1	0	0	0	0	0	0	0	0	0	0	0.0001	0	0	0	0	0.0001	0	0	0	0	0	3	2	1	0
1500	Protein kinase C alpha type OS=Mus musculus OX=10090 GN=Prkca PE=1 SV=3	P20444	Prkca	77 kDa	0	1	2	1	0	3	2	1	3	5	0	1	0	0	0	4	2	2	6	0	0	0	0	0	0	0	0	0	0	0	0	0	0	0	0	0	0	0	0	0	0	0	1	0	0
1501	Serine/threonine-protein phosphatase 2A 56 kDa regulatory subunit gamma isoform OS=Mus musculus OX=10090 GN=Ppp2r5c PE=1 SV=2	Q60996	Ppp2r5c	61 kDa	2	2	2	4	1	5	1	1	3	5	2	1	1	1	1	1	3	1	2	1	0	0	0	0	0	0.0001	0	0	0.0001	0.0001	0.0001	0	0	0	0	0	0	0	0	0	2	2	2	3	1
1502	C-terminal-binding protein 2 OS=Mus musculus OX=10090 GN=Ctbp2 PE=1 SV=2	P56546	Ctbp2	49 kDa	2	2	1	4	0	4	2	3	1	5	1	1	1	1	1	6	2	2	1	2	0	0	0	0.0001	0	0.0001	0	0.0001	0	0.0001	0	0	0	0	0	0.0001	0	0	0	0	2	2	1	4	0
1503	Aspartyl/asparaginyl beta-hydroxylase OS=Mus musculus OX=10090 GN=Asph PE=1 SV=1	Q8BSY0	Asph	83 kDa	5	4	2	5	1	5	0	2	1	4	0	2	1	1	1	2	3	3	4	1	0.0001	0.0001	0	0.0001	0	0.0001	0	0	0	0.0001	0	0	0	0	0	0	0	0.0001	0.0001	0	5	4	2	5	1
1504	Mitochondrial import receptor subunit TOM40 homolog OS=Mus musculus OX=10090 GN=Tomm40 PE=1 SV=3	Q9QYA2	Tomm40	38 kDa	2	2	2	1	0	5	2	0	2	3	4	2	1	1	2	8	3	3	2	3	0	0	0	0	0	0.0001	0	0	0	0	0.0001	0	0	0	0	0.0001	0	0.0001	0	0.0001	2	2	2	1	0
1505	Disabled homolog 2 OS=Mus musculus OX=10090 GN=Dab2 PE=1 SV=2	P98078	Dab2	82 kDa	3	2	0	3	0	3	3	2	5	2	2	2	2	1	1	1	6	3	1	6	0.0001	0	0	0	0	0	0.0001	0	0.0001	0	0.0001	0	0	0	0	0	0.0001	0.0001	0	0.0001	3	2	0	3	0
1506	Barrier-to-autointegration factor OS=Mus musculus OX=10090 GN=Banf1 PE=1 SV=1	O54962	Banf1	10 kDa	1	4	4	1	0	2	2	0	1	3	1	4	3	2	2	3	1	2	1	1	0	0.0001	0.0001	0	0	0	0	0	0	0	0	0.0001	0.0001	0	0	0.0001	0	0	0	0	1	4	4	1	0
1507	Nipped-B-like protein OS=Mus musculus OX=10090 GN=Nipbl PE=1 SV=1	Q6KCD5	Nipbl	315 kDa	1	1	1	1	0	5	0	0	2	6	0	1	1	0	0	1	1	0	0	0	0	0	0	0	0	0.0001	0	0	0	0.0001	0	0	0	0	0	0	0	0	0	0	1	1	1	1	0
1508	Protein kinase C and casein kinase substrate in neurons protein 2 OS=Mus musculus OX=10090 GN=Pacsin2 PE=1 SV=1	Q9WVE8	Pacsin2	56 kDa	0	3	1	4	0	3	2	1	1	7	2	0	0	0	2	1	2	4	1	1	0	0	0	0.0001	0	0	0	0	0	0.0001	0.0001	0	0	0	0	0	0	0.0001	0	0	0	3	1	4	0
1509	Coiled-coil and C2 domain-containing protein 1A OS=Mus musculus OX=10090 GN=Cc2d1a PE=1 SV=2	Q8K1A6	Cc2d1a	104 kDa	1	2	1	2	0	4	2	0	1	4	0	2	0	1	1	2	2	1	3	1	0	0	0	0	0	0.0001	0	0	0	0.0001	0	0	0	0	0	0	0	0	0.0001	0	1	2	1	2	0
1510	Integrator complex subunit 8 OS=Mus musculus OX=10090 GN=Ints8 PE=1 SV=1	Q80V86	Ints8	113 kDa	2	2	2	4	0	6	4	0	4	2	0	1	2	1	2	3	3	4	3	0	0	0	0	0.0001	0	0.0001	0.0001	0	0.0001	0	0	0	0	0	0	0.0001	0	0.0001	0.0001	0	2	2	2	4	0
1511	Crk-like protein OS=Mus musculus OX=10090 GN=Crkl PE=1 SV=2	P47941	Crkl	34 kDa	0	4	3	3	0	3	1	1	3	2	0	2	3	3	1	4	4	5	5	0	0	0.0001	0	0	0	0	0	0	0.0001	0	0	0	0.0001	0.0001	0	0.0001	0.0001	0.0001	0.0001	0	0	4	3	3	0
1512	Nascent polypeptide-associated complex subunit alpha, muscle-specific form OS=Mus musculus OX=10090 GN=Naca PE=1 SV=2	P70670	Naca	220 kDa	2	2	4	4	0	0	0	1	6	3	1	0	2	1	1	0	5	4	2	3	0	0	0.0001	0.0001	0	0	0	0	0.0001	0	0	0	0	0	0	0	0.0001	0.0001	0	0.0001	2	2	4	4	0
1513	Mitochondrial amidoxime reducing component 2 OS=Mus musculus OX=10090 GN=Mtarc2 PE=1 SV=1	Q922Q1	Mtarc2	38 kDa	1	2	2	2	0	2	1	1	0	2	1	0	0	0	1	2	0	3	3	1	0	0	0	0	0	0	0	0	0	0	0	0	0	0	0	0	0	0.0001	0.0001	0	1	2	2	2	0
1514	Tubulin-specific chaperone D OS=Mus musculus OX=10090 GN=Tbcd PE=1 SV=1	Q8BYA0	Tbcd	133 kDa	2	4	1	4	0	2	0	0	3	5	1	1	0	1	3	3	6	4	5	2	0	0.0001	0	0.0001	0	0	0	0	0.0001	0.0001	0	0	0	0	0.0001	0.0001	0.0001	0.0001	0.0001	0	2	4	1	4	0
1515	X-ray repair cross-complementing protein 5 OS=Mus musculus OX=10090 GN=Xrcc5 PE=1 SV=4	P27641	Xrcc5	83 kDa	1	4	0	1	0	4	0	1	5	5	1	0	1	1	0	5	2	2	1	0	0	0.0001	0	0	0	0.0001	0	0	0.0001	0.0001	0	0	0	0	0	0.0001	0	0	0	0	1	4	0	1	0
1516	Tripeptidyl-peptidase 2 OS=Mus musculus OX=10090 GN=Tpp2 PE=1 SV=3	Q64514	Tpp2	140 kDa	1	2	4	6	0	0	1	0	2	3	0	0	2	0	1	5	4	1	1	1	0	0	0.0001	0.0001	0	0	0	0	0	0	0	0	0	0	0	0.0001	0.0001	0	0	0	1	2	4	6	0
1517	Signal transducing adapter molecule 2 OS=Mus musculus OX=10090 GN=Stam2 PE=1 SV=1	O88811	Stam2	57 kDa	2	1	0	6	0	2	2	0	3	1	0	0	5	1	2	0	4	3	2	3	0	0	0	0.0001	0	0	0	0	0.0001	0	0	0	0.0001	0	0	0	0.0001	0.0001	0	0.0001	2	1	0	6	0
1518	DnaJ homolog subfamily C member 10 OS=Mus musculus OX=10090 GN=Dnajc10 PE=1 SV=2	Q9DC23	Dnajc10	91 kDa	1	2	2	5	0	1	1	0	0	5	0	0	0	1	1	4	4	3	4	1	0	0	0	0.0001	0	0	0	0	0	0.0001	0	0	0	0	0	0.0001	0.0001	0.0001	0.0001	0	1	2	2	5	0
1519	Secretory carrier-associated membrane protein 3 OS=Mus musculus OX=10090 GN=Scamp3 PE=1 SV=3	O35609	Scamp3	38 kDa	3	0	2	6	0	7	4	0	3	7	1	1	0	0	2	4	3	4	2	3	0.0001	0	0	0.0001	0	0.0001	0.0001	0	0.0001	0.0001	0	0	0	0	0	0.0001	0	0.0001	0	0.0001	3	0	2	6	0
1520	HEAT repeat-containing protein 3 OS=Mus musculus OX=10090 GN=Heatr3 PE=1 SV=1	Q8BQM4	Heatr3	74 kDa	2	4	1	1	0	7	2	0	2	8	1	0	0	0	1	4	4	2	1	0	0	0.0001	0	0	0	0.0001	0	0	0	0.0001	0	0	0	0	0	0.0001	0.0001	0	0	0	2	4	1	1	0
1521	von Willebrand factor A domain-containing protein 1 OS=Mus musculus OX=10090 GN=Vwa1 PE=1 SV=1	Q8R2Z5	Vwa1	45 kDa	2	5	5	5	1	2	1	1	0	4	1	3	3	1	1	0	4	4	3	1	0	0.0001	0.0001	0.0001	0	0	0	0	0	0.0001	0	0.0001	0.0001	0	0	0	0.0001	0.0001	0.0001	0	2	5	5	5	1
1522	Nck-associated protein 1-like OS=Mus musculus OX=10090 GN=Nckap1l PE=1 SV=1	Q8K1X4	Nckap1l	129 kDa	2	2	1	2	0	2	2	0	1	2	1	2	3	1	2	2	3	1	1	1	0	0	0	0	0	0	0	0	0	0	0	0	0.0001	0	0	0	0	0	0	0	2	2	1	2	0
1523	Serine/threonine-protein phosphatase 4 regulatory subunit 1 OS=Mus musculus OX=10090 GN=Ppp4r1 PE=1 SV=2	Q8K2V1	Ppp4r1	106 kDa	1	3	1	3	0	1	0	0	2	4	2	2	3	0	3	2	6	1	2	4	0	0	0	0	0	0	0	0	0	0.0001	0.0001	0	0.0001	0	0.0001	0	0.0001	0	0	0.0001	1	3	1	3	0
[truncated: 2,077 more rows]
[truncated: 95 more columns]

## Sheet: 2B. Matrisome subset
Protein Name	UniProt Accession Number	Gene Symbol	Matrisome Division	Matrisome Category	Quantitative Value (Normalized Total Precursor Intensity)_TH2_H1	Quantitative Value (Normalized Total Precursor Intensity)_TH2_H2	Quantitative Value (Normalized Total Precursor Intensity)_TH2_H3	Quantitative Value (Normalized Total Precursor Intensity)_TH2_H4	Quantitative Value (Normalized Total Precursor Intensity)_TH2_H5	Quantitative Value (Normalized Total Precursor Intensity)_TC4_C6	Quantitative Value (Normalized Total Precursor Intensity)_TC4_C7	Quantitative Value (Normalized Total Precursor Intensity)_TC4_C8	Quantitative Value (Normalized Total Precursor Intensity)_TC4_C9	Quantitative Value (Normalized Total Precursor Intensity)_TC4_C10	Quantitative Value (Normalized Total Precursor Intensity)_TH3_H1	Quantitative Value (Normalized Total Precursor Intensity)_TH3_H2	Quantitative Value (Normalized Total Precursor Intensity)_TH3_H3	Quantitative Value (Normalized Total Precursor Intensity)_TH3_H4	Quantitative Value (Normalized Total Precursor Intensity)_TH3_H5	Quantitative Value (Normalized Total Precursor Intensity)_TC3_C6	Quantitative Value (Normalized Total Precursor Intensity)_TC3_C7	Quantitative Value (Normalized Total Precursor Intensity)_TC3_C8	Quantitative Value (Normalized Total Precursor Intensity)_TC3_C9	Quantitative Value (Normalized Total Precursor Intensity)_TC3_C10	Total Spectrum Count_TH2_H1	Total Spectrum Count_TH2_H2	Total Spectrum Count_TH2_H3	Total Spectrum Count_TH2_H4	Total Spectrum Count_TH2_H5	Total Spectrum Count_TC4_C6	Total Spectrum Count_TC4_C7	Total Spectrum Count_TC4_C8	Total Spectrum Count_TC4_C9	Total Spectrum Count_TC4_C10	Total Spectrum Count_TH3_H1	Total Spectrum Count_TH3_H2	Total Spectrum Count_TH3_H3	Total Spectrum Count_TH3_H4	Total Spectrum Count_TH3_H5	Total Spectrum Count_TC3_C6	Total Spectrum Count_TC3_C7	Total Spectrum Count_TC3_C8	Total Spectrum Count_TC3_C9	Total Spectrum Count_TC3_C10	Percent Coverage_TH2_H1	Percent Coverage_TH2_H2	Percent Coverage_TH2_H3	Percent Coverage_TH2_H4	Percent Coverage_TH2_H5
[truncated: 202 more rows]
[truncated: 15 more columns]

[truncated: 2 more sheets: 2C. Top 50 abundance, 2D. Matrisome lists]
